# Supplementary material for: Esophageal Cancer Associated Immune Genes as Biomarkers for Predicting Outcome in Upper Gastrointestinal Tumors
Source: Front Genet. 2021 Jul 19;12:707299. doi: 10.3389/fgene.2021.707299 (PMC8327216; doi:10.3389/fgene.2021.707299)
Supplement: Supplementary file 1 [file Data_Sheet_1.xlsx]

## Sheet: table S1 Immune Genes
Table S1 2483 Immune genes from the ImmPort database
Symbol	ID	Name	Synonyms	Chromosome	Category
AZGP1	563	alpha-2-glycoprotein 1, zinc-binding	ZA2G|ZAG	7	Antigen_Processing_and_Presentation
B2M	567	beta-2-microglobulin	IMD43	15	Antigen_Processing_and_Presentation
CALR	811	calreticulin	CRT|HEL-S-99n|RO|SSA|cC1qR	19	Antigen_Processing_and_Presentation
CANX	821	calnexin	CNX|IP90|P90	5	Antigen_Processing_and_Presentation
CD1A	909	CD1a molecule	CD1|FCB6|HTA1|R4|T6	1	Antigen_Processing_and_Presentation
CD1B	910	CD1b molecule	CD1|CD1A|R1	1	Antigen_Processing_and_Presentation
CD1C	911	CD1c molecule	BDCA1|CD1|CD1A|R7	1	Antigen_Processing_and_Presentation
CD1D	912	CD1d molecule	CD1A|R3|R3G1	1	Antigen_Processing_and_Presentation
CD1E	913	CD1e molecule	CD1A|R2	1	Antigen_Processing_and_Presentation
CD4	920	CD4 molecule	CD4mut	12	Antigen_Processing_and_Presentation
CD8A	925	CD8a molecule	CD8|Leu2|p32	2	Antigen_Processing_and_Presentation
CD8B	926	CD8b molecule	CD8B1|LEU2|LY3|LYT3|P37	2	Antigen_Processing_and_Presentation
CD74	972	CD74 molecule	DHLAG|HLADG|II|Ia-GAMMA|p33	5	Antigen_Processing_and_Presentation
CREB1	1385	cAMP responsive element binding protein 1	CREB|CREB-1	2	Antigen_Processing_and_Presentation
CTSB	1508	cathepsin B	APPS|CPSB|RECEUP	8	Antigen_Processing_and_Presentation
CTSE	1510	cathepsin E	CATE	1	Antigen_Processing_and_Presentation
CTSL	1514	cathepsin L	CATL|CTSL1|MEP	9	Antigen_Processing_and_Presentation
CTSS	1520	cathepsin S	-	1	Antigen_Processing_and_Presentation
FCER1G	2207	Fc fragment of IgE receptor Ig	FCRG	1	Antigen_Processing_and_Presentation
FCGRT	2217	Fc fragment of IgG receptor and transporter	FCRN|alpha-chain	19	Antigen_Processing_and_Presentation
PDIA3	2923	protein disulfide isomerase family A member 3	ER60|ERp57|ERp60|ERp61|GRP57|GRP58|HEL-S-269|HEL-S-93n|HsT17083|P58|PI-PLC	15	Antigen_Processing_and_Presentation
HFE	3077	homeostatic iron regulator	HFE1|HH|HLA-H|MVCD7|TFQTL2	6	Antigen_Processing_and_Presentation
HLA-A	3105	major histocompatibility complex, class I, A	HLAA	6	Antigen_Processing_and_Presentation
HLA-B	3106	major histocompatibility complex, class I, B	AS|B-4901|HLAB	6	Antigen_Processing_and_Presentation
HLA-C	3107	major histocompatibility complex, class I, C	D6S204|HLA-JY3|HLAC|HLC-C|MHC|PSORS1	6	Antigen_Processing_and_Presentation
HLA-DMA	3108	major histocompatibility complex, class II, DM alpha	D6S222E|DMA|HLADM|RING6	6	Antigen_Processing_and_Presentation
HLA-DMB	3109	major histocompatibility complex, class II, DM beta	D6S221E|RING7	6	Antigen_Processing_and_Presentation
HLA-DOA	3111	major histocompatibility complex, class II, DO alpha	HLA-DNA|HLA-DZA|HLADZ	6	Antigen_Processing_and_Presentation
HLA-DOB	3112	major histocompatibility complex, class II, DO beta	DOB|HLA_DOB	6	Antigen_Processing_and_Presentation
HLA-DPA1	3113	major histocompatibility complex, class II, DP alpha 1	DP(W3)|DP(W4)|DPA1|HLA-DP1A|HLA-DPB1|HLADP|HLASB|PLT1	6	Antigen_Processing_and_Presentation
HLA-DPB1	3115	major histocompatibility complex, class II, DP beta 1	DPB1|HLA-DP|HLA-DP1B|HLA-DPB	6	Antigen_Processing_and_Presentation
HLA-DQA1	3117	major histocompatibility complex, class II, DQ alpha 1	CELIAC1|DQ-A1|DQA1|HLA-DQA	6	Antigen_Processing_and_Presentation
HLA-DQA2	3118	major histocompatibility complex, class II, DQ alpha 2	DC-alpha|DX-ALPHA|HLA-DCA|HLA-DXA|HLADQA2	6	Antigen_Processing_and_Presentation
HLA-DQB1	3119	major histocompatibility complex, class II, DQ beta 1	CELIAC1|HLA-DQB|IDDM1	6	Antigen_Processing_and_Presentation
HLA-DRA	3122	major histocompatibility complex, class II, DR alpha	HLA-DRA1	6	Antigen_Processing_and_Presentation
HLA-DRB1	3123	major histocompatibility complex, class II, DR beta 1	DRB1|HLA-DR1B|HLA-DRB|SS1	6	Antigen_Processing_and_Presentation
HLA-DRB3	3125	major histocompatibility complex, class II, DR beta 3	DRB3|HLA-DPB1|HLA-DR1B|HLA-DR3B	6	Antigen_Processing_and_Presentation
HLA-DRB4	3126	major histocompatibility complex, class II, DR beta 4	DR4|DRB4|HLA-DR4B|HLA-DRB4*	6	Antigen_Processing_and_Presentation
HLA-DRB5	3127	major histocompatibility complex, class II, DR beta 5	-	6	Antigen_Processing_and_Presentation
HLA-E	3133	major histocompatibility complex, class I, E	HLA-6.2|QA1	6	Antigen_Processing_and_Presentation
HLA-F	3134	major histocompatibility complex, class I, F	CDA12|HLA-5.4|HLA-CDA12|HLAF	6	Antigen_Processing_and_Presentation
HLA-G	3135	major histocompatibility complex, class I, G	MHC-G	6	Antigen_Processing_and_Presentation
HLA-H	3136	major histocompatibility complex, class I, H (pseudogene)	HLAHP	6	Antigen_Processing_and_Presentation
MR1	3140	major histocompatibility complex, class I-related	HLALS	1	Antigen_Processing_and_Presentation
HSPA1A	3303	heat shock protein family A (Hsp70) member 1A	HEL-S-103|HSP70-1|HSP70-1A|HSP70-2|HSP70.1|HSP70.2|HSP70I|HSP72|HSPA1	6	Antigen_Processing_and_Presentation
HSPA1B	3304	heat shock protein family A (Hsp70) member 1B	HSP70-1|HSP70-1B|HSP70-2|HSP70.1|HSP70.2|HSP72|HSPA1|HSX70	6	Antigen_Processing_and_Presentation
HSPA1L	3305	heat shock protein family A (Hsp70) member 1 like	HSP70-1L|HSP70-HOM|HSP70T|hum70t	6	Antigen_Processing_and_Presentation
HSPA2	3306	heat shock protein family A (Hsp70) member 2	HSP70-2|HSP70-3	14	Antigen_Processing_and_Presentation
HSPA4	3308	heat shock protein family A (Hsp70) member 4	APG-2|HEL-S-5a|HS24/P52|HSPH2|RY|hsp70|hsp70RY	5	Antigen_Processing_and_Presentation
HSPA5	3309	heat shock protein family A (Hsp70) member 5	BIP|GRP78|HEL-S-89n|MIF2	9	Antigen_Processing_and_Presentation
HSPA6	3310	heat shock protein family A (Hsp70) member 6	HSP70B'	1	Antigen_Processing_and_Presentation
HSPA8	3312	heat shock protein family A (Hsp70) member 8	HEL-33|HEL-S-72p|HSC54|HSC70|HSC71|HSP71|HSP73|HSPA10|LAP-1|LAP1|NIP71	11	Antigen_Processing_and_Presentation
HSP90AA1	3320	heat shock protein 90 alpha family class A member 1	EL52|HEL-S-65p|HSP86|HSP89A|HSP90A|HSP90N|HSPC1|HSPCA|HSPCAL1|HSPCAL4|HSPN|Hsp103|Hsp89|Hsp90|LAP-2|LAP2	14	Antigen_Processing_and_Presentation
HSP90AB1	3326	heat shock protein 90 alpha family class B member 1	D6S182|HSP84|HSP90B|HSPC2|HSPCB	6	Antigen_Processing_and_Presentation
ICAM1	3383	intercellular adhesion molecule 1	BB2|CD54|P3.58	19	Antigen_Processing_and_Presentation
IFNA1	3439	interferon alpha 1	IFL|IFN|IFN-ALPHA|IFN-alphaD|IFNA13|IFNA@|leIF D	9	Antigen_Processing_and_Presentation
IFNA2	3440	interferon alpha 2	IFN-alpha-2|IFN-alphaA|IFNA|IFNA2B|leIF A	9	Antigen_Processing_and_Presentation
IFNA4	3441	interferon alpha 4	IFN-alpha4a|INFA4	9	Antigen_Processing_and_Presentation
IFNA5	3442	interferon alpha 5	IFN-alpha-5|IFN-alphaG|INA5|INFA5|leIF G	9	Antigen_Processing_and_Presentation
IFNA6	3443	interferon alpha 6	IFN-alphaK	9	Antigen_Processing_and_Presentation
IFNA7	3444	interferon alpha 7	IFN-alphaJ|IFNA-J	9	Antigen_Processing_and_Presentation
IFNA8	3445	interferon alpha 8	IFN-alphaB	9	Antigen_Processing_and_Presentation
IFNA10	3446	interferon alpha 10	IFN-alphaC	9	Antigen_Processing_and_Presentation
IFNA13	3447	interferon alpha 13	-	9	Antigen_Processing_and_Presentation
IFNA14	3448	interferon alpha 14	IFN-alphaH|LEIF2H	9	Antigen_Processing_and_Presentation
IFNA16	3449	interferon alpha 16	IFN-alpha-16|IFN-alphaO	9	Antigen_Processing_and_Presentation
IFNA17	3451	interferon alpha 17	IFN-alphaI|IFNA|INFA|LEIF2C1	9	Antigen_Processing_and_Presentation
IFNA21	3452	interferon alpha 21	IFN-alphaI|LeIF F|leIF-F	9	Antigen_Processing_and_Presentation
IFNG	3458	interferon gamma	IFG|IFI	12	Antigen_Processing_and_Presentation
KIR2DL1	3802	killer cell immunoglobulin like receptor, two Ig domains and long cytoplasmic tail 1	CD158A|KIR-K64|KIR221|KIR2DL3|NKAT|NKAT-1|NKAT1|p58.1	19	Antigen_Processing_and_Presentation
KIR2DL2	3803	killer cell immunoglobulin like receptor, two Ig domains and long cytoplasmic tail 2	CD158B1|CD158b|NKAT-6|NKAT6|p58.2	19	Antigen_Processing_and_Presentation
KIR2DL3	3804	killer cell immunoglobulin like receptor, two Ig domains and long cytoplasmic tail 3	CD158B2|CD158b|GL183|KIR-023GB|KIR-K7b|KIR-K7c|KIR2DL|KIR2DS5|KIRCL23|NKAT|NKAT2|NKAT2A|NKAT2B|p58	19	Antigen_Processing_and_Presentation
KIR2DL4	3805	killer cell immunoglobulin like receptor, two Ig domains and long cytoplasmic tail 4	CD158D|G9P|KIR-103AS|KIR-2DL4|KIR103|KIR103AS	19	Antigen_Processing_and_Presentation
KIR2DS1	3806	killer cell immunoglobulin like receptor, two Ig domains and short cytoplasmic tail 1	CD158H|CD158a|p50.1	19	Antigen_Processing_and_Presentation
KIR2DS3	3808	killer cell immunoglobulin like receptor, two Ig domains and short cytoplasmic tail 3	NKAT7	19	Antigen_Processing_and_Presentation
KIR2DS4	3809	killer cell immunoglobulin like receptor, two Ig domains and short cytoplasmic tail 4	CD158I|KIR-2DS4|KIR1D|KIR412|KKA3|NKAT-8|NKAT8	19	Antigen_Processing_and_Presentation
KIR2DS5	3810	killer cell immunoglobulin like receptor, two Ig domains and short cytoplasmic tail 5	CD158G|NKAT9	19	Antigen_Processing_and_Presentation
KIR3DL1	3811	killer cell immunoglobulin like receptor, three Ig domains and long cytoplasmic tail 1	CD158E1|KIR|KIR3DL1/S1|NKAT-3|NKAT3|NKB1|NKB1B	19	Antigen_Processing_and_Presentation
KIR3DL2	3812	killer cell immunoglobulin like receptor, three Ig domains and long cytoplasmic tail 2	3DL2|CD158K|KIR-3DL2|NKAT-4|NKAT4|NKAT4B|p140	19	Antigen_Processing_and_Presentation
KLRC1	3821	killer cell lectin like receptor C1	CD159A|NKG2|NKG2A	12	Antigen_Processing_and_Presentation
KLRC2	3822	killer cell lectin like receptor C2	CD159c|NKG2-C|NKG2C	12	Antigen_Processing_and_Presentation
KLRC3	3823	killer cell lectin like receptor C3	NKG2-E|NKG2E	12	Antigen_Processing_and_Presentation
KLRD1	3824	killer cell lectin like receptor D1	CD94	12	Antigen_Processing_and_Presentation
LTA	4049	lymphotoxin alpha	LT|TNFB|TNFSF1|TNLG1E	6	Antigen_Processing_and_Presentation
CIITA	4261	class II major histocompatibility complex transactivator	C2TA|CIITAIV|MHC2TA|NLRA	16	Antigen_Processing_and_Presentation
MICA	100507436	MHC class I polypeptide-related sequence A	MIC-A|PERB11.1	6	Antigen_Processing_and_Presentation
MICB	4277	MHC class I polypeptide-related sequence B	PERB11.2	6	Antigen_Processing_and_Presentation
NFYA	4800	nuclear transcription factor Y subunit alpha	CBF-A|CBF-B|HAP2|NF-YA	6	Antigen_Processing_and_Presentation
NFYB	4801	nuclear transcription factor Y subunit beta	CBF-A|CBF-B|HAP3|NF-YB	12	Antigen_Processing_and_Presentation
NFYC	4802	nuclear transcription factor Y subunit gamma	CBF-C|CBFC|H1TF2A|HAP5|HSM|NF-YC	1	Antigen_Processing_and_Presentation
LGMN	5641	legumain	AEP|LGMN1|PRSC1	14	Antigen_Processing_and_Presentation
PSMB8	5696	proteasome 20S subunit beta 8	ALDD|D6S216|D6S216E|JMP|LMP7|NKJO|PRAAS1|PSMB5i|RING10	6	Antigen_Processing_and_Presentation
PSMC1	5700	proteasome 26S subunit, ATPase 1	P26S4|S4|p56	14	Antigen_Processing_and_Presentation
PSMC2	5701	proteasome 26S subunit, ATPase 2	MSS1|Nbla10058|S7	7	Antigen_Processing_and_Presentation
PSMC3	5702	proteasome 26S subunit, ATPase 3	TBP1	11	Antigen_Processing_and_Presentation
PSMC4	5704	proteasome 26S subunit, ATPase 4	MIP224|RPT3|S6|TBP-7|TBP7	19	Antigen_Processing_and_Presentation
PSMC5	5705	proteasome 26S subunit, ATPase 5	S8|SUG-1|SUG1|TBP10|TRIP1|p45|p45/SUG	17	Antigen_Processing_and_Presentation
PSMC6	5706	proteasome 26S subunit, ATPase 6	SUG2|p42	14	Antigen_Processing_and_Presentation
PSMD1	5707	proteasome 26S subunit, non-ATPase 1	P112|Rpn2|S1	2	Antigen_Processing_and_Presentation
PSMD2	5708	proteasome 26S subunit, non-ATPase 2	P97|RPN1|S2|TRAP2	3	Antigen_Processing_and_Presentation
PSMD3	5709	proteasome 26S subunit, non-ATPase 3	P58|RPN3|S3|TSTA2	17	Antigen_Processing_and_Presentation
PSMD4	5710	proteasome 26S subunit, non-ATPase 4	AF|AF-1|ASF|MCB1|Rpn10|S5A|pUB-R5	1	Antigen_Processing_and_Presentation
PSMD5	5711	proteasome 26S subunit, non-ATPase 5	S5B	9	Antigen_Processing_and_Presentation
PSMD7	5713	proteasome 26S subunit, non-ATPase 7	MOV34|P40|Rpn8|S12	16	Antigen_Processing_and_Presentation
PSMD8	5714	proteasome 26S subunit, non-ATPase 8	HEL-S-91n|HIP6|HYPF|Nin1p|Rpn12|S14|p31	19	Antigen_Processing_and_Presentation
PSMD10	5716	proteasome 26S subunit, non-ATPase 10	dJ889N15.2|p28|p28(GANK)	X	Antigen_Processing_and_Presentation
PSMD11	5717	proteasome 26S subunit, non-ATPase 11	Rpn6|S9|p44.5	17	Antigen_Processing_and_Presentation
PSMD13	5719	proteasome 26S subunit, non-ATPase 13	HSPC027|Rpn9|S11|p40.5	11	Antigen_Processing_and_Presentation
PSME1	5720	proteasome activator subunit 1	HEL-S-129m|IFI5111|PA28A|PA28alpha|REGalpha	14	Antigen_Processing_and_Presentation
PSME1	5720	proteasome activator subunit 1	HEL-S-129m|IFI5111|PA28A|PA28alpha|REGalpha	14	Antigen_Processing_and_Presentation
PSME2	5721	proteasome activator subunit 2	PA28B|PA28beta|REGbeta	14	Antigen_Processing_and_Presentation
PSME2	5721	proteasome activator subunit 2	PA28B|PA28beta|REGbeta	14	Antigen_Processing_and_Presentation
RELB	5971	RELB proto-oncogene, NF-kB subunit	I-REL|IMD53|IREL|REL-B	19	Antigen_Processing_and_Presentation
RFX5	5993	regulatory factor X5	-	1	Antigen_Processing_and_Presentation
RFXAP	5994	regulatory factor X associated protein	-	13	Antigen_Processing_and_Presentation
SLC10A2	6555	solute carrier family 10 member 2	ASBT|IBAT|ISBT|NTCP2|PBAM	13	Antigen_Processing_and_Presentation
TAP1	6890	transporter 1, ATP binding cassette subfamily B member	ABC17|ABCB2|APT1|D6S114E|PSF-1|PSF1|RING4|TAP1*0102N|TAP1N	6	Antigen_Processing_and_Presentation
TAP2	6891	transporter 2, ATP binding cassette subfamily B member	ABC18|ABCB3|APT2|D6S217E|PSF-2|PSF2|RING11	6	Antigen_Processing_and_Presentation
TAPBP	6892	TAP binding protein	NGS17|TAPA|TPN|TPSN	6	Antigen_Processing_and_Presentation
THBS1	7057	thrombospondin 1	THBS|THBS-1|TSP|TSP-1|TSP1	15	Antigen_Processing_and_Presentation
SEM1	7979	SEM1 26S proteasome complex subunit	C7orf76|DSS1|ECD|SHFD1|SHFM1|SHSF1|Shfdg1	7	Antigen_Processing_and_Presentation
KLRC4	8302	killer cell lectin like receptor C4	NKG2-F|NKG2F	12	Antigen_Processing_and_Presentation
AP3B1	8546	adaptor related protein complex 3 subunit beta 1	ADTB3|ADTB3A|HPS|HPS2|PE	5	Antigen_Processing_and_Presentation
RFXANK	8625	regulatory factor X associated ankyrin containing protein	ANKRA1|BLS|F14150_1|RFX-B	19	Antigen_Processing_and_Presentation
PSMD6	9861	proteasome 26S subunit, non-ATPase 6	Rpn7|S10|SGA-113M|p42A|p44S10	3	Antigen_Processing_and_Presentation
PSME3	10197	proteasome activator subunit 3	HEL-S-283|Ki|PA28-gamma|PA28G|PA28gamma|REG-GAMMA	17	Antigen_Processing_and_Presentation
PSMD14	10213	proteasome 26S subunit, non-ATPase 14	PAD1|POH1|RPN11	2	Antigen_Processing_and_Presentation
CLEC4M	10332	C-type lectin domain family 4 member M	CD209L|CD299|DC-SIGN2|DC-SIGNR|DCSIGNR|HP10347|L-SIGN|LSIGN	19	Antigen_Processing_and_Presentation
IFI30	10437	IFI30 lysosomal thiol reductase	GILT|IFI-30|IP-30|IP30	19	Antigen_Processing_and_Presentation
PROCR	10544	protein C receptor	CCCA|CCD41|EPCR	20	Antigen_Processing_and_Presentation
ADRM1	11047	adhesion regulating molecule 1	ARM-1|ARM1|GP110	20	Antigen_Processing_and_Presentation
ECPAS	23392	Ecm29 proteasome adaptor and scaffold	ECM29|KIAA0368	9	Antigen_Processing_and_Presentation
TRPC4AP	26133	transient receptor potential cation channel subfamily C member 4 associated protein	C20orf188|PPP1R158|TRRP4AP|TRUSS	20	Antigen_Processing_and_Presentation
CD209	30835	CD209 molecule	CDSIGN|CLEC4L|DC-SIGN|DC-SIGN1	19	Antigen_Processing_and_Presentation
UBXN1	51035	UBX domain protein 1	2B28|SAKS1|UBXD10	11	Antigen_Processing_and_Presentation
ERAP1	51752	endoplasmic reticulum aminopeptidase 1	A-LAP|ALAP|APPILS|ARTS-1|ARTS1|ERAAP|ERAAP1|PILS-AP|PILSAP	5	Antigen_Processing_and_Presentation
TAPBPL	55080	TAP binding protein like	TAPBP-R|TAPBPR	12	Antigen_Processing_and_Presentation
KIR2DL5A	57292	killer cell immunoglobulin like receptor, two Ig domains and long cytoplasmic tail 5A	CD158F|KIR2DL5|KIR2DL5.1|KIR2DL5.3	19	Antigen_Processing_and_Presentation
ERAP2	64167	endoplasmic reticulum aminopeptidase 2	L-RAP|LRAP	5	Antigen_Processing_and_Presentation
ULBP3	79465	UL16 binding protein 3	N2DL-3|NKG2DL3|RAET1N	6	Antigen_Processing_and_Presentation
ULBP2	80328	UL16 binding protein 2	ALCAN-alpha|N2DL2|NKG2DL2|RAET1H|RAET1L	6	Antigen_Processing_and_Presentation
ULBP1	80329	UL16 binding protein 1	N2DL-1|NKG2DL1|RAET1I	6	Antigen_Processing_and_Presentation
KIR3DL3	115653	killer cell immunoglobulin like receptor, three Ig domains and long cytoplasmic tail 3	CD158Z|KIR3DL7|KIR44|KIRC1	19	Antigen_Processing_and_Presentation
RAET1E	135250	retinoic acid early transcript 1E	LETAL|N2DL-4|NKG2DL4|RAET1E2|RL-4|ULBP4|bA350J20.7	6	Antigen_Processing_and_Presentation
RAET1L	154064	retinoic acid early transcript 1L	ULBP6	6	Antigen_Processing_and_Presentation
UBR1	197131	ubiquitin protein ligase E3 component n-recognin 1	JBS	15	Antigen_Processing_and_Presentation
RAET1G	353091	retinoic acid early transcript 1G	ULBP5	6	Antigen_Processing_and_Presentation
PDIA2	64714	protein disulfide isomerase family A member 2	PDA2|PDI|PDIP|PDIR	16	Antigen_Processing_and_Presentation
HAMP	57817	hepcidin antimicrobial peptide	HEPC|HFE2B|LEAP1|PLTR	19	Antimicrobials
PI3	5266	peptidase inhibitor 3	ESI|SKALP|WAP3|WFDC14|cementoin	20	Antimicrobials
CAMP	820	cathelicidin antimicrobial peptide	CAP-18|CAP18|CRAMP|FALL-39|FALL39|HSD26|LL37	3	Antimicrobials
DEFB4A	1673	defensin beta 4A	BD-2|DEFB-2|DEFB102|DEFB2|DEFB4|HBD-2|SAP1	8	Antimicrobials
PPBP	5473	pro-platelet basic protein	B-TG1|Beta-TG|CTAP-III|CTAP3|CTAPIII|CXCL7|LA-PF4|LDGF|MDGF|NAP-2|PBP|SCYB7|TC1|TC2|TGB|TGB1|THBGB|THBGB1	4	Antimicrobials
REG3G	130120	regenerating family member 3 gamma	LPPM429|PAP IB|PAP-1B|PAP1B|PAPIB|REG III|REG-III|UNQ429	2	Antimicrobials
CXCL14	9547	C-X-C motif chemokine ligand 14	BMAC|BRAK|KEC|KS1|MIP-2g|MIP2G|NJAC|SCYB14	5	Antimicrobials
CXCL16	58191	C-X-C motif chemokine ligand 16	CXCLG16|SR-PSOX|SRPSOX	17	Antimicrobials
SLPI	6590	secretory leukocyte peptidase inhibitor	ALK1|ALP|BLPI|HUSI|HUSI-I|MPI|WAP4|WFDC4	20	Antimicrobials
CXCL8	3576	C-X-C motif chemokine ligand 8	GCP-1|GCP1|IL8|LECT|LUCT|LYNAP|MDNCF|MONAP|NAF|NAP-1|NAP1|SCYB8	4	Antimicrobials
CXCL10	3627	C-X-C motif chemokine ligand 10	C7|IFI10|INP10|IP-10|SCYB10|crg-2|gIP-10|mob-1	4	Antimicrobials
CXCL9	4283	C-X-C motif chemokine ligand 9	CMK|Humig|MIG|SCYB9|crg-10	4	Antimicrobials
CXCL5	6374	C-X-C motif chemokine ligand 5	ENA-78|SCYB5	4	Antimicrobials
CXCL11	6373	C-X-C motif chemokine ligand 11	H174|I-TAC|IP-9|IP9|SCYB11|SCYB9B|b-R1	4	Antimicrobials
CXCL6	6372	C-X-C motif chemokine ligand 6	CKA-3|GCP-2|GCP2|SCYB6	4	Antimicrobials
CXCL1	2919	C-X-C motif chemokine ligand 1	FSP|GRO1|GROa|MGSA|MGSA-a|NAP-3|SCYB1	4	Antimicrobials
CXCL12	6387	C-X-C motif chemokine ligand 12	IRH|PBSF|SCYB12|SDF1|TLSF|TPAR1	10	Antimicrobials
CXCL13	10563	C-X-C motif chemokine ligand 13	ANGIE|ANGIE2|BCA-1|BCA1|BLC|BLR1L|SCYB13	4	Antimicrobials
CXCL2	2920	C-X-C motif chemokine ligand 2	CINC-2a|GRO2|GROb|MGSA-b|MIP-2a|MIP2|MIP2A|SCYB2	4	Antimicrobials
PF4	5196	platelet factor 4	CXCL4|PF-4|SCYB4	4	Antimicrobials
XCL1	6375	X-C motif chemokine ligand 1	ATAC|LPTN|LTN|SCM-1|SCM-1a|SCM1|SCM1A|SCYC1	1	Antimicrobials
CXCL3	2921	C-X-C motif chemokine ligand 3	CINC-2b|GRO3|GROg|MIP-2b|MIP2B|SCYB3	4	Antimicrobials
DEFB103B	55894	defensin beta 103B	BD-3|DEFB-3|DEFB103|DEFB3|HBD-3|HBD3|HBP-3|HBP3	8	Antimicrobials
CCL13	6357	C-C motif chemokine ligand 13	CKb10|MCP-4|NCC-1|NCC1|SCYA13|SCYL1	17	Antimicrobials
CCL1	6346	C-C motif chemokine ligand 1	I-309|P500|SCYA1|SISe|TCA3	17	Antimicrobials
DEFB1	1672	defensin beta 1	BD1|DEFB-1|DEFB101|HBD1	8	Antimicrobials
CCL8	6355	C-C motif chemokine ligand 8	HC14|MCP-2|MCP2|SCYA10|SCYA8	17	Antimicrobials
ELANE	1991	elastase, neutrophil expressed	ELA2|GE|HLE|HNE|NE|PMN-E|SCN1	19	Antimicrobials
DEFB103A	414325	defensin beta 103A	BD-3|DEFB-3|DEFB103|DEFB3|HBD3|HBP-3|HBP3	8	Antimicrobials
DEFA3	1668	defensin alpha 3	DEF3|HNP-3|HNP3|HP-3|HP3	8	Antimicrobials
DEFA1	1667	defensin alpha 1	DEF1|DEFA2|HNP-1|HP-1|HP1|MRS	8	Antimicrobials
TMSB10	9168	thymosin beta 10	MIG12|TB10	2	Antimicrobials
DEFA6	1671	defensin alpha 6	DEF6|HD-6	8	Antimicrobials
DEFA5	1670	defensin alpha 5	DEF5|HD-5	8	Antimicrobials
DEFA4	1669	defensin alpha 4	DEF4|HNP-4|HP-4|HP4	8	Antimicrobials
LCN2	3934	lipocalin 2	24p3|MSFI|NGAL|p25	9	Antimicrobials
LCN1	3933	lipocalin 1	PMFA|TLC|TP|VEGP	9	Antimicrobials
COLEC10	10584	collectin subfamily member 10	3MC3|CL-34|CLL1	8	Antimicrobials
BPI	671	bactericidal permeability increasing protein	BPIFD1|rBPI	20	Antimicrobials
S100A9	6280	S100 calcium binding protein A9	60B8AG|CAGB|CFAG|CGLB|L1AG|LIAG|MAC387|MIF|MRP14|NIF|P14	1	Antimicrobials
S100A8	6279	S100 calcium binding protein A8	60B8AG|CAGA|CFAG|CGLA|CP-10|L1Ag|MA387|MIF|MRP8|NIF|P8	1	Antimicrobials
DCD	117159	dermcidin	AIDD|DCD-1|DSEP|HCAP|PIF	12	Antimicrobials
LCN6	158062	lipocalin 6	LCN5|UNQ643|hLcn5	9	Antimicrobials
S100A12	6283	S100 calcium binding protein A12	CAAF1|CAGC|CGRP|ENRAGE|MRP-6|MRP6|p6	1	Antimicrobials
HTN3	3347	histatin 3	HIS2|HTN2|HTN5|PB	4	Antimicrobials
LCN8	138307	lipocalin 8	EP17|LCN5	9	Antimicrobials
DEFA1B	728358	defensin alpha 1B	HNP-1|HP-1|HP1	8	Antimicrobials
CCR10	2826	C-C motif chemokine receptor 10	GPR2	17	Antimicrobials
CELA1	1990	chymotrypsin like elastase 1	ELA1	12	Antimicrobials
DEFB106A	245909	defensin beta 106A	BD-6|DEFB-6|DEFB106	8	Antimicrobials
PENK	5179	proenkephalin	PE|PENK-A	8	Antimicrobials
BPIFC	254240	BPI fold containing family C	BPIL2	22	Antimicrobials
MMP12	4321	matrix metallopeptidase 12	HME|ME|MME|MMP-12	11	Antimicrobials
BPIFB6	128859	BPI fold containing family B member 6	BPIL3|LPLUNC6	20	Antimicrobials
LEAP2	116842	liver enriched antimicrobial peptide 2	LEAP-2	5	Antimicrobials
SFTPD	6441	surfactant protein D	COLEC7|PSP-D|SFTP4|SP-D	10	Antimicrobials
LCN9	392399	lipocalin 9	HEL129	9	Antimicrobials
BPIFB2	80341	BPI fold containing family B member 2	BPIL1|C20orf184|LPLUNC2|RYSR|dJ726C3.2	20	Antimicrobials
PTGDS	5730	prostaglandin D2 synthase	L-PGDS|LPGDS|PDS|PGD2|PGDS|PGDS2	9	Antimicrobials
TMSB4X	7114	thymosin beta 4 X-linked	FX|PTMB4|TB4X|TMSB4	X	Antimicrobials
PGLYRP1	8993	peptidoglycan recognition protein 1	PGLYRP|PGRP|PGRP-S|PGRPS|TAG7|TNFSF3L	19	Antimicrobials
ZC3HAV1	56829	zinc finger CCCH-type containing, antiviral 1	ARTD13|FLB6421|PARP13|ZAP|ZC3H2|ZC3HDC2	7	Antimicrobials
TMSB15A	11013	thymosin beta 15a	TMSB15|TMSB15B|TMSL8|TMSNB|Tb15|TbNB	X	Antimicrobials
S100B	6285	S100 calcium binding protein B	NEF|S100|S100-B|S100beta	21	Antimicrobials
S100A13	6284	S100 calcium binding protein A13	-	1	Antimicrobials
S100A6	6277	S100 calcium binding protein A6	2A9|5B10|CABP|CACY|PRA|S10A6	1	Antimicrobials
DEFB119	245932	defensin beta 119	DEFB-19|DEFB-20|DEFB120|DEFB20|ESC42-RELA|ESC42-RELB	20	Antimicrobials
DEFB107A	245910	defensin beta 107A	BD-7|DEFB-7|DEFB107	8	Antimicrobials
DEFB105A	245908	defensin beta 105A	BD-5|DEFB-5|DEFB105	8	Antimicrobials
SERPIND1	3053	serpin family D member 1	D22S673|HC2|HCF2|HCII|HLS2|LS2|THPH10	22	Antimicrobials
DEFB129	140881	defensin beta 129	C20orf87|DEFB-29|DEFB29|bA530N10.3|hBD-29	20	Antimicrobials
DEFB127	140850	defensin beta 127	C20orf73|DEF-27|DEFB-27|DEFB27|bA530N10.2|hBD-27	20	Antimicrobials
S100P	6286	S100 calcium binding protein P	MIG9	4	Antimicrobials
S100A7	6278	S100 calcium binding protein A7	PSOR1|S100A7c	1	Antimicrobials
DEFB104A	140596	defensin beta 104A	BD-4|DEFB-4|DEFB104|DEFB4|hBD-4	8	Antimicrobials
DEFB126	81623	defensin beta 126	C20orf8|DEFB-26|DEFB26|HBD26|bA530N10.1|hBD-26	20	Antimicrobials
DEFB106B	503841	defensin beta 106B	BD-6|DEFB-6	8	Antimicrobials
DEFB104B	503618	defensin beta 104B	BD-4|DEFB-4|hBD-4	8	Antimicrobials
DEFB107B	503614	defensin beta 107B	HsT21816	8	Antimicrobials
PGLYRP3	114771	peptidoglycan recognition protein 3	PGLYRPIalpha|PGRP-Ialpha|PGRPIA	1	Antimicrobials
PGLYRP2	114770	peptidoglycan recognition protein 2	HMFT0141|PGLYRPL|PGRP-L|PGRPL|TAGL-like|tagL|tagL-alpha|tagl-beta	19	Antimicrobials
S100A10	6281	S100 calcium binding protein A10	42C|ANX2L|ANX2LG|CAL1L|CLP11|Ca[1]|GP11|P11|p10	1	Antimicrobials
S100A2	6273	S100 calcium binding protein A2	CAN19|S100L	1	Antimicrobials
DEFB125	245938	defensin beta 125	DEFB-25	20	Antimicrobials
DEFB123	245936	defensin beta 123	DEFB-23|DEFB23|ESC42-RELD	20	Antimicrobials
DEFB105B	504180	defensin beta 105B	BD-5|DEFB-5	8	Antimicrobials
DEFB132	400830	defensin beta 132	BD-32|DEFB-32|DEFB32|HEL-75|KFLL827|UNQ827	20	Antimicrobials
BPIFB3	359710	BPI fold containing family B member 3	C20orf185|LPLUNC3|RYA3	20	Antimicrobials
LCN12	286256	lipocalin 12	-	9	Antimicrobials
PGLYRP4	57115	peptidoglycan recognition protein 4	PGLYRPIbeta|PGRP-Ibeta|PGRPIB|SBBI67	1	Antimicrobials
S100A11	6282	S100 calcium binding protein A11	HEL-S-43|MLN70|S100C	1	Antimicrobials
S100A5	6276	S100 calcium binding protein A5	S100D	1	Antimicrobials
S100A3	6274	S100 calcium binding protein A3	S100E	1	Antimicrobials
S100A1	6271	S100 calcium binding protein A1	S100|S100-alpha|S100A	1	Antimicrobials
DEFB128	245939	defensin beta 128	DEFB-28|DEFB28|hBD-28	20	Antimicrobials
DEFB108B	245911	defensin beta 108B	DEFB-8|hBD-8	11	Antimicrobials
HTN1	3346	histatin 1	HIS1	4	Antimicrobials
LMBR1L	55716	limb development membrane protein 1 like	LIMR	12	Antimicrobials
S100A7A	338324	S100 calcium binding protein A7A	NICE-2|NICE2|S100A15|S100A7L1|S100A7f	1	Antimicrobials
DEFB118	117285	defensin beta 118	C20orf63|DEFB-18|ESC42|ESP13.6	20	Antimicrobials
COLEC12	81035	collectin subfamily member 12	CLP1|NSR2|SCARA4|SRCL	18	Antimicrobials
TMSB4Y	9087	thymosin beta 4 Y-linked	TB4Y	Y	Antimicrobials
DEFB131A	644414	defensin beta 131A	DEFB-31|DEFB131	4	Antimicrobials
DEFB134	613211	defensin beta 134	-	8	Antimicrobials
DEFB130A	245940	defensin beta 130A	DEFB-30|DEFB130|DEFB130L|DEFB30	8	Antimicrobials
DEFB124	245937	defensin beta 124	DEFB-24	20	Antimicrobials
DEFB121	245934	defensin beta 121	DEFB21|ESC42RELC	20	Antimicrobials
DEFB116	245930	defensin beta 116	DEFB-16	20	Antimicrobials
DEFB115	245929	defensin beta 115	DEFB-15	20	Antimicrobials
DEFB114	245928	defensin beta 114	DEFB-14|DEFB14	6	Antimicrobials
DEFB113	245927	defensin beta 113	DEFB-13	6	Antimicrobials
DEFB112	245915	defensin beta 112	DEFB-12	6	Antimicrobials
DEFB110	245913	defensin beta 110	DEFB-10|DEFB-11|DEFB111	6	Antimicrobials
TMSB15B	286527	thymosin beta 15B	TMSB15A|TMSL8|TMSNB|Tbeta15b	X	Antimicrobials
DEFB133	403339	defensin beta 133	-	6	Antimicrobials
S100Z	170591	S100 calcium binding protein Z	Gm625|S100-zeta	5	Antimicrobials
MAVS	57506	mitochondrial antiviral signaling protein	CARDIF|IPS-1|IPS1|VISA	20	Antimicrobials
TMSB4XP8	7117	TMSB4X pseudogene 8	TMSL3	4	Antimicrobials
S100A14	57402	S100 calcium binding protein A14	BCMP84|S100A15	1	Antimicrobials
LCN10	414332	lipocalin 10	-	9	Antimicrobials
S100A16	140576	S100 calcium binding protein A16	AAG13|DT1P1A7|S100F	1	Antimicrobials
DEFB136	613210	defensin beta 136	DEFB137	8	Antimicrobials
DEFB135	613209	defensin beta 135	DEFB136	8	Antimicrobials
DEFB117	245931	defensin beta 117 (pseudogene)	DEFB-17	20	Antimicrobials
DEFB110	245913	defensin beta 110	DEFB-10|DEFB-11|DEFB111	6	Antimicrobials
ZC3HAV1L	92092	zinc finger CCCH-type containing, antiviral 1 like	C7orf39	7	Antimicrobials
S100A7L2	645922	S100 calcium binding protein A7 like 2	S100a7b	1	Antimicrobials
MBL3P	50639	mannose-binding lectin family member 3, pseudogene	COLEC2|MBL	10	Antimicrobials
DEFB4B	100289462	defensin beta 4B	DEFB4P	8	Antimicrobials
BPIFB4	149954	BPI fold containing family B member 4	C20orf186|LPLUNC4|RY2G5|dJ726C3.5	20	Antimicrobials
IFNAR1	3454	interferon alpha and beta receptor subunit 1	AVP|IFN-alpha-REC|IFNAR|IFNBR|IFRC	21	Antimicrobials
AZU1	566	azurocidin 1	AZAMP|AZU|CAP37|HBP|HUMAZUR|NAZC|hHBP	19	Antimicrobials
DEFB131B	100129216	defensin beta 131B	-	11	Antimicrobials
DEFA1A3	613253	defensin alpha 1 and alpha 3, variable copy number locus	DEFA1|DEFA3|DEFT1P	8	Antimicrobials
LCN1P1	286310	lipocalin 1 pseudogene 1	LCN1L1|bA430N14.2	9	Antimicrobials
S100G	795	S100 calcium binding protein G	CABP|CABP1|CABP9K|CALB3	X	Antimicrobials
DEFA7P	724067	defensin alpha 7, pseudogene	DEFA7	8	Antimicrobials
DEFB130B	100133267	defensin beta 130B	-	8	Antimicrobials
DEFB108F	100133128	defensin beta 108F (pseudogene)	DEFB108P5	4	Antimicrobials
DEFB131C	100128174	defensin beta 131C (pseudogene)	-	8	Antimicrobials
TCHHL1	126637	trichohyalin like 1	S100A17|THHL1	1	Antimicrobials
TINAGL1	64129	tubulointerstitial nephritis antigen like 1	ARG1|LCN7|LIECG3|TINAGRP	1	Antimicrobials
IFNGR1	3459	interferon gamma receptor 1	CD119|IFNGR|IMD27A|IMD27B	6	Antimicrobials
SLC22A17	51310	solute carrier family 22 member 17	24p3R|BOCT|BOIT|NGALR|NGALR2|NGALR3|hBOIT	14	Antimicrobials
WFIKKN1	117166	WAP, follistatin/kazal, immunoglobulin, kunitz and netrin domain containing 1	C16orf12|RJD2|WFDC20A|WFIKKN	16	Antimicrobials
WFDC2	10406	WAP four-disulfide core domain 2	EDDM4|HE4|WAP5|dJ461P17.6	20	Antimicrobials
IL6	3569	interleukin 6	BSF-2|BSF2|CDF|HGF|HSF|IFN-beta-2|IFNB2|IL-6	7	Antimicrobials
UMODL1	89766	uromodulin like 1	-	21	Antimicrobials
TGFB1	7040	transforming growth factor beta 1	CED|DPD1|IBDIMDE|LAP|TGF-beta1|TGFB|TGFbeta	19	Antimicrobials
PF4V1	5197	platelet factor 4 variant 1	CXCL4L1|CXCL4V1|PF4-ALT|PF4A|SCYB4V1	4	Antimicrobials
MMP9	4318	matrix metallopeptidase 9	CLG4B|GELB|MANDP2|MMP-9	20	Antimicrobials
ANOS1	3730	anosmin 1	ADMLX|HH1|HHA|KAL|KAL1|KALIG-1|KMS|WFDC19	X	Antimicrobials
TLR4	7099	toll like receptor 4	ARMD10|CD284|TLR-4|TOLL	9	Antimicrobials
IFNG	3458	interferon gamma	IFG|IFI	12	Antimicrobials
SPAG11B	10407	sperm associated antigen 11B	EDDM2B|EP2|EP2C|EP2D|HE2|HE2C|SPAG11|SPAG11A	8	Antimicrobials
A2M	2	alpha-2-macroglobulin	A2MD|CPAMD5|FWP007|S863-7	12	Antimicrobials
CTSL	1514	cathepsin L	CATL|CTSL1|MEP	9	Antimicrobials
NFKB1	4790	nuclear factor kappa B subunit 1	CVID12|EBP-1|KBF1|NF-kB|NF-kB1|NF-kappa-B1|NF-kappaB|NF-kappabeta|NFKB-p105|NFKB-p50|NFkappaB	4	Antimicrobials
APOBEC3G	60489	apolipoprotein B mRNA editing enzyme catalytic subunit 3G	A3G|ARCD|ARP-9|ARP9|CEM-15|CEM15|MDS019|bK150C2.7|dJ494G10.1	22	Antimicrobials
FABP6	2172	fatty acid binding protein 6	I-15P|I-BABP|I-BALB|I-BAP|ILBP|ILBP3|ILLBP	5	Antimicrobials
NOD2	64127	nucleotide binding oligomerization domain containing 2	ACUG|BLAU|BLAUS|CARD15|CD|CLR16.3|IBD1|NLRC2|NOD2B|PSORAS1|YAOS	16	Antimicrobials
MBL2	4153	mannose binding lectin 2	COLEC1|HSMBPC|MBL|MBL2D|MBP|MBP-C|MBP1|MBPD	10	Antimicrobials
SFTPA1	653509	surfactant protein A1	COLEC4|PSAP|PSP-A|PSPA|SFTP1|SFTPA1B|SP-A|SP-A1|SP-A1 beta|SP-A1 delta|SP-A1 epsilon|SP-A1 gamma|SPA|SPA1	10	Antimicrobials
RBP1	5947	retinol binding protein 1	CRABP-I|CRBP|CRBP1|CRBPI|RBPC	3	Antimicrobials
TLR2	7097	toll like receptor 2	CD282|TIL4	4	Antimicrobials
SLC40A1	30061	solute carrier family 40 member 1	FPN1|HFE4|IREG1|MST079|MSTP079|MTP1|SLC11A3	2	Antimicrobials
PLAU	5328	plasminogen activator, urokinase	ATF|BDPLT5|QPD|UPA|URK|u-PA	10	Antimicrobials
IL1B	3553	interleukin 1 beta	IL-1|IL1-BETA|IL1F2|IL1beta	2	Antimicrobials
PAEP	5047	progestagen associated endometrial protein	GD|GdA|GdF|GdS|PAEG|PEP|PP14|ZIF-1	9	Antimicrobials
HJV	148738	hemojuvelin BMP co-receptor	HFE2|HFE2A|JH|RGMC	1	Antimicrobials
MUC5AC	4586	mucin 5AC, oligomeric mucus/gel-forming	MUC5|TBM|leB|mucin	11	Antimicrobials
CTSS	1520	cathepsin S	-	1	Antimicrobials
OBP2A	29991	odorant binding protein 2A	LCN13|OBP|OBP2C|OBPIIa|hOBPIIa	9	Antimicrobials
PLTP	5360	phospholipid transfer protein	BPIFE|HDLCQ9	20	Antimicrobials
MX1	4599	MX dynamin like GTPase 1	IFI-78K|IFI78|MX|MxA|lncMX1-215	21	Antimicrobials
DDX58	23586	DExD/H-box helicase 58	RIG-I|RIG1|RIGI|RLR-1|SGMRT2	9	Antimicrobials
IFNL1	282618	interferon lambda 1	IL-29|IL29	19	Antimicrobials
IRF3	3661	interferon regulatory factor 3	IIAE7	19	Antimicrobials
SFTPA2	729238	surfactant protein A2	COLEC5|PSAP|PSP-A|PSPA|SFTP1|SFTPA2B|SP-2A|SP-A|SPA2|SPAII	10	Antimicrobials
LPA	4018	lipoprotein(a)	AK38|APOA|LP	6	Antimicrobials
LBP	3929	lipopolysaccharide binding protein	BPIFD2	20	Antimicrobials
RBP4	5950	retinol binding protein 4	MCOPCB10|RDCCAS	10	Antimicrobials
SFTPA1	653509	surfactant protein A1	COLEC4|PSAP|PSP-A|PSPA|SFTP1|SFTPA1B|SP-A|SP-A1|SP-A1 beta|SP-A1 delta|SP-A1 epsilon|SP-A1 gamma|SPA|SPA1	10	Antimicrobials
NOX4	50507	NADPH oxidase 4	KOX|KOX-1|RENOX	11	Antimicrobials
LTF	4057	lactotransferrin	GIG12|HEL110|HLF2|LF	3	Antimicrobials
IFNB1	3456	interferon beta 1	IFB|IFF|IFN-beta|IFNB	9	Antimicrobials
RBP5	83758	retinol binding protein 5	CRBP-III|CRBP3|CRBPIII|HRBPiso	12	Antimicrobials
FABP7	2173	fatty acid binding protein 7	B-FABP|BLBP|FABPB|MRG	6	Antimicrobials
FABP5	2171	fatty acid binding protein 5	E-FABP|EFABP|KFABP|PA-FABP|PAFABP	8	Antimicrobials
FABP3	2170	fatty acid binding protein 3	FABP11|H-FABP|M-FABP|MDGI|O-FABP	1	Antimicrobials
FABP2	2169	fatty acid binding protein 2	FABPI|I-FABP	4	Antimicrobials
FABP4	2167	fatty acid binding protein 4	A-FABP|AFABP|ALBP|HEL-S-104|aP2	8	Antimicrobials
R3HDML	140902	R3H domain containing like	dJ881L22.3	20	Antimicrobials
BPIFA3	128861	BPI fold containing family A member 3	C20orf71|SPLUNC3	20	Antimicrobials
BPIFB1	92747	BPI fold containing family B member 1	C20orf114|LPLUNC1	20	Antimicrobials
OASL	8638	2'-5'-oligoadenylate synthetase like	OASL1|OASLd|TRIP-14|TRIP14|p59 OASL|p59-OASL|p59OASL	12	Antimicrobials
CRABP2	1382	cellular retinoic acid binding protein 2	CRABP-II|RBP6	1	Antimicrobials
CRABP1	1381	cellular retinoic acid binding protein 1	CRABP|CRABP-I|CRABPI|RBP5	15	Antimicrobials
RBP7	116362	retinol binding protein 7	CRABP4|CRBP4|CRBPIV	1	Antimicrobials
DUOX1	53905	dual oxidase 1	LNOX1|NOXEF1|THOX1	15	Antimicrobials
OBP2B	29989	odorant binding protein 2B	LCN14|OBPIIb	9	Antimicrobials
RBP2	5948	retinol binding protein 2	CRABP-II|CRBP2|CRBPII|RBPC2	3	Antimicrobials
LCN15	389812	lipocalin 15	PRO6093|UNQ2541	9	Antimicrobials
CETP	1071	cholesteryl ester transfer protein	BPIFF|HDLCQ10	16	Antimicrobials
FABP12	646486	fatty acid binding protein 12	-	8	Antimicrobials
FABP9	646480	fatty acid binding protein 9	PERF|PERF15|T-FABP|TLBP	8	Antimicrobials
BPIFA1	51297	BPI fold containing family A member 1	LUNX|NASG|PLUNC|SPLUNC1|SPURT|bA49G10.5	20	Antimicrobials
LCNL1	401562	lipocalin like 1	-	9	Antimicrobials
C8G	733	complement C8 gamma chain	C8C	9	Antimicrobials
SPAG11A	653423	sperm associated antigen 11A	EDDM2A|HE2	8	Antimicrobials
PI15	51050	peptidase inhibitor 15	CRISP8|P24TI|P25TI	8	Antimicrobials
NOX1	27035	NADPH oxidase 1	GP91-2|MOX1|NOH-1|NOH1	X	Antimicrobials
PMP2	5375	peripheral myelin protein 2	CMT1G|FABP8|M-FABP|MP2|P2	8	Antimicrobials
APOD	347	apolipoprotein D	-	3	Antimicrobials
ORM2	5005	orosomucoid 2	AGP-B|AGP-B'|AGP2	9	Antimicrobials
ORM1	5004	orosomucoid 1	AGP-A|AGP1|HEL-S-153w|ORM	9	Antimicrobials
TNF	7124	tumor necrosis factor	DIF|TNF-alpha|TNFA|TNFSF2|TNLG1F	6	Antimicrobials
CTSG	1511	cathepsin G	CATG|CG	14	Antimicrobials
PRTN3	5657	proteinase 3	ACPA|AGP7|C-ANCA|CANCA|MBN|MBT|NP-4|NP4|P29|PR-3|PR3	19	Antimicrobials
MAPK1	5594	mitogen-activated protein kinase 1	ERK|ERK-2|ERK2|ERT1|MAPK2|P42MAPK|PRKM1|PRKM2|p38|p40|p41|p41mapk|p42-MAPK	22	Antimicrobials
PML	5371	PML nuclear body scaffold	MYL|PP8675|RNF71|TRIM19	15	Antimicrobials
AEN	64782	apoptosis enhancing nuclease	ISG20L1|pp12744	15	Antimicrobials
CYBB	1536	cytochrome b-245 beta chain	AMCBX2|CGD|GP91-1|GP91-PHOX|GP91PHOX|IMD34|NOX2|p91-PHOX	X	Antimicrobials
BPIFA2	140683	BPI fold containing family A member 2	C20orf70|PSP|SPLUNC2|bA49G10.1	20	Antimicrobials
ISG20	3669	interferon stimulated exonuclease gene 20	CD25|HEM45	15	Antimicrobials
BCL3	602	BCL3 transcription coactivator	BCL4|D19S37	19	Antimicrobials
ISG20L2	81875	interferon stimulated exonuclease gene 20 like 2	HSD38	1	Antimicrobials
NOX5	79400	NADPH oxidase 5	-	15	Antimicrobials
NOX3	50508	NADPH oxidase 3	GP91-3|MOX-2	6	Antimicrobials
DUOX2	50506	dual oxidase 2	LNOX2|NOXEF2|P138-TOX|TDH6|THOX2	15	Antimicrobials
TLR3	7098	toll like receptor 3	CD283|IIAE2	4	Antimicrobials
TFRC	7037	transferrin receptor	CD71|IMD46|T9|TFR|TFR1|TR|TRFR|p90	3	Antimicrobials
IFIH1	64135	interferon induced with helicase C domain 1	AGS7|Hlcd|IDDM19|MDA-5|MDA5|RLR-2|SGMRT1	2	Antimicrobials
LRP1	4035	LDL receptor related protein 1	A2MR|APOER|APR|CD91|IGFBP-3R|IGFBP3R|IGFBP3R1|KPA|LRP|LRP1A|TGFBR5	12	Antimicrobials
TRIM5	85363	tripartite motif containing 5	RNF88|TRIM5alpha	11	Antimicrobials
IDO1	3620	indoleamine 2,3-dioxygenase 1	IDO|IDO-1|INDO	8	Antimicrobials
GDF15	9518	growth differentiation factor 15	GDF-15|MIC-1|MIC1|NAG-1|PDF|PLAB|PTGFB	19	Antimicrobials
NEDD4	4734	NEDD4 E3 ubiquitin protein ligase	NEDD4-1|RPF1	15	Antimicrobials
ADIPOQ	9370	adiponectin, C1Q and collagen domain containing	ACDC|ACRP30|ADIPQTL1|ADPN|APM-1|APM1|GBP28	3	Antimicrobials
STAT3	6774	signal transducer and activator of transcription 3	ADMIO|ADMIO1|APRF|HIES	17	Antimicrobials
STAT1	6772	signal transducer and activator of transcription 1	CANDF7|IMD31A|IMD31B|IMD31C|ISGF-3|STAT91	2	Antimicrobials
IFNL2	282616	interferon lambda 2	IL-28A|IL28A	19	Antimicrobials
SOCS3	9021	suppressor of cytokine signaling 3	ATOD4|CIS3|Cish3|SOCS-3|SSI-3|SSI3	17	Antimicrobials
SEMG1	6406	semenogelin 1	CT103|SEMG|SGI|dJ172H20.2	20	Antimicrobials
TNFSF10	8743	TNF superfamily member 10	APO2L|Apo-2L|CD253|TL2|TNLG6A|TRAIL	3	Antimicrobials
CCL20	6364	C-C motif chemokine ligand 20	CKb4|Exodus|LARC|MIP-3-alpha|MIP-3a|MIP3A|SCYA20|ST38	2	Antimicrobials
SOCS1	8651	suppressor of cytokine signaling 1	CIS1|CISH1|JAB|SOCS-1|SSI-1|SSI1|TIP-3|TIP3	16	Antimicrobials
RNASEL	6041	ribonuclease L	PRCA1|RNS4	1	Antimicrobials
IRF1	3659	interferon regulatory factor 1	IRF-1|MAR	5	Antimicrobials
IL15	3600	interleukin 15	IL-15	4	Antimicrobials
APOBEC3F	200316	apolipoprotein B mRNA editing enzyme catalytic subunit 3F	A3F|ARP8|BK150C2.4.MRNA|KA6	22	Antimicrobials
PLAAT4	5920	phospholipase A and acyltransferase 4	HRASLS4|HRSL4|PLA1/2-3|PLAAT-4|RARRES3|RIG1|TIG3	11	Antimicrobials
CHIT1	1118	chitinase 1	CHI3|CHIT|CHITD	1	Antimicrobials
IFNA1	3439	interferon alpha 1	IFL|IFN|IFN-ALPHA|IFN-alphaD|IFNA13|IFNA@|leIF D	9	Antimicrobials
CD40	958	CD40 molecule	Bp50|CDW40|TNFRSF5|p50	20	Antimicrobials
TLR7	51284	toll like receptor 7	TLR7-like	X	Antimicrobials
PPIA	5478	peptidylprolyl isomerase A	CYPA|CYPH|HEL-S-69p	7	Antimicrobials
HFE	3077	homeostatic iron regulator	HFE1|HH|HLA-H|MVCD7|TFQTL2	6	Antimicrobials
ZYX	7791	zyxin	ESP-2|HED-2	7	Antimicrobials
NLRX1	79671	NLR family member X1	CLR11.3|DLNB26|NOD26|NOD5|NOD9	11	Antimicrobials
PGC	5225	progastricsin	PEPC|PGII	6	Antimicrobials
VEGFA	7422	vascular endothelial growth factor A	MVCD1|VEGF|VPF	6	Antimicrobials
IKBKE	9641	inhibitor of nuclear factor kappa B kinase subunit epsilon	IKK-E|IKK-i|IKKE|IKKI	1	Antimicrobials
ISG15	9636	ISG15 ubiquitin like modifier	G1P2|IFI15|IMD38|IP17|UCRP|hUCRP	1	Antimicrobials
DHX58	79132	DExH-box helicase 58	D11LGP2|D11lgp2e|LGP2|RLR-3	17	Antimicrobials
TNFAIP3	7128	TNF alpha induced protein 3	A20|AISBL|OTUD7C|TNFA1P2	6	Antimicrobials
TFR2	7036	transferrin receptor 2	HFE3|TFRC2	7	Antimicrobials
FCN2	2220	ficolin 2	EBP-37|FCNL|P35|ficolin-2	9	Antimicrobials
MUC4	4585	mucin 4, cell surface associated	ASGP|HSA276359|MUC-4	3	Antimicrobials
F2R	2149	coagulation factor II thrombin receptor	CF2R|HTR|PAR-1|PAR1|TR	5	Antimicrobials
ELN	2006	elastin	ADCL1|SVAS|WBS|WS	7	Antimicrobials
IL27	246778	interleukin 27	IL-27|IL-27A|IL27A|IL27p28|IL30|p28	16	Antimicrobials
MAPT	4137	microtubule associated protein tau	DDPAC|FTDP-17|MAPTL|MSTD|MTBT1|MTBT2|PPND|PPP1R103|TAU	17	Antimicrobials
LYZ	4069	lysozyme	LYZF1|LZM	12	Antimicrobials
CCL5	6352	C-C motif chemokine ligand 5	D17S136E|RANTES|SCYA5|SIS-delta|SISd|TCP228|eoCP	17	Antimicrobials
LEP	3952	leptin	LEPD|OB|OBS	7	Antimicrobials
CYLD	1540	CYLD lysine 63 deubiquitinase	BRSS|CDMT|CYLD1|CYLDI|EAC|MFT|MFT1|SBS|TEM|USPL2	16	Antimicrobials
KLKB1	3818	kallikrein B1	KLK3|PKK|PKKD|PPK	4	Antimicrobials
CST4	1472	cystatin S	-	20	Antimicrobials
CSRP1	1465	cysteine and glycine rich protein 1	CRP|CRP1|CSRP|CYRP|D1S181E|HEL-141|HEL-S-286	1	Antimicrobials
MAPK14	1432	mitogen-activated protein kinase 14	CSBP|CSBP1|CSBP2|CSPB1|EXIP|Mxi2|PRKM14|PRKM15|RK|SAPK2A|p38|p38ALPHA	6	Antimicrobials
JUN	3725	Jun proto-oncogene, AP-1 transcription factor subunit	AP-1|AP1|c-Jun|cJUN|p39	1	Antimicrobials
ITGAV	3685	integrin subunit alpha V	CD51|MSK8|VNRA|VTNR	2	Antimicrobials
IRF5	3663	interferon regulatory factor 5	SLEB10	7	Antimicrobials
CCR6	1235	C-C motif chemokine receptor 6	BN-1|C-C CKR-6|CC-CKR-6|CCR-6|CD196|CKR-L3|CKRL3|CMKBR6|DCR2|DRY6|GPR29|GPRCY4|STRL22	6	Antimicrobials
IL12B	3593	interleukin 12B	CLMF|CLMF2|IL-12B|IMD28|IMD29|NKSF|NKSF2	5	Antimicrobials
TLR8	51311	toll like receptor 8	CD288	X	Antimicrobials
GNLY	10578	granulysin	D2S69E|LAG-2|LAG2|NKG5|TLA519	2	Antimicrobials
CD81	975	CD81 molecule	CVID6|S5.7|TAPA1|TSPAN28	11	Antimicrobials
EIF2AK2	5610	eukaryotic translation initiation factor 2 alpha kinase 2	EIF2AK1|LEUDEN|PKR|PPP1R83|PRKR	2	Antimicrobials
APOM	55937	apolipoprotein M	G3a|HSPC336|NG20|apo-M	6	Antimicrobials
CACYBP	27101	calcyclin binding protein	GIG5|PNAS-107|S100A6BP|SIP	1	Antimicrobials
NOD1	10392	nucleotide binding oligomerization domain containing 1	CARD4|CLR7.1|NLRC1	7	Antimicrobials
MAPK8	5599	mitogen-activated protein kinase 8	JNK|JNK-46|JNK1|JNK1A2|JNK21B1/2|PRKM8|SAPK1|SAPK1c	10	Antimicrobials
MAPK3	5595	mitogen-activated protein kinase 3	ERK-1|ERK1|ERT2|HS44KDAP|HUMKER1A|P44ERK1|P44MAPK|PRKM3|p44-ERK1|p44-MAPK	16	Antimicrobials
BST2	684	bone marrow stromal cell antigen 2	CD317|TETHERIN	19	Antimicrobials
BPHL	670	biphenyl hydrolase like	BPH-RP|MCNAA|VACVASE	6	Antimicrobials
PLA2G2A	5320	phospholipase A2 group IIA	MOM1|PLA2|PLA2B|PLA2L|PLA2S|PLAS1|sPLA2	1	Antimicrobials
GRN	2896	granulin precursor	CLN11|GEP|GP88|PCDGF|PEPI|PGRN	17	Antimicrobials
NEWENTRY	192343	-	-	-	Antimicrobials
PDGFRA	5156	platelet derived growth factor receptor alpha	CD140A|PDGFR-2|PDGFR2	4	Antimicrobials
GNAI1	2770	G protein subunit alpha i1	Gi	7	Antimicrobials
WNT5A	7474	Wnt family member 5A	hWNT5A	3	Antimicrobials
FURIN	5045	furin, paired basic amino acid cleaving enzyme	FUR|PACE|PCSK3|SPC1	15	Antimicrobials
ADAR	103	adenosine deaminase RNA specific	ADAR1|AGS6|DRADA|DSH|DSRAD|G1P1|IFI-4|IFI4|K88DSRBP|P136	1	Antimicrobials
TYK2	7297	tyrosine kinase 2	IMD35|JTK1	19	Antimicrobials
NOS2	4843	nitric oxide synthase 2	HEP-NOS|INOS|NOS|NOS2A	17	Antimicrobials
TRAF3	7187	TNF receptor associated factor 3	CAP-1|CAP1|CD40bp|CRAF1|IIAE5|LAP1|RNF118	14	Antimicrobials
TPT1	7178	tumor protein, translationally-controlled 1	HRF|TCTP|p02|p23	13	Antimicrobials
TPM2	7169	tropomyosin 2	AMCD1|DA1|DA2B|DA2B4|HEL-S-273|NEM4|TMSB	9	Antimicrobials
NEO1	4756	neogenin 1	IGDCC2|NGN|NTN1R2	15	Antimicrobials
AHNAK	79026	AHNAK nucleoprotein	AHNAKRS|PM227	11	Antimicrobials
TLR1	7096	toll like receptor 1	CD281|TIL|TIL. LPRS5|rsc786	4	Antimicrobials
TK2	7084	thymidine kinase 2	MTDPS2|MTTK|PEOB3|SCA31	16	Antimicrobials
PRDX2	7001	peroxiredoxin 2	HEL-S-2a|NKEF-B|NKEFB|PRP|PRX2|PRXII|PTX1|TDPX1|TPX1|TSA	19	Antimicrobials
MX2	4600	MX dynamin like GTPase 2	MXB	21	Antimicrobials
FGF2	2247	fibroblast growth factor 2	BFGF|FGF-2|FGFB|HBGF-2	4	Antimicrobials
FGA	2243	fibrinogen alpha chain	Fib2	4	Antimicrobials
TCF7L2	6934	transcription factor 7 like 2	TCF-4|TCF4	10	Antimicrobials
F2RL1	2150	F2R like trypsin receptor 1	GPR11|PAR2	5	Antimicrobials
TKFC	26007	triokinase and FMN cyclase	DAK|NET45|TKFCD	11	Antimicrobials
MSR1	4481	macrophage scavenger receptor 1	CD204|SCARA1|SR-A|SR-AI|SR-AII|SR-AIII|SRA|phSR1|phSR2	8	Antimicrobials
NFKBIZ	64332	NFKB inhibitor zeta	IKBZ|INAP|MAIL	3	Antimicrobials
LMBR1	64327	limb development membrane protein 1	ACHP|C7orf2|DIF14|LSS|PPD2|THYP|TPT|ZRS	7	Antimicrobials
EPPIN	57119	epididymal peptidase inhibitor	CT71|CT72|SPINLW1|WAP7|WFDC7|dJ461P17.2	20	Antimicrobials
SRC	6714	SRC proto-oncogene, non-receptor tyrosine kinase	ASV|SRC1|THC6|c-SRC|p60-Src	20	Antimicrobials
MPO	4353	myeloperoxidase	-	17	Antimicrobials
ELAVL1	1994	ELAV like RNA binding protein 1	ELAV1|HUR|Hua|MelG	19	Antimicrobials
ROBO3	64221	roundabout guidance receptor 3	HGPPS|HGPPS1|HGPS|RBIG1|RIG1	11	Antimicrobials
SP1	6667	Sp1 transcription factor	-	12	Antimicrobials
SOD1	6647	superoxide dismutase 1	ALS|ALS1|HEL-S-44|IPOA|SOD|STAHP|hSod1|homodimer	21	Antimicrobials
PDF	64146	peptide deformylase, mitochondrial	-	16	Antimicrobials
DLL4	54567	delta like canonical Notch ligand 4	AOS6|delta4|hdelta2	15	Antimicrobials
ECD	11319	ecdysoneless cell cycle regulator	GCR2|HSGT1|SGT1	10	Antimicrobials
SLC11A1	6556	solute carrier family 11 member 1	LSH|NRAMP|NRAMP1	2	Antimicrobials
DMBT1	1755	deleted in malignant brain tumors 1	GP340|SAG|SALSA|muclin	10	Antimicrobials
STING1	340061	stimulator of interferon response cGAMP interactor 1	ERIS|MITA|MPYS|NET23|SAVI|STING|STING-beta|TMEM173|hMITA|hSTING	5	Antimicrobials
SKIV2L	6499	Ski2 like RNA helicase	170A|DDX13|HLP|SKI2|SKI2W|SKIV2|SKIV2L1|THES2	6	Antimicrobials
SEMG2	6407	semenogelin 2	SGII	20	Antimicrobials
LTA	4049	lymphotoxin alpha	LT|TNFB|TNFSF1|TNLG1E	6	Antimicrobials
DES	1674	desmin	CDCD3|CSM1|CSM2|LGMD1D|LGMD1E|LGMD2R	2	Antimicrobials
DCK	1633	deoxycytidine kinase	-	4	Antimicrobials
DAXX	1616	death domain associated protein	BING2|DAP6|EAP1|SMIM40	6	Antimicrobials
TNFRSF10A	8797	TNF receptor superfamily member 10a	APO2|CD261|DR4|TRAILR-1|TRAILR1	8	Antimicrobials
TNFRSF10B	8795	TNF receptor superfamily member 10b	CD262|DR5|KILLER|KILLER/DR5|TRAIL-R2|TRAILR2|TRICK2|TRICK2A|TRICK2B|TRICKB|ZTNFR9	8	Antimicrobials
EED	8726	embryonic ectoderm development	COGIS|HEED|WAIT1	11	Antimicrobials
CCL4	6351	C-C motif chemokine ligand 4	ACT2|AT744.1|G-26|HC21|LAG-1|LAG1|MIP-1-beta|MIP1B|MIP1B1|SCYA2|SCYA4	17	Antimicrobials
LIMS1	3987	LIM zinc finger domain containing 1	PINCH|PINCH-1|PINCH1	2	Antimicrobials
LALBA	3906	lactalbumin alpha	LYZG	12	Antimicrobials
APOBEC3H	164668	apolipoprotein B mRNA editing enzyme catalytic subunit 3H	A3H|ARP-10|ARP10	22	Antimicrobials
TMPRSS6	164656	transmembrane serine protease 6	IRIDA|MT2	22	Antimicrobials
SPINK5	11005	serine peptidase inhibitor Kazal type 5	LEKTI|LETKI|NETS|NS|VAKTI	5	Antimicrobials
MARCO	8685	macrophage receptor with collagenous structure	SCARA2|SR-A6	2	Antimicrobials
BECN1	8678	beclin 1	ATG6|VPS30|beclin1	17	Antimicrobials
TNFSF11	8600	TNF superfamily member 11	CD254|ODF|OPGL|OPTB2|RANKL|TNLG6B|TRANCE|hRANKL2|sOdf	13	Antimicrobials
KNG1	3827	kininogen 1	BDK|BK|HMWK|KNG	3	Antimicrobials
CSK	1445	C-terminal Src kinase	-	15	Antimicrobials
KLRK1	22914	killer cell lectin like receptor K1	CD314|D12S2489E|KLR|NKG2-D|NKG2D	12	Antimicrobials
KCNH2	3757	potassium voltage-gated channel subfamily H member 2	ERG-1|ERG1|H-ERG|HERG|HERG1|Kv11.1|LQT2|SQT1	7	Antimicrobials
JUND	3727	JunD proto-oncogene, AP-1 transcription factor subunit	AP-1	19	Antimicrobials
JAK1	3716	Janus kinase 1	JAK1A|JAK1B|JTK3	1	Antimicrobials
CREB1	1385	cAMP responsive element binding protein 1	CREB|CREB-1	2	Antimicrobials
CLDN4	1364	claudin 4	CPE-R|CPER|CPETR|CPETR1|WBSCR8|hCPE-R	7	Antimicrobials
CCL28	56477	C-C motif chemokine ligand 28	CCK1|MEC|SCYA28	5	Antimicrobials
RNASE3	6037	ribonuclease A family member 3	ECP|RAF1|RNS3	14	Antimicrobials
RN7SL1	6029	RNA component of signal recognition particle 7SL1	7L1a|7SL|RN7SL|RNSRP1	14	Antimicrobials
IRF7	3665	interferon regulatory factor 7	IMD39|IRF-7|IRF-7H|IRF7A|IRF7B|IRF7C|IRF7H	11	Antimicrobials
IREB2	3658	iron responsive element binding protein 2	ACO3|IRE-BP 2|IRE-BP2|IRP2|IRP2AD|NDCAMA	15	Antimicrobials
ILK	3611	integrin linked kinase	HEL-S-28|ILK-1|ILK-2|P59|p59ILK	11	Antimicrobials
IL18	3606	interleukin 18	IGIF|IL-18|IL-1g|IL1F4	11	Antimicrobials
IL17A	3605	interleukin 17A	CTLA-8|CTLA8|IL-17|IL-17A|IL17	6	Antimicrobials
LTB4R	1241	leukotriene B4 receptor	BLT1|BLTR|CMKRL1|GPR16|LTB4R1|LTBR1|P2RY7|P2Y7	14	Antimicrobials
APOBEC3A	200315	apolipoprotein B mRNA editing enzyme catalytic subunit 3A	A3A|ARP3|PHRBN|bK150C2.1	22	Antimicrobials
MASP2	10747	mannan binding lectin serine peptidase 2	MAP19|MASP-2|MASP1P1|sMAP	1	Antimicrobials
TRIM27	5987	tripartite motif containing 27	RFP|RNF76	6	Antimicrobials
RELA	5970	RELA proto-oncogene, NF-kB subunit	CMCU|NFKB3|p65	11	Antimicrobials
IL7R	3575	interleukin 7 receptor	CD127|CDW127|IL-7R-alpha|IL7RA|ILRA	5	Antimicrobials
IL1A	3552	interleukin 1 alpha	IL-1 alpha|IL-1A|IL1|IL1-ALPHA|IL1F1	2	Antimicrobials
PTX3	5806	pentraxin 3	TNFAIP5|TSG-14	3	Antimicrobials
IFNAR2	3455	interferon alpha and beta receptor subunit 2	IFN-R|IFN-alpha-REC|IFNABR|IFNARB|IMD45	21	Antimicrobials
IFN1@	3438	-	IFNA	9	Antimicrobials
SYTL1	84958	synaptotagmin like 1	JFC1|SLP1	1	Antimicrobials
APOBEC3C	27350	apolipoprotein B mRNA editing enzyme catalytic subunit 3C	A3C|APOBEC1L|ARDC2|ARDC4|ARP5|PBI|bK150C2.3	22	Antimicrobials
DDX17	10521	DEAD-box helicase 17	P72|RH70	22	Antimicrobials
PTGS2	5743	prostaglandin-endoperoxide synthase 2	COX-2|COX2|GRIPGHS|PGG/HS|PGHS-2|PHS-2|hCox-2	1	Antimicrobials
HTR1A	3350	5-hydroxytryptamine receptor 1A	5-HT-1A|5-HT1A|5HT1a|ADRB2RL1|ADRBRL1|G-21|PFMCD	5	Antimicrobials
SEPTIN7	989	septin 7	CDC10|CDC3|NBLA02942|SEPT7|SEPT7A	7	Antimicrobials
CD40LG	959	CD40 ligand	CD154|CD40L|HIGM1|IGM|IMD3|T-BAM|TNFSF5|TRAP|gp39|hCD40L	X	Antimicrobials
CD14	929	CD14 molecule	-	5	Antimicrobials
CD8A	925	CD8a molecule	CD8|Leu2|p32	2	Antimicrobials
CD4	920	CD4 molecule	CD4mut	12	Antimicrobials
MASP1	5648	mannan binding lectin serine peptidase 1	3MC1|CRARF|CRARF1|MAP1|MASP|MASP3|MAp44|PRSS5|RaRF	3	Antimicrobials
PROC	5624	protein C, inactivator of coagulation factors Va and VIIIa	APC|PC|PROC1|THPH3|THPH4	2	Antimicrobials
MAP2K2	5605	mitogen-activated protein kinase kinase 2	CFC4|MAPKK2|MEK2|MKK2|PRKMK2	19	Antimicrobials
MAP2K1	5604	mitogen-activated protein kinase kinase 1	CFC3|MAPKK1|MEK1|MKK1|PRKMK1	15	Antimicrobials
HRG	3273	histidine rich glycoprotein	HPRG|HRGP|THPH11	3	Antimicrobials
NDRG1	10397	N-myc downstream regulated 1	CAP43|CMT4D|DRG-1|DRG1|GC4|HMSNL|NDR1|NMSL|PROXY1|RIT42|RTP|TARG1|TDD5	8	Antimicrobials
IRF9	10379	interferon regulatory factor 9	IRF-9|ISGF3|ISGF3G|p48	14	Antimicrobials
TRIM22	10346	tripartite motif containing 22	GPSTAF50|RNF94|STAF50	11	Antimicrobials
LANCL1	10314	LanC like 1	GPR69A|p40	2	Antimicrobials
PPP4C	5531	protein phosphatase 4 catalytic subunit	PP-X|PP4|PP4C|PPH3|PPP4|PPX	16	Antimicrobials
HMOX1	3162	heme oxygenase 1	HMOX1D|HO-1|HSP32|bK286B10	22	Antimicrobials
HMGB1	3146	high mobility group box 1	HMG-1|HMG1|HMG3|SBP-1	13	Antimicrobials
HLA-B	3106	major histocompatibility complex, class I, B	AS|B-4901|HLAB	6	Antimicrobials
RNASE7	84659	ribonuclease A family member 7	RAE1	14	Antimicrobials
ABCC4	10257	ATP binding cassette subfamily C member 4	MOAT-B|MOATB|MRP4	13	Antimicrobials
HGF	3082	hepatocyte growth factor	DFNB39|F-TCF|HGFB|HPTA|SF	7	Antimicrobials
HDAC1	3065	histone deacetylase 1	GON-10|HD1|KDAC1|RPD3|RPD3L1	1	Antimicrobials
IFNLR1	163702	interferon lambda receptor 1	CRF2/12|IFNLR|IL-28R1|IL28RA|LICR2	1	Antimicrobials
PLSCR1	5359	phospholipid scramblase 1	MMTRA1B	3	Antimicrobials
B2M	567	beta-2-microglobulin	IMD43	15	Antimicrobials
BACH2	60468	BTB domain and CNC homolog 2	BTBD25|IMD60	6	Antimicrobials
TANK	10010	TRAF family member associated NFKB activator	I-TRAF|ITRAF|TRAF2	2	Antimicrobials
PIK3CG	5294	phosphatidylinositol-4,5-bisphosphate 3-kinase catalytic subunit gamma	PI3CG|PI3K|PI3Kgamma|PIK3|p110gamma|p120-PI3K	7	Antimicrobials
ARRB1	408	arrestin beta 1	ARB1|ARR1	11	Antimicrobials
RSAD2	91543	radical S-adenosyl methionine domain containing 2	2510004L01Rik|cig33|cig5|vig1	2	Antimicrobials
STAB2	55576	stabilin 2	FEEL2|FELE-2|FELL2|FEX2|HARE|SCARH1	12	Antimicrobials
TBK1	29110	TANK binding kinase 1	FTDALS4|IIAE8|NAK|T2K	12	Antimicrobials
PDYN	5173	prodynorphin	ADCA|PENKB|SCA23	20	Antimicrobials
PDGFRB	5159	platelet derived growth factor receptor beta	CD140B|IBGC4|IMF1|JTK12|KOGS|PDGFR|PDGFR-1|PDGFR1|PENTT	5	Antimicrobials
PDCD1	5133	programmed cell death 1	CD279|PD-1|PD1|SLEB2|hPD-1|hPD-l|hSLE1	2	Antimicrobials
PCSK2	5126	proprotein convertase subtilisin/kexin type 2	NEC 2|NEC-2|NEC2|PC2|SPC2	20	Antimicrobials
PCSK1	5122	proprotein convertase subtilisin/kexin type 1	BMIQ12|NEC1|PC1|PC3|SPC3	5	Antimicrobials
ARG2	384	arginase 2	-	14	Antimicrobials
AQP9	366	aquaporin 9	AQP-9|HsT17287|SSC1|T17287	15	Antimicrobials
FASLG	356	Fas ligand	ALPS1B|APT1LG1|APTL|CD178|CD95-L|CD95L|FASL|TNFSF6|TNLG1A	1	Antimicrobials
APOH	350	apolipoprotein H	B2G1|B2GP1|BG	17	Antimicrobials
BIRC5	332	baculoviral IAP repeat containing 5	API4|EPR-1	17	Antimicrobials
ANXA6	309	annexin A6	ANX6|CBP68|CPB-II|p68|p70	5	Antimicrobials
IL22	50616	interleukin 22	IL-21|IL-22|IL-D110|IL-TIF|ILTIF|TIFIL-23|TIFa|zcyto18	12	Antimicrobials
VTN	7448	vitronectin	V75|VN|VNT	17	Antimicrobials
VIM	7431	vimentin	-	10	Antimicrobials
VCAM1	7412	vascular cell adhesion molecule 1	CD106|INCAM-100	1	Antimicrobials
PRDX1	5052	peroxiredoxin 1	MSP23|NKEF-A|NKEFA|PAG|PAGA|PAGB|PRX1|PRXI|TDPX2	1	Antimicrobials
GFAP	2670	glial fibrillary acidic protein	ALXDRD	17	Antimicrobials
GBP2	2634	guanylate binding protein 2	-	1	Antimicrobials
ALB	213	albumin	HSA|PRO0883|PRO0903|PRO1341	4	Antimicrobials
SLC29A3	55315	solute carrier family 29 member 3	ENT3|HCLAP|HJCD|PHID	10	Antimicrobials
OAS1	4938	2'-5'-oligoadenylate synthetase 1	E18/E16|IFI-4|OIAS|OIASI	12	Antimicrobials
AGER	177	advanced glycosylation end-product specific receptor	RAGE|SCARJ1	6	Antimicrobials
UNC93B1	81622	unc-93 homolog B1, TLR signaling regulator	IIAE1|UNC93|UNC93B|Unc-93B1	11	Antimicrobials
TNFSF4	7292	TNF superfamily member 4	CD134L|CD252|GP34|OX-40L|OX4OL|TNLG2B|TXGP1	1	Antimicrobials
NOS1	4842	nitric oxide synthase 1	IHPS1|N-NOS|NC-NOS|NOS|bNOS|nNOS	12	Antimicrobials
ACTG1	71	actin gamma 1	ACT|ACTG|DFNA20|DFNA26|HEL-176	17	Antimicrobials
ACTA1	58	actin alpha 1, skeletal muscle	ACTA|ASMA|CFTD|CFTD1|CFTDM|MPFD|NEM1|NEM2|NEM3|SHPM	1	Antimicrobials
ACO1	48	aconitase 1	ACONS|HEL60|IREB1|IREBP|IREBP1|IRP1	9	Antimicrobials
SERPINA3	12	serpin family A member 3	AACT|ACT|GIG24|GIG25	14	Antimicrobials
CXCR1	3577	C-X-C motif chemokine receptor 1	C-C|C-C-CKR-1|CD128|CD181|CDw128a|CKR-1|CMKAR1|IL8R1|IL8RA|IL8RBA	2	Antimicrobials
CCL15	6359	C-C motif chemokine ligand 15	HCC-2|HMRP-2B|LKN-1|LKN1|MIP-1 delta|MIP-1D|MIP-5|MRP-2B|NCC-3|NCC3|SCYA15|SCYL3|SY15	17	Antimicrobials
CCL14	6358	C-C motif chemokine ligand 14	CC-1|CC-3|CKB1|HCC-1|HCC-1(1-74)|HCC-1/HCC-3|HCC-3|MCIF|NCC-2|NCC2|SCYA14|SCYL2|SY14	17	Antimicrobials
CCL4	6351	C-C motif chemokine ligand 4	ACT2|AT744.1|G-26|HC21|LAG-1|LAG1|MIP-1-beta|MIP1B|MIP1B1|SCYA2|SCYA4	17	Antimicrobials
CCL16	6360	C-C motif chemokine ligand 16	CKb12|HCC-4|ILINCK|LCC-1|LEC|LMC|Mtn-1|NCC-4|NCC4|SCYA16|SCYL4	17	Antimicrobials
CCL19	6363	C-C motif chemokine ligand 19	CKb11|ELC|MIP-3b|MIP3B|SCYA19	9	Antimicrobials
CCL13	6357	C-C motif chemokine ligand 13	CKb10|MCP-4|NCC-1|NCC1|SCYA13|SCYL1	17	Antimicrobials
CCL18	6362	C-C motif chemokine ligand 18	AMAC-1|AMAC1|CKb7|DC-CK1|DCCK1|MIP-4|PARC|SCYA18	17	Antimicrobials
CCL17	6361	C-C motif chemokine ligand 17	A-152E5.3|ABCD-2|SCYA17|TARC	16	Antimicrobials
CCL26	10344	C-C motif chemokine ligand 26	IMAC|MIP-4a|MIP-4alpha|SCYA26|TSC-1	7	Antimicrobials
CCL22	6367	C-C motif chemokine ligand 22	A-152E5.1|ABCD-1|DC/B-CK|MDC|SCYA22|STCP-1	16	Antimicrobials
CCR3	1232	C-C motif chemokine receptor 3	C C CKR3|CC-CKR-3|CD193|CKR 3|CKR3|CMKBR3	3	Antimicrobials
CCL28	56477	C-C motif chemokine ligand 28	CCK1|MEC|SCYA28	5	Antimicrobials
CCL4L1	388372	C-C motif chemokine ligand 4 like 1	AT744.2|CCL4L|LAG-1|LAG1|MIP-1-beta|SCYA4L|SCYA4L1|SCYA4L2	17	Antimicrobials
ACKR2	1238	atypical chemokine receptor 2	CCBP2|CCR10|CCR9|CMKBR9|D6|hD6	3	Antimicrobials
CCR7	1236	C-C motif chemokine receptor 7	BLR2|CC-CKR-7|CCR-7|CD197|CDw197|CMKBR7|EBI1	17	Antimicrobials
CCL27	10850	C-C motif chemokine ligand 27	ALP|CTACK|CTAK|ESKINE|ILC|PESKY|SCYA27	9	Antimicrobials
CCR8	1237	C-C motif chemokine receptor 8	CC-CKR-8|CCR-8|CDw198|CKRL1|CMKBR8|CMKBRL2|CY6|GPRCY6|TER1	3	Antimicrobials
ACKR4	51554	atypical chemokine receptor 4	CC-CKR-11|CCBP2|CCR-11|CCR10|CCR11|CCRL1|CCX CKR|CCX-CKR|CKR-11|PPR1|VSHK1	3	Antimicrobials
CCR10	2826	C-C motif chemokine receptor 10	GPR2	17	Antimicrobials
CCL2	6347	C-C motif chemokine ligand 2	GDCF-2|HC11|HSMCR30|MCAF|MCP-1|MCP1|SCYA2|SMC-CF	17	Antimicrobials
CCL21	6366	C-C motif chemokine ligand 21	6Ckine|CKb9|ECL|SCYA21|SLC|TCA4	9	Antimicrobials
CCL7	6354	C-C motif chemokine ligand 7	FIC|MARC|MCP-3|MCP3|NC28|SCYA6|SCYA7	17	Antimicrobials
CCL5	6352	C-C motif chemokine ligand 5	D17S136E|RANTES|SCYA5|SIS-delta|SISd|TCP228|eoCP	17	Antimicrobials
CCL3	6348	C-C motif chemokine ligand 3	G0S19-1|LD78ALPHA|MIP-1-alpha|MIP1A|SCYA3	17	Antimicrobials
CCL20	6364	C-C motif chemokine ligand 20	CKb4|Exodus|LARC|MIP-3-alpha|MIP-3a|MIP3A|SCYA20|ST38	2	Antimicrobials
CCL11	6356	C-C motif chemokine ligand 11	SCYA11	17	Antimicrobials
CCR5	1234	C-C motif chemokine receptor 5	CC-CKR-5|CCCKR5|CCR-5|CD195|CKR-5|CKR5|CMKBR5|IDDM22	3	Antimicrobials
CCL23	6368	C-C motif chemokine ligand 23	CK-BETA-8|CKb8|Ckb-8|Ckb-8-1|MIP-3|MIP3|MPIF-1|SCYA23|hmrp-2a	17	Antimicrobials
CCL25	6370	C-C motif chemokine ligand 25	Ckb15|SCYA25|TECK	19	Antimicrobials
CCL1	6346	C-C motif chemokine ligand 1	I-309|P500|SCYA1|SISe|TCA3	17	Antimicrobials
CCL3L3	414062	C-C motif chemokine ligand 3 like 3	464.2|D17S1718|G0S19-2|LD78|LD78BETA|SCYA3L|SCYA3L1	17	Antimicrobials
CCL4L2	9560	C-C motif chemokine ligand 4 like 2	AT744.2|CCL4L|SCYA4L|SCYQ4L2	17	Antimicrobials
CXCL12	6387	C-X-C motif chemokine ligand 12	IRH|PBSF|SCYB12|SDF1|TLSF|TPAR1	10	Antimicrobials
XCL1	6375	X-C motif chemokine ligand 1	ATAC|LPTN|LTN|SCM-1|SCM-1a|SCM1|SCM1A|SCYC1	1	Antimicrobials
CCL8	6355	C-C motif chemokine ligand 8	HC14|MCP-2|MCP2|SCYA10|SCYA8	17	Antimicrobials
CCL3L1	6349	C-C motif chemokine ligand 3 like 1	464.2|D17S1718|G0S19-2|LD78|LD78-beta(1-70)|LD78BETA|MIP1AP|SCYA3L|SCYA3L1	17	Antimicrobials
CCR1	1230	C-C motif chemokine receptor 1	CD191|CKR-1|CKR1|CMKBR1|HM145|MIP1aR|SCYAR1	3	Antimicrobials
CCL24	6369	C-C motif chemokine ligand 24	Ckb-6|MPIF-2|MPIF2|SCYA24	7	Antimicrobials
XCL2	6846	X-C motif chemokine ligand 2	SCM-1b|SCM1B|SCYC2	1	Antimicrobials
CXCL1	2919	C-X-C motif chemokine ligand 1	FSP|GRO1|GROa|MGSA|MGSA-a|NAP-3|SCYB1	4	Antimicrobials
CXCL10	3627	C-X-C motif chemokine ligand 10	C7|IFI10|INP10|IP-10|SCYB10|crg-2|gIP-10|mob-1	4	Antimicrobials
CXCR4	7852	C-X-C motif chemokine receptor 4	CD184|D2S201E|FB22|HM89|HSY3RR|LAP-3|LAP3|LCR1|LESTR|NPY3R|NPYR|NPYRL|NPYY3R|WHIM|WHIMS	2	Antimicrobials
CXCL2	2920	C-X-C motif chemokine ligand 2	CINC-2a|GRO2|GROb|MGSA-b|MIP-2a|MIP2|MIP2A|SCYB2	4	Antimicrobials
CXCR6	10663	C-X-C motif chemokine receptor 6	BONZO|CD186|STRL33|TYMSTR	3	Antimicrobials
CCR4	1233	C-C motif chemokine receptor 4	CC-CKR-4|CD194|CKR4|CMKBR4|ChemR13|HGCN:14099|K5-5	3	Antimicrobials
CXCL11	6373	C-X-C motif chemokine ligand 11	H174|I-TAC|IP-9|IP9|SCYB11|SCYB9B|b-R1	4	Antimicrobials
TAFA5	25817	TAFA chemokine like family member 5	FAM19A5|QLLK5208|TAFA-5|UNQ5208	22	Antimicrobials
TAFA3	284467	TAFA chemokine like family member 3	FAM19A3|TAFA-3	1	Antimicrobials
TAFA4	151647	TAFA chemokine like family member 4	FAM19A4|TAFA-4	3	Antimicrobials
TAFA1	407738	TAFA chemokine like family member 1	FAM19A1|TAFA-1	3	Antimicrobials
TAFA2	338811	TAFA chemokine like family member 2	FAM19A2|TAFA-2	12	Antimicrobials
CCL15-CCL14	348249	CCL15-CCL14 readthrough (NMD candidate)	CCL15|HCC-2|LKN-1|MIP-5|MIP5|Mrp-2b|NCC-3|NCC3|SCYA15	17	Antimicrobials
IL6	3569	interleukin 6	BSF-2|BSF2|CDF|HGF|HSF|IFN-beta-2|IFNB2|IL-6	7	Antimicrobials
TNF	7124	tumor necrosis factor	DIF|TNF-alpha|TNFA|TNFSF2|TNLG1F	6	Antimicrobials
IL1B	3553	interleukin 1 beta	IL-1|IL1-BETA|IL1F2|IL1beta	2	Antimicrobials
IL18	3606	interleukin 18	IGIF|IL-18|IL-1g|IL1F4	11	Antimicrobials
PTK2B	2185	protein tyrosine kinase 2 beta	CADTK|CAKB|FADK2|FAK2|PKB|PTK|PYK2|RAFTK	8	Antimicrobials
VEGFA	7422	vascular endothelial growth factor A	MVCD1|VEGF|VPF	6	Antimicrobials
IL4	3565	interleukin 4	BCGF-1|BCGF1|BSF-1|BSF1|IL-4	5	Antimicrobials
CDH1	999	cadherin 1	Arc-1|BCDS1|CD324|CDHE|ECAD|LCAM|UVO	16	Antimicrobials
CD40	958	CD40 molecule	Bp50|CDW40|TNFRSF5|p50	20	Antimicrobials
DEFB103B	55894	defensin beta 103B	BD-3|DEFB-3|DEFB103|DEFB3|HBD-3|HBD3|HBP-3|HBP3	8	Antimicrobials
F2RL1	2150	F2R like trypsin receptor 1	GPR11|PAR2	5	Antimicrobials
MMP9	4318	matrix metallopeptidase 9	CLG4B|GELB|MANDP2|MMP-9	20	Antimicrobials
LTBP1	4052	latent transforming growth factor beta binding protein 1	-	2	Antimicrobials
DEFB4A	1673	defensin beta 4A	BD-2|DEFB-2|DEFB102|DEFB2|DEFB4|HBD-2|SAP1	8	Antimicrobials
TNFSF10	8743	TNF superfamily member 10	APO2L|Apo-2L|CD253|TL2|TNLG6A|TRAIL	3	Antimicrobials
IL13	3596	interleukin 13	IL-13|P600	5	Antimicrobials
IL10	3586	interleukin 10	CSIF|GVHDS|IL-10|IL10A|TGIF	1	Antimicrobials
IL2	3558	interleukin 2	IL-2|TCGF|lymphokine	4	Antimicrobials
PPARG	5468	peroxisome proliferator activated receptor gamma	CIMT1|GLM1|NR1C3|PPARG1|PPARG2|PPARG5|PPARgamma	3	Antimicrobials
FGR	2268	FGR proto-oncogene, Src family tyrosine kinase	SRC2|c-fgr|c-src2|p55-Fgr|p55c-fgr|p58-Fgr|p58c-fgr	1	Antimicrobials
MIF	4282	macrophage migration inhibitory factor	GIF|GLIF|MMIF	22	Antimicrobials
CRP	1401	C-reactive protein	PTX1	1	Antimicrobials
JAK2	3717	Janus kinase 2	JTK10|THCYT3	9	Antimicrobials
IL1A	3552	interleukin 1 alpha	IL-1 alpha|IL-1A|IL1|IL1-ALPHA|IL1F1	2	Antimicrobials
PTK2	5747	protein tyrosine kinase 2	FADK|FAK|FAK1|FRNK|PPP1R71|p125FAK|pp125FAK	8	Antimicrobials
PTGDR	5729	prostaglandin D2 receptor	AS1|ASRT1|DP|DP1|PTGDR1	14	Antimicrobials
CD86	942	CD86 molecule	B7-2|B7.2|B70|CD28LG2|LAB72	3	Antimicrobials
HCK	3055	HCK proto-oncogene, Src family tyrosine kinase	JTK9|p59Hck|p61Hck	20	Antimicrobials
ARRB1	408	arrestin beta 1	ARB1|ARR1	11	Antimicrobials
GNAI1	2770	G protein subunit alpha i1	Gi	7	Antimicrobials
VDR	7421	vitamin D receptor	NR1I1|PPP1R163	12	Antimicrobials
OLR1	4973	oxidized low density lipoprotein receptor 1	CLEC8A|LOX1|LOXIN|SCARE1|SLOX1	12	Antimicrobials
GRK2	156	G protein-coupled receptor kinase 2	ADRBK1|BARK1|BETA-ARK1	11	Antimicrobials
TXK	7294	TXK tyrosine kinase	BTKL|PSCTK5|PTK4|RLK|TKL	4	Antimicrobials
RNASE2	6036	ribonuclease A family member 2	EDN|RAF3|RNS2	14	Antimicrobials
CD79A	973	CD79a molecule	IGA|MB-1	19	BCRSignalingPathway
CD79B	974	CD79b molecule	AGM6|B29|IGB	17	BCRSignalingPathway
LYN	4067	LYN proto-oncogene, Src family tyrosine kinase	JTK8|p53Lyn|p56Lyn	8	BCRSignalingPathway
SYK	6850	spleen associated tyrosine kinase	p72-Syk	9	BCRSignalingPathway
BTK	695	Bruton tyrosine kinase	AGMX1|AT|ATK|BPK|IGHD3|IMD1|PSCTK1|XLA	X	BCRSignalingPathway
BLNK	29760	B cell linker	AGM4|BASH|BLNK-S|LY57|SLP-65|SLP65|bca	10	BCRSignalingPathway
VAV3	10451	vav guanine nucleotide exchange factor 3	-	1	BCRSignalingPathway
VAV1	7409	vav guanine nucleotide exchange factor 1	VAV	19	BCRSignalingPathway
VAV2	7410	vav guanine nucleotide exchange factor 2	VAV-2	9	BCRSignalingPathway
RAC1	5879	Rac family small GTPase 1	MIG5|MRD48|Rac-1|TC-25|p21-Rac1	7	BCRSignalingPathway
RAC2	5880	Rac family small GTPase 2	EN-7|Gx|HSPC022|p21-Rac2	22	BCRSignalingPathway
RAC3	5881	Rac family small GTPase 3	-	17	BCRSignalingPathway
PPP3CA	5530	protein phosphatase 3 catalytic subunit alpha	ACCIID|CALN|CALNA|CALNA1|CCN1|CNA1|IECEE|IECEE1|PPP2B	4	BCRSignalingPathway
PPP3CB	5532	protein phosphatase 3 catalytic subunit beta	CALNA2|CALNB|CNA2|PP2Bbeta	10	BCRSignalingPathway
PPP3CC	5533	protein phosphatase 3 catalytic subunit gamma	CALNA3|CNA3|PP2Bgamma	8	BCRSignalingPathway
CHP1	11261	calcineurin like EF-hand protein 1	CHP|SLC9A1BP|SPAX9|Sid470p|p22|p24	15	BCRSignalingPathway
PPP3R1	5534	protein phosphatase 3 regulatory subunit B, alpha	CALNB1|CNB|CNB1	2	BCRSignalingPathway
PPP3R2	5535	protein phosphatase 3 regulatory subunit B, beta	PPP3RL	9	BCRSignalingPathway
CHP2	63928	calcineurin like EF-hand protein 2	-	16	BCRSignalingPathway
NFAT5	10725	nuclear factor of activated T cells 5	NF-AT5|NFATL1|NFATZ|OREBP|TONEBP	16	BCRSignalingPathway
NFATC1	4772	nuclear factor of activated T cells 1	NF-ATC|NF-ATc1.2|NFAT2|NFATc	18	BCRSignalingPathway
NFATC2	4773	nuclear factor of activated T cells 2	NFAT1|NFATP	20	BCRSignalingPathway
NFATC3	4775	nuclear factor of activated T cells 3	NF-AT4c|NFAT4|NFATX	16	BCRSignalingPathway
NFATC4	4776	nuclear factor of activated T cells 4	NF-AT3|NF-ATC4|NFAT3	14	BCRSignalingPathway
HRAS	3265	HRas proto-oncogene, GTPase	C-BAS/HAS|C-H-RAS|C-HA-RAS1|CTLO|H-RASIDX|HAMSV|HRAS1|RASH1|p21ras	11	BCRSignalingPathway
KRAS	3845	KRAS proto-oncogene, GTPase	'C-K-RAS|C-K-RAS|CFC2|K-RAS2A|K-RAS2B|K-RAS4A|K-RAS4B|K-Ras|K-Ras 2|KI-RAS|KRAS1|KRAS2|NS|NS3|OES|RALD|RASK2|c-Ki-ras|c-Ki-ras2	12	BCRSignalingPathway
NRAS	4893	NRAS proto-oncogene, GTPase	ALPS4|CMNS|N-ras|NCMS|NRAS1|NS6	1	BCRSignalingPathway
FOS	2353	Fos proto-oncogene, AP-1 transcription factor subunit	AP-1|C-FOS|p55	14	BCRSignalingPathway
JUN	3725	Jun proto-oncogene, AP-1 transcription factor subunit	AP-1|AP1|c-Jun|cJUN|p39	1	BCRSignalingPathway
CARD11	84433	caspase recruitment domain family member 11	BENTA|BIMP3|CARMA1|IMD11|IMD11A|PPBL	7	BCRSignalingPathway
BCL10	8915	BCL10 immune signaling adaptor	CARMEN|CIPER|CLAP|IMD37|c-E10|mE10	1	BCRSignalingPathway
MALT1	10892	MALT1 paracaspase	IMD12|MLT|MLT1|PCASP1	18	BCRSignalingPathway
CHUK	1147	component of inhibitor of nuclear factor kappa B kinase complex	IKBKA|IKK-alpha|IKK1|IKKA|NFKBIKA|TCF16	10	BCRSignalingPathway
IKBKB	3551	inhibitor of nuclear factor kappa B kinase subunit beta	IKK-beta|IKK2|IKKB|IMD15|IMD15A|IMD15B|NFKBIKB	8	BCRSignalingPathway
IKBKG	8517	inhibitor of nuclear factor kappa B kinase regulatory subunit gamma	AMCBX1|EDAID1|FIP-3|FIP3|Fip3p|IKK-gamma|IKKAP1|IKKG|IMD33|IP|IP1|IP2|IPD2|NEMO|ZC2HC9	X	BCRSignalingPathway
NFKB1	4790	nuclear factor kappa B subunit 1	CVID12|EBP-1|KBF1|NF-kB|NF-kB1|NF-kappa-B1|NF-kappaB|NF-kappabeta|NFKB-p105|NFKB-p50|NFkappaB	4	BCRSignalingPathway
RELA	5970	RELA proto-oncogene, NF-kB subunit	CMCU|NFKB3|p65	11	BCRSignalingPathway
NFKBIA	4792	NFKB inhibitor alpha	EDAID2|IKBA|MAD-3|NFKBI	14	BCRSignalingPathway
NFKBIB	4793	NFKB inhibitor beta	IKBB|TRIP9	19	BCRSignalingPathway
NFKBIE	4794	NFKB inhibitor epsilon	IKBE	6	BCRSignalingPathway
CD81	975	CD81 molecule	CVID6|S5.7|TAPA1|TSPAN28	11	BCRSignalingPathway
CD19	930	CD19 molecule	B4|CVID3	16	BCRSignalingPathway
CR2	1380	complement C3d receptor 2	C3DR|CD21|CR|CVID7|SLEB9	1	BCRSignalingPathway
PIK3R5	23533	phosphoinositide-3-kinase regulatory subunit 5	F730038I15Rik|FOAP-2|P101-PI3K|p101	17	BCRSignalingPathway
PIK3R1	5295	phosphoinositide-3-kinase regulatory subunit 1	AGM7|GRB1|IMD36|p85|p85-ALPHA	5	BCRSignalingPathway
PIK3R2	5296	phosphoinositide-3-kinase regulatory subunit 2	MPPH|MPPH1|P85B|p85|p85-BETA	19	BCRSignalingPathway
PIK3R3	8503	phosphoinositide-3-kinase regulatory subunit 3	p55|p55-GAMMA|p55PIK	1	BCRSignalingPathway
PIK3CA	5290	phosphatidylinositol-4,5-bisphosphate 3-kinase catalytic subunit alpha	CLAPO|CLOVE|CWS5|MCAP|MCM|MCMTC|PI3K|PI3K-alpha|p110-alpha	3	BCRSignalingPathway
PIK3CB	5291	phosphatidylinositol-4,5-bisphosphate 3-kinase catalytic subunit beta	P110BETA|PI3K|PI3KBETA|PIK3C1	3	BCRSignalingPathway
PIK3CD	5293	phosphatidylinositol-4,5-bisphosphate 3-kinase catalytic subunit delta	APDS|IMD14|P110DELTA|PI3K|p110D	1	BCRSignalingPathway
PIK3CG	5294	phosphatidylinositol-4,5-bisphosphate 3-kinase catalytic subunit gamma	PI3CG|PI3K|PI3Kgamma|PIK3|p110gamma|p120-PI3K	7	BCRSignalingPathway
AKT3	10000	AKT serine/threonine kinase 3	MPPH|MPPH2|PKB-GAMMA|PKBG|PRKBG|RAC-PK-gamma|RAC-gamma|STK-2	1	BCRSignalingPathway
AKT1	207	AKT serine/threonine kinase 1	AKT|CWS6|PKB|PKB-ALPHA|PRKBA|RAC|RAC-ALPHA	14	BCRSignalingPathway
AKT2	208	AKT serine/threonine kinase 2	HIHGHH|PKBB|PKBBETA|PRKBB|RAC-BETA	19	BCRSignalingPathway
GSK3B	2932	glycogen synthase kinase 3 beta	-	3	BCRSignalingPathway
INPP5D	3635	inositol polyphosphate-5-phosphatase D	SHIP|SHIP-1|SHIP1|SIP-145|hp51CN|p150Ship	2	BCRSignalingPathway
CD22	933	CD22 molecule	SIGLEC-2|SIGLEC2	19	BCRSignalingPathway
CD72	971	CD72 molecule	CD72b|LYB2	9	BCRSignalingPathway
PTPN6	5777	protein tyrosine phosphatase non-receptor type 6	HCP|HCPH|HPTP1C|PTP-1C|SH-PTP1|SHP-1|SHP-1L|SHP1	12	BCRSignalingPathway
LILRB3	11025	leukocyte immunoglobulin like receptor B3	CD85A|HL9|ILT-5|ILT5|LILRA6|LIR-3|LIR3|PIR-B|PIRB	19	BCRSignalingPathway
FCGR2B	2213	Fc fragment of IgG receptor IIb	CD32|CD32B|FCG2|FCGR2|FCGR2C|FcRII-c|IGFR2	1	BCRSignalingPathway
RASGRP3	25780	RAS guanyl releasing protein 3	GRP3	2	BCRSignalingPathway
PLCG2	5336	phospholipase C gamma 2	APLAID|FCAS3|PLC-IV|PLC-gamma-2	16	BCRSignalingPathway
PRKCB	5579	protein kinase C beta	PKC-beta|PKCB|PKCI(2)|PKCbeta|PRKCB1|PRKCB2	16	BCRSignalingPathway
IFITM1	8519	interferon induced transmembrane protein 1	9-27|CD225|DSPA2a|IFI17|LEU13	11	BCRSignalingPathway
IGH	3492	immunoglobulin heavy locus	IGD1|IGH.1@|IGH@|IGHD@|IGHDY1|IGHJ|IGHJ@|IGHV|IGHV@	14	BCRSignalingPathway
IGHA1	3493	immunoglobulin heavy constant alpha 1	IgA1	14	BCRSignalingPathway
IGHA2	3494	immunoglobulin heavy constant alpha 2 (A2m marker)	-	14	BCRSignalingPathway
IGHD	3495	immunoglobulin heavy constant delta	-	14	BCRSignalingPathway
IGHD1-1	28510	immunoglobulin heavy diversity 1-1	IGHD11	14	BCRSignalingPathway
IGHD1-14	28508	immunoglobulin heavy diversity 1-14 (non-functional)	DM2|IGHD114	14	BCRSignalingPathway
IGHD1-20	28507	immunoglobulin heavy diversity 1-20	IGHD120	14	BCRSignalingPathway
IGHD1-26	28506	immunoglobulin heavy diversity 1-26	IGHD126	14	BCRSignalingPathway
IGHD1-7	28509	immunoglobulin heavy diversity 1-7	DM1|IGHD17	14	BCRSignalingPathway
IGHD2-15	28503	immunoglobulin heavy diversity 2-15	D2|IGHD215	14	BCRSignalingPathway
IGHD2-2	28505	immunoglobulin heavy diversity 2-2	IGHD22	14	BCRSignalingPathway
IGHD2-21	28502	immunoglobulin heavy diversity 2-21	IGHD221	14	BCRSignalingPathway
IGHD2-8	28504	immunoglobulin heavy diversity 2-8	DLR1|IGHD28	14	BCRSignalingPathway
IGHD3-10	28499	immunoglobulin heavy diversity 3-10	DXP'1|IGHD310	14	BCRSignalingPathway
IGHD3-16	28498	immunoglobulin heavy diversity 3-16	IGHD316	14	BCRSignalingPathway
IGHD3-22	28497	immunoglobulin heavy diversity 3-22	IGHD322	14	BCRSignalingPathway
IGHD3-3	28501	immunoglobulin heavy diversity 3-3	DXP4|IGHD33	14	BCRSignalingPathway
IGHD3-9	28500	immunoglobulin heavy diversity 3-9	DXP1|IGHD39	14	BCRSignalingPathway
IGHD4-11	28495	immunoglobulin heavy diversity 4-11 (non-functional)	DA1|IGHD411	14	BCRSignalingPathway
IGHD4-17	28494	immunoglobulin heavy diversity 4-17	IGHD417	14	BCRSignalingPathway
IGHD4-23	28493	immunoglobulin heavy diversity 4-23 (non-functional)	IGHD423	14	BCRSignalingPathway
IGHD4-4	28496	immunoglobulin heavy diversity 4-4	DA4|IGHD44	14	BCRSignalingPathway
IGHD5-12	28491	immunoglobulin heavy diversity 5-12	DK1|IGHD512	14	BCRSignalingPathway
IGHD5-18	28490	immunoglobulin heavy diversity 5-18	IGHD518	14	BCRSignalingPathway
IGHD5-24	28489	immunoglobulin heavy diversity 5-24 (non-functional)	IGHD524	14	BCRSignalingPathway
IGHD5-5	28492	immunoglobulin heavy diversity 5-5	DK4|IGHD55	14	BCRSignalingPathway
IGHD6-13	28487	immunoglobulin heavy diversity 6-13	DN1|IGHD613	14	BCRSignalingPathway
IGHD6-19	28486	immunoglobulin heavy diversity 6-19	IGHD619	14	BCRSignalingPathway
IGHD6-25	28485	immunoglobulin heavy diversity 6-25	IGHD625	14	BCRSignalingPathway
IGHD6-6	28488	immunoglobulin heavy diversity 6-6	D(N4)|IGHD66	14	BCRSignalingPathway
IGHD7-27	28484	immunoglobulin heavy diversity 7-27	DHQ52|IGHD727	14	BCRSignalingPathway
IGHE	3497	immunoglobulin heavy constant epsilon	IgE	14	BCRSignalingPathway
IGHG1	3500	immunoglobulin heavy constant gamma 1 (G1m marker)	-	14	BCRSignalingPathway
IGHG2	3501	immunoglobulin heavy constant gamma 2 (G2m marker)	-	14	BCRSignalingPathway
IGHG3	3502	immunoglobulin heavy constant gamma 3 (G3m marker)	IgG3	14	BCRSignalingPathway
IGHG4	3503	immunoglobulin heavy constant gamma 4 (G4m marker)	-	14	BCRSignalingPathway
IGHJ1	28483	immunoglobulin heavy joining 1	JH1	14	BCRSignalingPathway
IGHJ2	28481	immunoglobulin heavy joining 2	JH2	14	BCRSignalingPathway
IGHJ3	28479	immunoglobulin heavy joining 3	JH3b	14	BCRSignalingPathway
IGHJ4	28477	immunoglobulin heavy joining 4	JH4b	14	BCRSignalingPathway
IGHJ5	28476	immunoglobulin heavy joining 5	JH5b	14	BCRSignalingPathway
IGHJ6	28475	immunoglobulin heavy joining 6	JH6b	14	BCRSignalingPathway
IGHM	3507	immunoglobulin heavy constant mu	AGM1|MU|VH	14	BCRSignalingPathway
IGH	3492	immunoglobulin heavy locus	IGD1|IGH.1@|IGH@|IGHD@|IGHDY1|IGHJ|IGHJ@|IGHV|IGHV@	14	BCRSignalingPathway
IGHV1-18	28468	immunoglobulin heavy variable 1-18	IGHV118	14	BCRSignalingPathway
IGHV1-2	28474	immunoglobulin heavy variable 1-2	IGHV12|V35	14	BCRSignalingPathway
IGHV1-24	28467	immunoglobulin heavy variable 1-24	IGHV124|VH	14	BCRSignalingPathway
IGHV1-3	28473	immunoglobulin heavy variable 1-3	IGHV13|VI-3B	14	BCRSignalingPathway
IGHV1-45	28466	immunoglobulin heavy variable 1-45	IGHV145|VH	14	BCRSignalingPathway
IGHV1-46	28465	immunoglobulin heavy variable 1-46	IGHV146	14	BCRSignalingPathway
IGHV1-58	28464	immunoglobulin heavy variable 1-58	IGHV158|VH	14	BCRSignalingPathway
IGHV1-69	28461	immunoglobulin heavy variable 1-69	IGHV1-E|IGHV169|IGHV1E	14	BCRSignalingPathway
IGHV1-8	28472	immunoglobulin heavy variable 1-8	IGHV18	14	BCRSignalingPathway
IGHV1-38-4	28460	immunoglobulin heavy variable 1-38-4 (non-functional)	IGHV1-C|IGHV1C	14	BCRSignalingPathway
IGHV1-69-2	28458	immunoglobulin heavy variable 1-69-2	IGHV1-F|IGHV1F	14	BCRSignalingPathway
IGHV2-26	28455	immunoglobulin heavy variable 2-26	IGHV226|VH	14	BCRSignalingPathway
IGHV2-5	28457	immunoglobulin heavy variable 2-5	IGHV25|VH	14	BCRSignalingPathway
IGHV2-70	28454	immunoglobulin heavy variable 2-70	IGHV270|VH	14	BCRSignalingPathway
IGHV3-11	28450	immunoglobulin heavy variable 3-11	IGHV311|VH	14	BCRSignalingPathway
IGHV3-13	28449	immunoglobulin heavy variable 3-13	IGHV313	14	BCRSignalingPathway
IGHV3-15	28448	immunoglobulin heavy variable 3-15	IGHV315|VH	14	BCRSignalingPathway
IGHV3-16	28447	immunoglobulin heavy variable 3-16 (non-functional)	IGHV316|VH	14	BCRSignalingPathway
IGHV3-20	28445	immunoglobulin heavy variable 3-20	IGHV320|VH	14	BCRSignalingPathway
IGHV3-21	28444	immunoglobulin heavy variable 3-21	IGHV321|VH	14	BCRSignalingPathway
IGHV3-23	28442	immunoglobulin heavy variable 3-23	DP47|IGHV323|V3-23|VH26	14	BCRSignalingPathway
IGHV3-30	28439	immunoglobulin heavy variable 3-30	IGHV330|VH	14	BCRSignalingPathway
IGHV3-30-3	57290	immunoglobulin heavy variable 3-30-3	IGHV3-3|IGHV3303	14	BCRSignalingPathway
IGHV3-30-5	89770	immunoglobulin heavy variable 3-30-5	IGHV3-3|IGHV3305	14	BCRSignalingPathway
IGHV3-33	28434	immunoglobulin heavy variable 3-33	IGHV333|VH	14	BCRSignalingPathway
IGHV3-35	28432	immunoglobulin heavy variable 3-35 (non-functional)	IGHV335|VH	14	BCRSignalingPathway
IGHV3-38	28429	immunoglobulin heavy variable 3-38 (non-functional)	IGHV338|VH	14	BCRSignalingPathway
IGHV3-43	28426	immunoglobulin heavy variable 3-43	IGHV343|VH	14	BCRSignalingPathway
IGHV3-48	28424	immunoglobulin heavy variable 3-48	IGHV348|VH	14	BCRSignalingPathway
IGHV3-49	28423	immunoglobulin heavy variable 3-49	IGHV349|VH	14	BCRSignalingPathway
IGHV3-53	28420	immunoglobulin heavy variable 3-53	IGHV353|VH	14	BCRSignalingPathway
IGHV3-64	28414	immunoglobulin heavy variable 3-64	IGHV364|VH	14	BCRSignalingPathway
IGHV3-66	28412	immunoglobulin heavy variable 3-66	IGHV366|VH	14	BCRSignalingPathway
IGHV3-7	28452	immunoglobulin heavy variable 3-7	IGHV37|VH	14	BCRSignalingPathway
IGHV3-72	28410	immunoglobulin heavy variable 3-72	IGHV372|VH	14	BCRSignalingPathway
IGHV3-73	28409	immunoglobulin heavy variable 3-73	IGHV373|VH	14	BCRSignalingPathway
IGHV3-74	28408	immunoglobulin heavy variable 3-74	IGHV374|VH	14	BCRSignalingPathway
IGHV3-9	28451	immunoglobulin heavy variable 3-9	IGHV39|VH	14	BCRSignalingPathway
IGHV3-38-3	28404	immunoglobulin heavy variable 3-38-3 (non-functional)	IGHV3-D|IGHV3D	14	BCRSignalingPathway
IGHV3-69-1	28402	immunoglobulin heavy variable 3-69-1 (pseudogene)	IGH|IGHM|IGHV|IGHV3-11|IGHV3-H|IGHV3H|IgVH	14	BCRSignalingPathway
IGHV4-28	28400	immunoglobulin heavy variable 4-28	IGHV428|VH	14	BCRSignalingPathway
IGHV4-30-1	28399	immunoglobulin heavy variable 4-30-1	IGHV4-3	14	BCRSignalingPathway
IGHV4-30-2	28398	immunoglobulin heavy variable 4-30-2	IGHV4-3|IGHV4302	14	BCRSignalingPathway
IGHV4-30-4	28397	immunoglobulin heavy variable 4-30-4	IGHV4-3|IGHV4304	14	BCRSignalingPathway
IGHV4-31	28396	immunoglobulin heavy variable 4-31	IGHV431	14	BCRSignalingPathway
IGHV4-34	28395	immunoglobulin heavy variable 4-34	IGHV434|VH	14	BCRSignalingPathway
IGHV4-39	28394	immunoglobulin heavy variable 4-39	IGHV439|VH	14	BCRSignalingPathway
IGHV4-4	28401	immunoglobulin heavy variable 4-4	IGHV44|VH	14	BCRSignalingPathway
IGHV4-59	28392	immunoglobulin heavy variable 4-59	IGHV459|VH	14	BCRSignalingPathway
IGHV4-61	28391	immunoglobulin heavy variable 4-61	IGHV461|VH	14	BCRSignalingPathway
IGHV4-38-2	28389	immunoglobulin heavy variable 4-38-2	IGHV4-B|IGHV4B	14	BCRSignalingPathway
IGHV5-51	28388	immunoglobulin heavy variable 5-51	IGHV551|VH	14	BCRSignalingPathway
IGHV5-10-1	28386	immunoglobulin heavy variable 5-10-1	IGHV5-A|IGHV5A	14	BCRSignalingPathway
IGHV6-1	28385	immunoglobulin heavy variable 6-1	IGHV61|VH	14	BCRSignalingPathway
IGHV7-4-1	57289	immunoglobulin heavy variable 7-4-1	IGHV7-41|IGHV741	14	BCRSignalingPathway
IGHV7-81	28378	immunoglobulin heavy variable 7-81 (non-functional)	IGHV781	14	BCRSignalingPathway
IGK	50802	immunoglobulin kappa locus	IGK@	2	BCRSignalingPathway
IGKC	3514	immunoglobulin kappa constant	HCAK1|IGKCD|Km	2	BCRSignalingPathway
IGKDEL	3515	immunoglobulin kappa deleting element or like	IGKDE	2	BCRSignalingPathway
IGKJ	7842	-	IGKJ@	2	BCRSignalingPathway
IGKJ1	28950	immunoglobulin kappa joining 1	J1	2	BCRSignalingPathway
IGKJ2	28949	immunoglobulin kappa joining 2	J2	2	BCRSignalingPathway
IGKJ3	28948	immunoglobulin kappa joining 3	J3	2	BCRSignalingPathway
IGKJ4	28947	immunoglobulin kappa joining 4	J4	2	BCRSignalingPathway
IGKJ5	28946	immunoglobulin kappa joining 5	J5	2	BCRSignalingPathway
IGKV@	3519	-	IGKV|IGKV1|IGKV1@|IGKV2|IGKV2@|IGKV3|IGKV3@	2	BCRSignalingPathway
IGKV1-12	28940	immunoglobulin kappa variable 1-12	IGKV112|L19	2	BCRSignalingPathway
IGKV1-13	28939	immunoglobulin kappa variable 1-13	IGKV113|L18	2	BCRSignalingPathway
IGKV1-16	28938	immunoglobulin kappa variable 1-16	IGKV116|L1	2	BCRSignalingPathway
IGKV1-17	28937	immunoglobulin kappa variable 1-17	A30|IGKV117	2	BCRSignalingPathway
IGKV1-27	28935	immunoglobulin kappa variable 1-27	A20|IGKV127	2	BCRSignalingPathway
IGKV1-33	28933	immunoglobulin kappa variable 1-33	IGKV133|O18	2	BCRSignalingPathway
IGKV1-37	28931	immunoglobulin kappa variable 1-37 (non-functional)	IGKV137|O14	2	BCRSignalingPathway
IGKV1-39	28930	immunoglobulin kappa variable 1-39	IGKV139|O12|O12a	2	BCRSignalingPathway
IGKV1-5	28299	immunoglobulin kappa variable 1-5	IGKV|IGKV15|L12|L12a|V1	2	BCRSignalingPathway
IGKV1-6	28943	immunoglobulin kappa variable 1-6	IGKV16|L11	2	BCRSignalingPathway
IGKV1-8	28942	immunoglobulin kappa variable 1-8	IGKV18|L9	2	BCRSignalingPathway
IGKV1-9	28941	immunoglobulin kappa variable 1-9	IGKV19|L8	2	BCRSignalingPathway
IGKV1D-12	28903	immunoglobulin kappa variable 1D-12	IGKV1D12|L19	2	BCRSignalingPathway
IGKV1D-13	28902	immunoglobulin kappa variable 1D-13	IGKV1D13|L18	2	BCRSignalingPathway
IGKV1D-16	28901	immunoglobulin kappa variable 1D-16	IGKV1D16|L15|L15a	2	BCRSignalingPathway
IGKV1D-17	28900	immunoglobulin kappa variable 1D-17	IGKV1D17|L14	2	BCRSignalingPathway
IGKV1D-33	28896	immunoglobulin kappa variable 1D-33	IGKV1D33|O8	2	BCRSignalingPathway
IGKV1D-37	28894	immunoglobulin kappa variable 1D-37 (non-functional)	IGKV1D37|O4	2	BCRSignalingPathway
IGKV1D-39	28893	immunoglobulin kappa variable 1D-39	IGKV1D39|O2	2	BCRSignalingPathway
IGKV1D-42	28892	immunoglobulin kappa variable 1D-42 (non-functional)	IGKV1D42|L22	2	BCRSignalingPathway
IGKV1D-43	28891	immunoglobulin kappa variable 1D-43	IGKV1D43|L23|L23a	2	BCRSignalingPathway
IGKV1D-8	28904	immunoglobulin kappa variable 1D-8	IGKV1D8|L24|L24a	2	BCRSignalingPathway
IGKV2-24	28923	immunoglobulin kappa variable 2-24	A23|IGKV224	2	BCRSignalingPathway
IGKV2-28	28921	immunoglobulin kappa variable 2-28	A19|IGKV228	2	BCRSignalingPathway
IGKV2-30	28919	immunoglobulin kappa variable 2-30	A17|IGKV230	2	BCRSignalingPathway
IGKV2-40	28916	immunoglobulin kappa variable 2-40	IGKV240|O11|O11a	2	BCRSignalingPathway
IGKV2D-24	28885	immunoglobulin kappa variable 2D-24 (non-functional)	A7|IGKV2D24	2	BCRSignalingPathway
IGKV2D-28	28883	immunoglobulin kappa variable 2D-28	A3|IGKV2D28	2	BCRSignalingPathway
IGKV2D-29	28882	immunoglobulin kappa variable 2D-29	A2a|A2c|IGKV2D29	2	BCRSignalingPathway
IGKV2D-30	28881	immunoglobulin kappa variable 2D-30	A1|IGKV2D30	2	BCRSignalingPathway
IGKV2D-40	28878	immunoglobulin kappa variable 2D-40	IGKV2D40|O1	2	BCRSignalingPathway
IGKV3-11	28914	immunoglobulin kappa variable 3-11	IGKV311|L6	2	BCRSignalingPathway
IGKV3-15	28913	immunoglobulin kappa variable 3-15	IGKV315|L2	2	BCRSignalingPathway
IGKV3-20	28912	immunoglobulin kappa variable 3-20	13K18|A27|IGKV320	2	BCRSignalingPathway
IGKV3-7	28915	immunoglobulin kappa variable 3-7 (non-functional)	IGKV37|L10|L10a|Vh	2	BCRSignalingPathway
IGKV3D-11	28876	immunoglobulin kappa variable 3D-11	IGKV3D11|L20	2	BCRSignalingPathway
IGKV3D-15	28875	immunoglobulin kappa variable 3D-15	IGKV3D15|L16|L16a|L16b|L16c	2	BCRSignalingPathway
IGKV3D-20	28874	immunoglobulin kappa variable 3D-20	A11|A11a|IGKV3D20	2	BCRSignalingPathway
IGKV3D-7	28877	immunoglobulin kappa variable 3D-7	IGKV3D7|L25	2	BCRSignalingPathway
IGKV4-1	28908	immunoglobulin kappa variable 4-1	B3|IGKV41	2	BCRSignalingPathway
IGKV5-2	28907	immunoglobulin kappa variable 5-2	B2|IGKV52	2	BCRSignalingPathway
IGKV6-21	28906	immunoglobulin kappa variable 6-21 (non-functional)	A26|IGKV621	2	BCRSignalingPathway
IGKV6D-21	28870	immunoglobulin kappa variable 6D-21 (non-functional)	A10|IGKV6D21	2	BCRSignalingPathway
IGKV6D-41	28869	immunoglobulin kappa variable 6D-41 (non-functional)	A14	2	BCRSignalingPathway
IGL	3535	immunoglobulin lambda locus	IGL@|IGLC6	22	BCRSignalingPathway
IGLC1	3537	immunoglobulin lambda constant 1	IGLC	22	BCRSignalingPathway
IGLC2	3538	immunoglobulin lambda constant 2	IGLC	22	BCRSignalingPathway
IGLC3	3539	immunoglobulin lambda constant 3 (Kern-Oz+ marker)	IGLC	22	BCRSignalingPathway
IGLC6	3542	immunoglobulin lambda constant 6	IGLC	22	BCRSignalingPathway
IGLC7	28834	immunoglobulin lambda constant 7	C7	22	BCRSignalingPathway
IGLJ	8217	-	IGLJ@	22	BCRSignalingPathway
IGLJ1	28833	immunoglobulin lambda joining 1	J1	22	BCRSignalingPathway
IGLJ2	28832	immunoglobulin lambda joining 2	J2	22	BCRSignalingPathway
IGLJ3	28831	immunoglobulin lambda joining 3	J3	22	BCRSignalingPathway
IGLJ4	28830	immunoglobulin lambda joining 4 (non-functional)	-	22	BCRSignalingPathway
IGLJ5	28829	immunoglobulin lambda joining 5 (non-functional)	-	22	BCRSignalingPathway
IGLJ6	28828	immunoglobulin lambda joining 6	-	22	BCRSignalingPathway
IGLJ7	28827	immunoglobulin lambda joining 7	J7	22	BCRSignalingPathway
IGLV@	3546	-	IGLV	22	BCRSignalingPathway
IGLV1-36	28826	immunoglobulin lambda variable 1-36	IGLV136|V1-11	22	BCRSignalingPathway
IGLV1-40	28825	immunoglobulin lambda variable 1-40	IGLV140|V1-13	22	BCRSignalingPathway
IGLV1-44	28823	immunoglobulin lambda variable 1-44	IGLV144|V1-16	22	BCRSignalingPathway
IGLV1-47	28822	immunoglobulin lambda variable 1-47	IGLV147|V1-17	22	BCRSignalingPathway
IGLV1-50	28821	immunoglobulin lambda variable 1-50 (non-functional)	IGLV150|V1-18	22	BCRSignalingPathway
IGLV1-51	28820	immunoglobulin lambda variable 1-51	IGLV151|V1-19	22	BCRSignalingPathway
IGLV10-54	28772	immunoglobulin lambda variable 10-54	IGLV1054|V1-20	22	BCRSignalingPathway
IGLV11-55	28770	immunoglobulin lambda variable 11-55 (non-functional)	IGLV1155|V4-6	22	BCRSignalingPathway
IGLV2-11	28816	immunoglobulin lambda variable 2-11	IGLV211|V1-3	22	BCRSignalingPathway
IGLV2-14	28815	immunoglobulin lambda variable 2-14	IGLV214|V1-4	22	BCRSignalingPathway
IGLV2-18	28814	immunoglobulin lambda variable 2-18	IGLV218|V1-5	22	BCRSignalingPathway
IGLV2-23	28813	immunoglobulin lambda variable 2-23	IGLV223|V1-7	22	BCRSignalingPathway
IGLV2-33	28811	immunoglobulin lambda variable 2-33 (non-functional)	IGLV233|V1-9	22	BCRSignalingPathway
IGLV2-8	28817	immunoglobulin lambda variable 2-8	IGLV28|V1-2	22	BCRSignalingPathway
IGLV3-1	28809	immunoglobulin lambda variable 3-1	IGLV31|V2-1	22	BCRSignalingPathway
IGLV3-10	28803	immunoglobulin lambda variable 3-10	IGLV310|V2-7	22	BCRSignalingPathway
IGLV3-12	28802	immunoglobulin lambda variable 3-12	IGLV312|V2-8	22	BCRSignalingPathway
IGLV3-16	28799	immunoglobulin lambda variable 3-16	IGLV316|V2-11	22	BCRSignalingPathway
IGLV3-19	28797	immunoglobulin lambda variable 3-19	IGLV319|V2-13|VL3L	22	BCRSignalingPathway
IGLV3-21	28796	immunoglobulin lambda variable 3-21	IGLV321|V2-14	22	BCRSignalingPathway
IGLV3-22	28795	immunoglobulin lambda variable 3-22	IGLV322|V2-15	22	BCRSignalingPathway
IGLV3-25	28793	immunoglobulin lambda variable 3-25	IGLV325|V2-17	22	BCRSignalingPathway
IGLV3-27	28791	immunoglobulin lambda variable 3-27	IGLV327|V2-19	22	BCRSignalingPathway
IGLV3-32	28787	immunoglobulin lambda variable 3-32 (non-functional)	IGLV332|V2-23P	22	BCRSignalingPathway
IGLV3-9	28804	immunoglobulin lambda variable 3-9	IGLV39|V2-6	22	BCRSignalingPathway
IGLV4-3	28786	immunoglobulin lambda variable 4-3	IGLV43|V5-1	22	BCRSignalingPathway
IGLV4-60	28785	immunoglobulin lambda variable 4-60	IGLV460|V5-4	22	BCRSignalingPathway
IGLV4-69	28784	immunoglobulin lambda variable 4-69	IGLV469|V5-6	22	BCRSignalingPathway
IGLV5-37	28783	immunoglobulin lambda variable 5-37	IGLV537|V4-1	22	BCRSignalingPathway
IGLV5-39	28782	immunoglobulin lambda variable 5-39	IGLV539	22	BCRSignalingPathway
IGLV5-45	28781	immunoglobulin lambda variable 5-45	IGLV545|V4-2	22	BCRSignalingPathway
IGLV5-48	28780	immunoglobulin lambda variable 5-48 (non-functional)	IGLV548|V4-3	22	BCRSignalingPathway
IGLV5-52	28779	immunoglobulin lambda variable 5-52	IGLV552|V4-4	22	BCRSignalingPathway
IGLV6-57	28778	immunoglobulin lambda variable 6-57	IGLV657|V1-22	22	BCRSignalingPathway
IGLV7-43	28776	immunoglobulin lambda variable 7-43	IGLV743|V3-2	22	BCRSignalingPathway
IGLV7-46	28775	immunoglobulin lambda variable 7-46	IGLV746|V3-3	22	BCRSignalingPathway
IGLV8-61	28774	immunoglobulin lambda variable 8-61	IGLV861|V3-4	22	BCRSignalingPathway
IGLV9-49	28773	immunoglobulin lambda variable 9-49	IGLV949|V5-2	22	BCRSignalingPathway
C3	718	complement C3	AHUS5|ARMD9|ASP|C3a|C3b|CPAMD1|HEL-S-62p	19	Chemokines
C5	727	complement C5	C5D|C5a|C5b|CPAMD4|ECLZB	9	Chemokines
CAMP	820	cathelicidin antimicrobial peptide	CAP-18|CAP18|CRAMP|FALL-39|FALL39|HSD26|LL37	3	Chemokines
CCL1	6346	C-C motif chemokine ligand 1	I-309|P500|SCYA1|SISe|TCA3	17	Chemokines
CCL11	6356	C-C motif chemokine ligand 11	SCYA11	17	Chemokines
CCL13	6357	C-C motif chemokine ligand 13	CKb10|MCP-4|NCC-1|NCC1|SCYA13|SCYL1	17	Chemokines
CCL14	6358	C-C motif chemokine ligand 14	CC-1|CC-3|CKB1|HCC-1|HCC-1(1-74)|HCC-1/HCC-3|HCC-3|MCIF|NCC-2|NCC2|SCYA14|SCYL2|SY14	17	Chemokines
CCL15-CCL14	348249	CCL15-CCL14 readthrough (NMD candidate)	CCL15|HCC-2|LKN-1|MIP-5|MIP5|Mrp-2b|NCC-3|NCC3|SCYA15	17	Chemokines
CCL15	6359	C-C motif chemokine ligand 15	HCC-2|HMRP-2B|LKN-1|LKN1|MIP-1 delta|MIP-1D|MIP-5|MRP-2B|NCC-3|NCC3|SCYA15|SCYL3|SY15	17	Chemokines
CCL16	6360	C-C motif chemokine ligand 16	CKb12|HCC-4|ILINCK|LCC-1|LEC|LMC|Mtn-1|NCC-4|NCC4|SCYA16|SCYL4	17	Chemokines
CCL17	6361	C-C motif chemokine ligand 17	A-152E5.3|ABCD-2|SCYA17|TARC	16	Chemokines
CCL18	6362	C-C motif chemokine ligand 18	AMAC-1|AMAC1|CKb7|DC-CK1|DCCK1|MIP-4|PARC|SCYA18	17	Chemokines
CCL19	6363	C-C motif chemokine ligand 19	CKb11|ELC|MIP-3b|MIP3B|SCYA19	9	Chemokines
CCL2	6347	C-C motif chemokine ligand 2	GDCF-2|HC11|HSMCR30|MCAF|MCP-1|MCP1|SCYA2|SMC-CF	17	Chemokines
CCL20	6364	C-C motif chemokine ligand 20	CKb4|Exodus|LARC|MIP-3-alpha|MIP-3a|MIP3A|SCYA20|ST38	2	Chemokines
CCL21	6366	C-C motif chemokine ligand 21	6Ckine|CKb9|ECL|SCYA21|SLC|TCA4	9	Chemokines
CCL22	6367	C-C motif chemokine ligand 22	A-152E5.1|ABCD-1|DC/B-CK|MDC|SCYA22|STCP-1	16	Chemokines
CCL23	6368	C-C motif chemokine ligand 23	CK-BETA-8|CKb8|Ckb-8|Ckb-8-1|MIP-3|MIP3|MPIF-1|SCYA23|hmrp-2a	17	Chemokines
CCL24	6369	C-C motif chemokine ligand 24	Ckb-6|MPIF-2|MPIF2|SCYA24	7	Chemokines
CCL25	6370	C-C motif chemokine ligand 25	Ckb15|SCYA25|TECK	19	Chemokines
CCL26	10344	C-C motif chemokine ligand 26	IMAC|MIP-4a|MIP-4alpha|SCYA26|TSC-1	7	Chemokines
CCL27	10850	C-C motif chemokine ligand 27	ALP|CTACK|CTAK|ESKINE|ILC|PESKY|SCYA27	9	Chemokines
CCL28	56477	C-C motif chemokine ligand 28	CCK1|MEC|SCYA28	5	Chemokines
CCL3	6348	C-C motif chemokine ligand 3	G0S19-1|LD78ALPHA|MIP-1-alpha|MIP1A|SCYA3	17	Chemokines
CCL3L1	6349	C-C motif chemokine ligand 3 like 1	464.2|D17S1718|G0S19-2|LD78|LD78-beta(1-70)|LD78BETA|MIP1AP|SCYA3L|SCYA3L1	17	Chemokines
CCL3P1	390788	C-C motif chemokine ligand 3 pseudogene 1	CCL3L2|G0S19-3|LD78gamma|SCYA3L2	17	Chemokines
CCL3L3	414062	C-C motif chemokine ligand 3 like 3	464.2|D17S1718|G0S19-2|LD78|LD78BETA|SCYA3L|SCYA3L1	17	Chemokines
CCL4	6351	C-C motif chemokine ligand 4	ACT2|AT744.1|G-26|HC21|LAG-1|LAG1|MIP-1-beta|MIP1B|MIP1B1|SCYA2|SCYA4	17	Chemokines
CCL4L2	9560	C-C motif chemokine ligand 4 like 2	AT744.2|CCL4L|SCYA4L|SCYQ4L2	17	Chemokines
CCL4L1	388372	C-C motif chemokine ligand 4 like 1	AT744.2|CCL4L|LAG-1|LAG1|MIP-1-beta|SCYA4L|SCYA4L1|SCYA4L2	17	Chemokines
CCL5	6352	C-C motif chemokine ligand 5	D17S136E|RANTES|SCYA5|SIS-delta|SISd|TCP228|eoCP	17	Chemokines
CCL7	6354	C-C motif chemokine ligand 7	FIC|MARC|MCP-3|MCP3|NC28|SCYA6|SCYA7	17	Chemokines
CCL8	6355	C-C motif chemokine ligand 8	HC14|MCP-2|MCP2|SCYA10|SCYA8	17	Chemokines
CKLF	51192	chemokine like factor	C32|CKLF1|CKLF2|CKLF3|CKLF4|HSPC224|UCK-1	16	Chemokines
CMA1	1215	chymase 1	CYH|MCT1|chymase	14	Chemokines
CTSG	1511	cathepsin G	CATG|CG	14	Chemokines
CX3CL1	6376	C-X3-C motif chemokine ligand 1	ABCD-3|C3Xkine|CXC3|CXC3C|NTN|NTT|SCYD1|fractalkine|neurotactin	16	Chemokines
CXCL1	2919	C-X-C motif chemokine ligand 1	FSP|GRO1|GROa|MGSA|MGSA-a|NAP-3|SCYB1	4	Chemokines
CXCL10	3627	C-X-C motif chemokine ligand 10	C7|IFI10|INP10|IP-10|SCYB10|crg-2|gIP-10|mob-1	4	Chemokines
CXCL11	6373	C-X-C motif chemokine ligand 11	H174|I-TAC|IP-9|IP9|SCYB11|SCYB9B|b-R1	4	Chemokines
CXCL12	6387	C-X-C motif chemokine ligand 12	IRH|PBSF|SCYB12|SDF1|TLSF|TPAR1	10	Chemokines
CXCL13	10563	C-X-C motif chemokine ligand 13	ANGIE|ANGIE2|BCA-1|BCA1|BLC|BLR1L|SCYB13	4	Chemokines
CXCL14	9547	C-X-C motif chemokine ligand 14	BMAC|BRAK|KEC|KS1|MIP-2g|MIP2G|NJAC|SCYB14	5	Chemokines
CXCL16	58191	C-X-C motif chemokine ligand 16	CXCLG16|SR-PSOX|SRPSOX	17	Chemokines
CXCL17	284340	C-X-C motif chemokine ligand 17	DMC|Dcip1|UNQ473|VCC-1|VCC1	19	Chemokines
CXCL2	2920	C-X-C motif chemokine ligand 2	CINC-2a|GRO2|GROb|MGSA-b|MIP-2a|MIP2|MIP2A|SCYB2	4	Chemokines
CXCL3	2921	C-X-C motif chemokine ligand 3	CINC-2b|GRO3|GROg|MIP-2b|MIP2B|SCYB3	4	Chemokines
CXCL5	6374	C-X-C motif chemokine ligand 5	ENA-78|SCYB5	4	Chemokines
CXCL6	6372	C-X-C motif chemokine ligand 6	CKA-3|GCP-2|GCP2|SCYB6	4	Chemokines
CXCL9	4283	C-X-C motif chemokine ligand 9	CMK|Humig|MIG|SCYB9|crg-10	4	Chemokines
CCN1	3491	cellular communication network factor 1	CYR61|GIG1|IGFBP10	1	Chemokines
DEFA1	1667	defensin alpha 1	DEF1|DEFA2|HNP-1|HP-1|HP1|MRS	8	Chemokines
DEFA3	1668	defensin alpha 3	DEF3|HNP-3|HNP3|HP-3|HP3	8	Chemokines
DEFA5	1670	defensin alpha 5	DEF5|HD-5	8	Chemokines
DEFB1	1672	defensin beta 1	BD1|DEFB-1|DEFB101|HBD1	8	Chemokines
DEFB103B	55894	defensin beta 103B	BD-3|DEFB-3|DEFB103|DEFB3|HBD-3|HBD3|HBP-3|HBP3	8	Chemokines
DEFB104A	140596	defensin beta 104A	BD-4|DEFB-4|DEFB104|DEFB4|hBD-4	8	Chemokines
DEFB4A	1673	defensin beta 4A	BD-2|DEFB-2|DEFB102|DEFB2|DEFB4|HBD-2|SAP1	8	Chemokines
EDN1	1906	endothelin 1	ARCND3|ET1|HDLCQ7|PPET1|QME	6	Chemokines
EDN2	1907	endothelin 2	ET-2|ET2|PPET2	1	Chemokines
EDN3	1908	endothelin 3	ET-3|ET3|HSCR4|PPET3|WS4B	20	Chemokines
FGF10	2255	fibroblast growth factor 10	-	5	Chemokines
FGF2	2247	fibroblast growth factor 2	BFGF|FGF-2|FGFB|HBGF-2	4	Chemokines
HTN3	3347	histatin 3	HIS2|HTN2|HTN5|PB	4	Chemokines
CXCL8	3576	C-X-C motif chemokine ligand 8	GCP-1|GCP1|IL8|LECT|LUCT|LYNAP|MDNCF|MONAP|NAF|NAP-1|NAP1|SCYB8	4	Chemokines
LECT2	3950	leukocyte cell derived chemotaxin 2	chm-II|chm2	5	Chemokines
PF4	5196	platelet factor 4	CXCL4|PF-4|SCYB4	4	Chemokines
PF4V1	5197	platelet factor 4 variant 1	CXCL4L1|CXCL4V1|PF4-ALT|PF4A|SCYB4V1	4	Chemokines
PLAU	5328	plasminogen activator, urokinase	ATF|BDPLT5|QPD|UPA|URK|u-PA	10	Chemokines
PPBP	5473	pro-platelet basic protein	B-TG1|Beta-TG|CTAP-III|CTAP3|CTAPIII|CXCL7|LA-PF4|LDGF|MDGF|NAP-2|PBP|SCYB7|TC1|TC2|TGB|TGB1|THBGB|THBGB1	4	Chemokines
PPBPP1	728045	pro-platelet basic protein pseudogene 1	PPBPL1|TGB2	4	Chemokines
PROK2	60675	prokineticin 2	BV8|HH4|KAL4|MIT1|PK2	3	Chemokines
RNASE2	6036	ribonuclease A family member 2	EDN|RAF3|RNS2	14	Chemokines
SAA1	6288	serum amyloid A1	PIG4|SAA|SAA2|TP53I4	11	Chemokines
SAA2	6289	serum amyloid A2	SAA|SAA1	11	Chemokines
SBDS	51119	SBDS ribosome maturation factor	CGI-97|SDS|SWDS	7	Chemokines
SEMA3A	10371	semaphorin 3A	COLL1|HH16|Hsema-I|Hsema-III|SEMA1|SEMAD|SEMAIII|SEMAL|SemD|coll-1	7	Chemokines
SEMA3B	7869	semaphorin 3B	LUCA-1|SEMA5|SEMAA|SemA|semaV	3	Chemokines
SEMA3C	10512	semaphorin 3C	SEMAE|SemE	7	Chemokines
SEMA3D	223117	semaphorin 3D	Sema-Z2|coll-2	7	Chemokines
SEMA3E	9723	semaphorin 3E	M-SEMAH|M-SemaK|SEMAH|coll-5	7	Chemokines
SEMA3F	6405	semaphorin 3F	SEMA-IV|SEMA4|SEMAK	3	Chemokines
SEMA3G	56920	semaphorin 3G	sem2	3	Chemokines
SEMA4A	64218	semaphorin 4A	CORD10|RP35|SEMAB|SEMB	1	Chemokines
SEMA4B	10509	semaphorin 4B	SEMAC|SemC	15	Chemokines
SEMA4C	54910	semaphorin 4C	M-SEMA-F|SEMACL1|SEMAF|SEMAI	2	Chemokines
SEMA4D	10507	semaphorin 4D	A8|BB18|C9orf164|CD100|COLL4|GR3|M-sema-G|SEMAJ|coll-4	9	Chemokines
SEMA4F	10505	ssemaphorin 4F	M-SEMA|PRO2353|S4F|SEMAM|SEMAW|m-Sema-M	2	Chemokines
SEMA4G	57715	semaphorin 4G	-	10	Chemokines
SEMA5A	9037	semaphorin 5A	SEMAF|semF	5	Chemokines
SEMA5B	54437	semaphorin 5B	SEMAG|SemG	3	Chemokines
SEMA6A	57556	semaphorin 6A	HT018|SEMA|SEMA6A1|SEMAQ|VIA	5	Chemokines
SEMA6B	10501	semaphorin 6B	EPM11|SEM-SEMA-Y|SEMA-VIB|SEMAN|semaZ	19	Chemokines
SEMA6C	10500	semaphorin 6C	SEMAY|m-SemaY|m-SemaY2	1	Chemokines
SEMA6D	80031	semaphorin 6D	-	15	Chemokines
SEMA7A	8482	semaphorin 7A (John Milton Hagen blood group)	CD108|CDw108|H-SEMA-K1|H-Sema-L|JMH|SEMAK1|SEMAL	15	Chemokines
SLIT1	6585	slit guidance ligand 1	MEGF4|SLIL1|SLIT-1|SLIT3	10	Chemokines
SLIT2	9353	slit guidance ligand 2	SLIL3|Slit-2	4	Chemokines
TNC	3371	tenascin C	150-225|DFNA56|GMEM|GP|HXB|JI|TN|TN-C	9	Chemokines
TYMP	1890	thymidine phosphorylase	ECGF|ECGF1|MEDPS1|MNGIE|MTDPS1|PDECGF|TP|hPD-ECGF	22	Chemokines
XCL1	6375	X-C motif chemokine ligand 1	ATAC|LPTN|LTN|SCM-1|SCM-1a|SCM1|SCM1A|SCYC1	1	Chemokines
XCL2	6846	X-C motif chemokine ligand 2	SCM-1b|SCM1B|SCYC2	1	Chemokines
C5AR1	728	complement C5a receptor 1	C5A|C5AR|C5R1|CD88	19	Chemokine_Receptors
ACKR2	1238	atypical chemokine receptor 2	CCBP2|CCR10|CCR9|CMKBR9|D6|hD6	3	Chemokine_Receptors
CCR1	1230	C-C motif chemokine receptor 1	CD191|CKR-1|CKR1|CMKBR1|HM145|MIP1aR|SCYAR1	3	Chemokine_Receptors
CCR10	2826	C-C motif chemokine receptor 10	GPR2	17	Chemokine_Receptors
CCR3	1232	C-C motif chemokine receptor 3	C C CKR3|CC-CKR-3|CD193|CKR 3|CKR3|CMKBR3	3	Chemokine_Receptors
CCR4	1233	C-C motif chemokine receptor 4	CC-CKR-4|CD194|CKR4|CMKBR4|ChemR13|HGCN:14099|K5-5	3	Chemokine_Receptors
CCR5	1234	C-C motif chemokine receptor 5	CC-CKR-5|CCCKR5|CCR-5|CD195|CKR-5|CKR5|CMKBR5|IDDM22	3	Chemokine_Receptors
CCR6	1235	C-C motif chemokine receptor 6	BN-1|C-C CKR-6|CC-CKR-6|CCR-6|CD196|CKR-L3|CKRL3|CMKBR6|DCR2|DRY6|GPR29|GPRCY4|STRL22	6	Chemokine_Receptors
CCR7	1236	C-C motif chemokine receptor 7	BLR2|CC-CKR-7|CCR-7|CD197|CDw197|CMKBR7|EBI1	17	Chemokine_Receptors
CCR8	1237	C-C motif chemokine receptor 8	CC-CKR-8|CCR-8|CDw198|CKRL1|CMKBR8|CMKBRL2|CY6|GPRCY6|TER1	3	Chemokine_Receptors
CCR9	10803	C-C motif chemokine receptor 9	CC-CKR-9|CDw199|GPR-9-6|GPR28	3	Chemokine_Receptors
ACKR4	51554	atypical chemokine receptor 4	CC-CKR-11|CCBP2|CCR-11|CCR10|CCR11|CCRL1|CCX CKR|CCX-CKR|CKR-11|PPR1|VSHK1	3	Chemokine_Receptors
CCRL2	9034	C-C motif chemokine receptor like 2	ACKR5|CKRX|CRAM|CRAM-A|CRAM-B|HCR	3	Chemokine_Receptors
CMKLR1	1240	chemerin chemokine-like receptor 1	CHEMERINR|ChemR23|DEZ|RVER1	12	Chemokine_Receptors
CX3CR1	1524	C-X3-C motif chemokine receptor 1	CCRL1|CMKBRL1|CMKDR1|GPR13|GPRV28|V28	3	Chemokine_Receptors
CXCR3	2833	C-X-C motif chemokine receptor 3	CD182|CD183|CKR-L2|CMKAR3|GPR9|IP10-R|Mig-R|MigR	X	Chemokine_Receptors
CXCR4	7852	C-X-C motif chemokine receptor 4	CD184|D2S201E|FB22|HM89|HSY3RR|LAP-3|LAP3|LCR1|LESTR|NPY3R|NPYR|NPYRL|NPYY3R|WHIM|WHIMS	2	Chemokine_Receptors
CXCR5	643	C-X-C motif chemokine receptor 5	BLR1|CD185|MDR15	11	Chemokine_Receptors
CXCR6	10663	C-X-C motif chemokine receptor 6	BONZO|CD186|STRL33|TYMSTR	3	Chemokine_Receptors
ACKR3	57007	atypical chemokine receptor 3	CMKOR1|CXC-R7|CXCR-7|CXCR7|GPR159|RDC-1|RDC1	2	Chemokine_Receptors
CYSLTR1	10800	cysteinyl leukotriene receptor 1	CYSLT1|CYSLT1R|CYSLTR|HMTMF81	X	Chemokine_Receptors
CYSLTR2	57105	cysteinyl leukotriene receptor 2	CYSLT2|CYSLT2R|GPCR21|HG57|HPN321|KPG_011|PSEC0146|hGPCR21	13	Chemokine_Receptors
ACKR1	2532	atypical chemokine receptor 1 (Duffy blood group)	CCBP1|CD234|DARC|DARC/ACKR1|Dfy|FY|GPD|GpFy|WBCQ1	1	Chemokine_Receptors
EDNRA	1909	endothelin receptor type A	ET-A|ETA|ETA-R|ETAR|ETRA|MFDA|hET-AR	4	Chemokine_Receptors
EDNRB	1910	endothelin receptor type B	ABCDS|ET-B|ET-BR|ETB|ETB1|ETBR|ETRB|HSCR|HSCR2|WS4A	13	Chemokine_Receptors
FPR1	2357	formyl peptide receptor 1	FMLP|FPR	19	Chemokine_Receptors
FPR2	2358	formyl peptide receptor 2	ALXR|FMLP-R-II|FMLPX|FPR2A|FPRH1|FPRH2|FPRL1|HM63|LXA4R	19	Chemokine_Receptors
FPR2	2358	formyl peptide receptor 2	ALXR|FMLP-R-II|FMLPX|FPR2A|FPRH1|FPRH2|FPRL1|HM63|LXA4R	19	Chemokine_Receptors
GPR17	2840	G protein-coupled receptor 17	-	2	Chemokine_Receptors
GPR32	2854	G protein-coupled receptor 32	RVDR1	19	Chemokine_Receptors
GPR33	2856	G protein-coupled receptor 33	-	14	Chemokine_Receptors
PTGDR2	11251	prostaglandin D2 receptor 2	CD294|CRTH2|DL1R|DP2|GPR44	11	Chemokine_Receptors
C5AR2	27202	complement component 5a receptor 2	C5L2|GPF77|GPR77	19	Chemokine_Receptors
CXCR1	3577	C-X-C motif chemokine receptor 1	C-C|C-C-CKR-1|CD128|CD181|CDw128a|CKR-1|CMKAR1|IL8R1|IL8RA|IL8RBA	2	Chemokine_Receptors
CXCR2	3579	C-X-C motif chemokine receptor 2	CD182|CDw128b|CMKAR2|IL8R2|IL8RA|IL8RB	2	Chemokine_Receptors
LTB4R	1241	leukotriene B4 receptor	BLT1|BLTR|CMKRL1|GPR16|LTB4R1|LTBR1|P2RY7|P2Y7	14	Chemokine_Receptors
LTB4R2	56413	leukotriene B4 receptor 2	BLT2|BLTR2|JULF2|KPG_004|LTB4-R 2|LTB4-R2|NOP9	14	Chemokine_Receptors
PLAUR	5329	plasminogen activator, urokinase receptor	CD87|U-PAR|UPAR|URKR	19	Chemokine_Receptors
PLXNA1	5361	plexin A1	NOV|NOVP|PLEXIN-A1|PLXN1	3	Chemokine_Receptors
PLXNA2	5362	plexin A2	OCT|PLXN2	1	Chemokine_Receptors
PLXNA3	55558	plexin A3	6.3|HSSEXGENE|PLXN3|PLXN4|XAP-6	X	Chemokine_Receptors
PLXNA4	91584	plexin A4	FAYV2820|PLEXA4|PLXNA4A|PLXNA4B|PRO34003	7	Chemokine_Receptors
PLXNB1	5364	plexin B1	PLEXIN-B1|PLXN5|SEP	3	Chemokine_Receptors
PLXNB2	23654	plexin B2	MM1|Nbla00445|PLEXB2|dJ402G11.3	22	Chemokine_Receptors
PLXNB3	5365	plexin B3	PLEXB3|PLEXR|PLXN6	X	Chemokine_Receptors
PLXNC1	10154	plexin C1	CD232|PLXN-C1|VESPR	12	Chemokine_Receptors
PLXND1	23129	plexin D1	PLEXD1	3	Chemokine_Receptors
PTAFR	5724	platelet activating factor receptor	PAFR	1	Chemokine_Receptors
ROBO1	6091	roundabout guidance receptor 1	DUTT1|SAX3	3	Chemokine_Receptors
ROBO2	6092	roundabout guidance receptor 2	SAX3	3	Chemokine_Receptors
ROBO3	64221	roundabout guidance receptor 3	HGPPS|HGPPS1|HGPS|RBIG1|RIG1	11	Chemokine_Receptors
RXFP3	51289	relaxin family peptide receptor 3	GPCR135|RLN3R1|RXFPR3|SALPR	5	Chemokine_Receptors
XCR1	2829	X-C motif chemokine receptor 1	CCXCR1|GPR5	3	Chemokine_Receptors
ADIPOQ	9370	adiponectin, C1Q and collagen domain containing	ACDC|ACRP30|ADIPQTL1|ADPN|APM-1|APM1|GBP28	3	Cytokines
ADM	133	adrenomedullin	AM|PAMP	11	Cytokines
ADM2	79924	adrenomedullin 2	AM2|dJ579N16.4	22	Cytokines
AGRP	181	agouti related neuropeptide	AGRT|ART|ASIP2	16	Cytokines
AGT	183	angiotensinogen	ANHU|SERPINA8|hFLT1	1	Cytokines
AMBN	258	ameloblastin	AI1F	4	Cytokines
AMELX	265	amelogenin X-linked	AI1E|AIH1|ALGN|AMG|AMGL|AMGX	X	Cytokines
AMH	268	anti-Mullerian hormone	MIF|MIS	19	Cytokines
ANGPTL5	253935	angiopoietin like 5	-	11	Cytokines
ANGPTL7	10218	angiopoietin like 7	AngX|CDT6|dJ647M16.1	1	Cytokines
APLN	8862	apelin	APEL|XNPEP2	X	Cytokines
AREG	374	amphiregulin	AR|AREGB|CRDGF|SDGF	4	Cytokines
MANF	7873	mesencephalic astrocyte derived neurotrophic factor	ARMET|ARP	3	Cytokines
CDNF	441549	cerebral dopamine neurotrophic factor	ARMETL1	10	Cytokines
ARTN	9048	artemin	ART|ENOVIN|EVN|NBN	1	Cytokines
AVP	551	arginine vasopressin	ADH|ARVP|AVP-NPII|AVRP|VP	20	Cytokines
AZU1	566	azurocidin 1	AZAMP|AZU|CAP37|HBP|HUMAZUR|NAZC|hHBP	19	Cytokines
BDNF	627	brain derived neurotrophic factor	ANON2|BULN2	11	Cytokines
BMP1	649	bone morphogenetic protein 1	OI13|PCOLC|PCP|PCP2|TLD	8	Cytokines
BMP10	27302	bone morphogenetic protein 10	-	2	Cytokines
BMP15	9210	bone morphogenetic protein 15	GDF9B|ODG2|POF4	X	Cytokines
BMP2	650	bone morphogenetic protein 2	BDA2|BMP2A|SSFSC	20	Cytokines
BMP3	651	bone morphogenetic protein 3	BMP-3A	4	Cytokines
BMP4	652	bone morphogenetic protein 4	BMP2B|BMP2B1|MCOPS6|OFC11|ZYME	14	Cytokines
BMP5	653	bone morphogenetic protein 5	-	6	Cytokines
BMP6	654	bone morphogenetic protein 6	VGR|VGR1	6	Cytokines
BMP7	655	bone morphogenetic protein 7	OP-1	20	Cytokines
BMP8A	353500	bone morphogenetic protein 8a	OP-2	1	Cytokines
BMP8B	656	bone morphogenetic protein 8b	BMP8|OP2	1	Cytokines
BTC	685	betacellulin	-	4	Cytokines
MYDGF	56005	myeloid derived growth factor	C19orf10|EUROIMAGE1875335|IL25|IL27|IL27w|R33729_1|SF20	19	Cytokines
C3	718	complement C3	AHUS5|ARMD9|ASP|C3a|C3b|CPAMD1|HEL-S-62p	19	Cytokines
C5	727	complement C5	C5D|C5a|C5b|CPAMD4|ECLZB	9	Cytokines
CALCA	796	calcitonin related polypeptide alpha	CALC1|CGRP|CGRP-I|CGRP-alpha|CGRP1|CT|KC|PCT	11	Cytokines
CALCB	797	calcitonin related polypeptide beta	CALC2|CGRP-II|CGRP2	11	Cytokines
CAMP	820	cathelicidin antimicrobial peptide	CAP-18|CAP18|CRAMP|FALL-39|FALL39|HSD26|LL37	3	Cytokines
CAT	847	catalase	-	11	Cytokines
CCK	885	cholecystokinin	-	3	Cytokines
CCL1	6346	C-C motif chemokine ligand 1	I-309|P500|SCYA1|SISe|TCA3	17	Cytokines
CCL11	6356	C-C motif chemokine ligand 11	SCYA11	17	Cytokines
CCL13	6357	C-C motif chemokine ligand 13	CKb10|MCP-4|NCC-1|NCC1|SCYA13|SCYL1	17	Cytokines
CCL14	6358	C-C motif chemokine ligand 14	CC-1|CC-3|CKB1|HCC-1|HCC-1(1-74)|HCC-1/HCC-3|HCC-3|MCIF|NCC-2|NCC2|SCYA14|SCYL2|SY14	17	Cytokines
CCL15-CCL14	348249	CCL15-CCL14 readthrough (NMD candidate)	CCL15|HCC-2|LKN-1|MIP-5|MIP5|Mrp-2b|NCC-3|NCC3|SCYA15	17	Cytokines
CCL15	6359	C-C motif chemokine ligand 15	HCC-2|HMRP-2B|LKN-1|LKN1|MIP-1 delta|MIP-1D|MIP-5|MRP-2B|NCC-3|NCC3|SCYA15|SCYL3|SY15	17	Cytokines
CCL16	6360	C-C motif chemokine ligand 16	CKb12|HCC-4|ILINCK|LCC-1|LEC|LMC|Mtn-1|NCC-4|NCC4|SCYA16|SCYL4	17	Cytokines
CCL17	6361	C-C motif chemokine ligand 17	A-152E5.3|ABCD-2|SCYA17|TARC	16	Cytokines
CCL18	6362	C-C motif chemokine ligand 18	AMAC-1|AMAC1|CKb7|DC-CK1|DCCK1|MIP-4|PARC|SCYA18	17	Cytokines
CCL19	6363	C-C motif chemokine ligand 19	CKb11|ELC|MIP-3b|MIP3B|SCYA19	9	Cytokines
CCL2	6347	C-C motif chemokine ligand 2	GDCF-2|HC11|HSMCR30|MCAF|MCP-1|MCP1|SCYA2|SMC-CF	17	Cytokines
CCL20	6364	C-C motif chemokine ligand 20	CKb4|Exodus|LARC|MIP-3-alpha|MIP-3a|MIP3A|SCYA20|ST38	2	Cytokines
CCL21	6366	C-C motif chemokine ligand 21	6Ckine|CKb9|ECL|SCYA21|SLC|TCA4	9	Cytokines
CCL22	6367	C-C motif chemokine ligand 22	A-152E5.1|ABCD-1|DC/B-CK|MDC|SCYA22|STCP-1	16	Cytokines
CCL23	6368	C-C motif chemokine ligand 23	CK-BETA-8|CKb8|Ckb-8|Ckb-8-1|MIP-3|MIP3|MPIF-1|SCYA23|hmrp-2a	17	Cytokines
CCL24	6369	C-C motif chemokine ligand 24	Ckb-6|MPIF-2|MPIF2|SCYA24	7	Cytokines
CCL25	6370	C-C motif chemokine ligand 25	Ckb15|SCYA25|TECK	19	Cytokines
CCL26	10344	C-C motif chemokine ligand 26	IMAC|MIP-4a|MIP-4alpha|SCYA26|TSC-1	7	Cytokines
CCL27	10850	C-C motif chemokine ligand 27	ALP|CTACK|CTAK|ESKINE|ILC|PESKY|SCYA27	9	Cytokines
CCL28	56477	C-C motif chemokine ligand 28	CCK1|MEC|SCYA28	5	Cytokines
CCL3	6348	C-C motif chemokine ligand 3	G0S19-1|LD78ALPHA|MIP-1-alpha|MIP1A|SCYA3	17	Cytokines
CCL3L1	6349	C-C motif chemokine ligand 3 like 1	464.2|D17S1718|G0S19-2|LD78|LD78-beta(1-70)|LD78BETA|MIP1AP|SCYA3L|SCYA3L1	17	Cytokines
CCL3P1	390788	C-C motif chemokine ligand 3 pseudogene 1	CCL3L2|G0S19-3|LD78gamma|SCYA3L2	17	Cytokines
CCL3L3	414062	C-C motif chemokine ligand 3 like 3	464.2|D17S1718|G0S19-2|LD78|LD78BETA|SCYA3L|SCYA3L1	17	Cytokines
CCL4	6351	C-C motif chemokine ligand 4	ACT2|AT744.1|G-26|HC21|LAG-1|LAG1|MIP-1-beta|MIP1B|MIP1B1|SCYA2|SCYA4	17	Cytokines
CCL4L2	9560	C-C motif chemokine ligand 4 like 2	AT744.2|CCL4L|SCYA4L|SCYQ4L2	17	Cytokines
CCL4L1	388372	C-C motif chemokine ligand 4 like 1	AT744.2|CCL4L|LAG-1|LAG1|MIP-1-beta|SCYA4L|SCYA4L1|SCYA4L2	17	Cytokines
CCL5	6352	C-C motif chemokine ligand 5	D17S136E|RANTES|SCYA5|SIS-delta|SISd|TCP228|eoCP	17	Cytokines
CCL7	6354	C-C motif chemokine ligand 7	FIC|MARC|MCP-3|MCP3|NC28|SCYA6|SCYA7	17	Cytokines
CCL8	6355	C-C motif chemokine ligand 8	HC14|MCP-2|MCP2|SCYA10|SCYA8	17	Cytokines
CD320	51293	CD320 molecule	8D6|8D6A|TCBLR|TCN2R	19	Cytokines
CD40LG	959	CD40 ligand	CD154|CD40L|HIGM1|IGM|IMD3|T-BAM|TNFSF5|TRAP|gp39|hCD40L	X	Cytokines
CD70	970	CD70 molecule	CD27-L|CD27L|CD27LG|LPFS3|TNFSF7|TNLG8A	19	Cytokines
ADA2	51816	adenosine deaminase 2	ADGF|CECR1|IDGFL|PAN|SNEDS|VAIHS	22	Cytokines
CER1	9350	cerberus 1, DAN family BMP antagonist	DAND4	9	Cytokines
CGA	1081	glycoprotein hormones, alpha polypeptide	CG-ALPHA|FSHA|GPA1|GPHA1|GPHa|HCG|LHA|TSHA	6	Cytokines
CGB3	1082	chorionic gonadotropin subunit beta 3	CGB|CGB5|CGB7|CGB8|hCGB	19	Cytokines
CGB1	114335	chorionic gonadotropin subunit beta 1	-	19	Cytokines
CGB2	114336	chorionic gonadotropin subunit beta 2	-	19	Cytokines
CGB5	93659	chorionic gonadotropin subunit beta 5	CGB|HCG|hCGB	19	Cytokines
CGB7	94027	chorionic gonadotropin subunit beta 7	CG-beta-a|CGB6	19	Cytokines
CGB8	94115	chorionic gonadotropin subunit beta 8	-	19	Cytokines
CHGA	1113	chromogranin A	CGA	14	Cytokines
CHGB	1114	chromogranin B	SCG1	20	Cytokines
CKLF	51192	chemokine like factor	C32|CKLF1|CKLF2|CKLF3|CKLF4|HSPC224|UCK-1	16	Cytokines
CLCF1	23529	cardiotrophin like cytokine factor 1	BSF-3|BSF3|CISS2|CLC|NNT-1|NNT1|NR6	11	Cytokines
CLEC11A	6320	C-type lectin domain containing 11A	CLECSF3|LSLCL|P47|SCGF	19	Cytokines
CMA1	1215	chymase 1	CYH|MCT1|chymase	14	Cytokines
CMTM1	113540	CKLF like MARVEL transmembrane domain containing 1	CKLFH|CKLFH1|CKLFSF1	16	Cytokines
CMTM2	146225	CKLF like MARVEL transmembrane domain containing 2	CKLFSF2	16	Cytokines
CMTM3	123920	CKLF like MARVEL transmembrane domain containing 3	BNAS2|CKLFSF3	16	Cytokines
CMTM4	146223	CKLF like MARVEL transmembrane domain containing 4	CKLFSF4	16	Cytokines
CMTM5	116173	CKLF like MARVEL transmembrane domain containing 5	CKLFSF5	14	Cytokines
CMTM6	54918	CKLF like MARVEL transmembrane domain containing 6	CKLFSF6|PRO2219	3	Cytokines
CMTM7	112616	CKLF like MARVEL transmembrane domain containing 7	CKLFSF7	3	Cytokines
CMTM8	152189	CKLF like MARVEL transmembrane domain containing 8	CKLFSF8|CKLFSF8-V2	3	Cytokines
CNTF	1270	ciliary neurotrophic factor	HCNTF	11	Cytokines
CORT	1325	cortistatin	CST-14|CST-17|CST-29	1	Cytokines
CRH	1392	corticotropin releasing hormone	CRF|CRH1	8	Cytokines
CSF1	1435	colony stimulating factor 1	CSF-1|MCSF	1	Cytokines
CSF2	1437	colony stimulating factor 2	CSF|GMCSF	5	Cytokines
CSF3	1440	colony stimulating factor 3	C17orf33|CSF3OS|GCSF	17	Cytokines
CSH1	1442	chorionic somatomammotropin hormone 1	CS-1|CSA|CSMT|GHB3|PL|hCS-1|hCS-A	17	Cytokines
CSH2	1443	chorionic somatomammotropin hormone 2	CS-2|CSB|GHB1|PL|hCS-B	17	Cytokines
CSHL1	1444	chorionic somatomammotropin hormone like 1	CS-5|CSHP1|CSL|GHB4|hCS-L	17	Cytokines
CSPG5	10675	chondroitin sulfate proteoglycan 5	NGC	3	Cytokines
CTF1	1489	cardiotrophin 1	CT-1|CT1	16	Cytokines
CCN2	1490	cellular communication network factor 2	CTGF|HCS24|IGFBP8|NOV2	6	Cytokines
CTSG	1511	cathepsin G	CATG|CG	14	Cytokines
CX3CL1	6376	C-X3-C motif chemokine ligand 1	ABCD-3|C3Xkine|CXC3|CXC3C|NTN|NTT|SCYD1|fractalkine|neurotactin	16	Cytokines
CXCL1	2919	C-X-C motif chemokine ligand 1	FSP|GRO1|GROa|MGSA|MGSA-a|NAP-3|SCYB1	4	Cytokines
CXCL10	3627	C-X-C motif chemokine ligand 10	C7|IFI10|INP10|IP-10|SCYB10|crg-2|gIP-10|mob-1	4	Cytokines
CXCL11	6373	C-X-C motif chemokine ligand 11	H174|I-TAC|IP-9|IP9|SCYB11|SCYB9B|b-R1	4	Cytokines
CXCL12	6387	C-X-C motif chemokine ligand 12	IRH|PBSF|SCYB12|SDF1|TLSF|TPAR1	10	Cytokines
CXCL13	10563	C-X-C motif chemokine ligand 13	ANGIE|ANGIE2|BCA-1|BCA1|BLC|BLR1L|SCYB13	4	Cytokines
CXCL14	9547	C-X-C motif chemokine ligand 14	BMAC|BRAK|KEC|KS1|MIP-2g|MIP2G|NJAC|SCYB14	5	Cytokines
CXCL16	58191	C-X-C motif chemokine ligand 16	CXCLG16|SR-PSOX|SRPSOX	17	Cytokines
CXCL17	284340	C-X-C motif chemokine ligand 17	DMC|Dcip1|UNQ473|VCC-1|VCC1	19	Cytokines
CXCL2	2920	C-X-C motif chemokine ligand 2	CINC-2a|GRO2|GROb|MGSA-b|MIP-2a|MIP2|MIP2A|SCYB2	4	Cytokines
CXCL3	2921	C-X-C motif chemokine ligand 3	CINC-2b|GRO3|GROg|MIP-2b|MIP2B|SCYB3	4	Cytokines
CXCL5	6374	C-X-C motif chemokine ligand 5	ENA-78|SCYB5	4	Cytokines
CXCL6	6372	C-X-C motif chemokine ligand 6	CKA-3|GCP-2|GCP2|SCYB6	4	Cytokines
CXCL9	4283	C-X-C motif chemokine ligand 9	CMK|Humig|MIG|SCYB9|crg-10	4	Cytokines
CCN1	3491	cellular communication network factor 1	CYR61|GIG1|IGFBP10	1	Cytokines
DEFA1	1667	defensin alpha 1	DEF1|DEFA2|HNP-1|HP-1|HP1|MRS	8	Cytokines
DEFA3	1668	defensin alpha 3	DEF3|HNP-3|HNP3|HP-3|HP3	8	Cytokines
DEFA5	1670	defensin alpha 5	DEF5|HD-5	8	Cytokines
DEFB1	1672	defensin beta 1	BD1|DEFB-1|DEFB101|HBD1	8	Cytokines
DEFB103B	55894	defensin beta 103B	BD-3|DEFB-3|DEFB103|DEFB3|HBD-3|HBD3|HBP-3|HBP3	8	Cytokines
DEFB104A	140596	defensin beta 104A	BD-4|DEFB-4|DEFB104|DEFB4|hBD-4	8	Cytokines
DEFB4A	1673	defensin beta 4A	BD-2|DEFB-2|DEFB102|DEFB2|DEFB4|HBD-2|SAP1	8	Cytokines
DKK1	22943	dickkopf WNT signaling pathway inhibitor 1	DKK-1|SK	10	Cytokines
EBI3	10148	Epstein-Barr virus induced 3	IL-27B|IL27B|IL35B	19	Cytokines
EDN1	1906	endothelin 1	ARCND3|ET1|HDLCQ7|PPET1|QME	6	Cytokines
EDN2	1907	endothelin 2	ET-2|ET2|PPET2	1	Cytokines
EDN3	1908	endothelin 3	ET-3|ET3|HSCR4|PPET3|WS4B	20	Cytokines
EGF	1950	epidermal growth factor	HOMG4|URG	4	Cytokines
EPGN	255324	epithelial mitogen	ALGV3072|EPG|PRO9904	4	Cytokines
EPO	2056	erythropoietin	DBAL|ECYT5|EP|MVCD2	7	Cytokines
EREG	2069	epiregulin	EPR|ER|Ep	4	Cytokines
ESM1	11082	endothelial cell specific molecule 1	endocan	5	Cytokines
FAM3B	54097	FAM3 metabolism regulating signaling molecule B	2-21|C21orf11|C21orf76|ORF9|PANDER|PRED44	21	Cytokines
FAM3C	10447	FAM3 metabolism regulating signaling molecule C	GS3786|ILEI	7	Cytokines
FAM3D	131177	FAM3 metabolism regulating signaling molecule D	EF7|OIT1	3	Cytokines
FASLG	356	Fas ligand	ALPS1B|APT1LG1|APTL|CD178|CD95-L|CD95L|FASL|TNFSF6|TNLG1A	1	Cytokines
FGF1	2246	fibroblast growth factor 1	AFGF|ECGF|ECGF-beta|ECGFA|ECGFB|FGF-1|FGF-alpha|FGFA|GLIO703|HBGF-1|HBGF1	5	Cytokines
FGF10	2255	fibroblast growth factor 10	-	5	Cytokines
FGF11	2256	fibroblast growth factor 11	FGF-11|FHF-3|FHF3	17	Cytokines
FGF12	2257	fibroblast growth factor 12	EIEE47|FGF12B|FHF1	3	Cytokines
FGF13	2258	fibroblast growth factor 13	FGF-13|FGF2|FHF-2|FHF2|LINC00889	X	Cytokines
FGF14	2259	fibroblast growth factor 14	FGF-14|FHF-4|FHF4|SCA27	13	Cytokines
FGF16	8823	fibroblast growth factor 16	FGF-16|MF4	X	Cytokines
FGF17	8822	fibroblast growth factor 17	FGF-13|FGF-17|HH20	8	Cytokines
FGF18	8817	fibroblast growth factor 18	FGF-18|ZFGF5	5	Cytokines
FGF19	9965	fibroblast growth factor 19	-	11	Cytokines
FGF2	2247	fibroblast growth factor 2	BFGF|FGF-2|FGFB|HBGF-2	4	Cytokines
FGF20	26281	fibroblast growth factor 20	FGF-20|RHDA2	8	Cytokines
FGF21	26291	fibroblast growth factor 21	-	19	Cytokines
FGF22	27006	fibroblast growth factor 22	-	19	Cytokines
FGF23	8074	fibroblast growth factor 23	ADHR|FGFN|HFTC2|HPDR2|HYPF|PHPTC	12	Cytokines
FGF3	2248	fibroblast growth factor 3	HBGF-3|INT2	11	Cytokines
FGF4	2249	fibroblast growth factor 4	FGF-4|HBGF-4|HST|HST-1|HSTF-1|HSTF1|K-FGF|KFGF	11	Cytokines
FGF5	2250	fibroblast growth factor 5	HBGF-5|Smag-82|TCMGLY	4	Cytokines
FGF6	2251	fibroblast growth factor 6	HBGF-6|HST2	12	Cytokines
FGF7	2252	fibroblast growth factor 7	HBGF-7|KGF	15	Cytokines
FGF8	2253	fibroblast growth factor 8	AIGF|FGF-8|HBGF-8|HH6|KAL6	10	Cytokines
FGF9	2254	fibroblast growth factor 9	FGF-9|GAF|HBFG-9|HBGF-9|SYNS3	13	Cytokines
VEGFD	2277	vascular endothelial growth factor D	FIGF|VEGF-D	X	Cytokines
FIGNL2	401720	fidgetin like 2	-	12	Cytokines
FLT3LG	2323	fms related receptor tyrosine kinase 3 ligand	FL|FLG3L|FLT3L	19	Cytokines
FSHB	2488	follicle stimulating hormone subunit beta	HH24	11	Cytokines
GAL	51083	galanin and GMAP prepropeptide	ETL8|GAL-GMAP|GALN|GLNN|GMAP	11	Cytokines
GALP	85569	galanin like peptide	-	19	Cytokines
GAST	2520	gastrin	GAS	17	Cytokines
GCG	2641	glucagon	GLP-1|GLP1|GLP2|GRPP	2	Cytokines
GDF1	2657	growth differentiation factor 1	CERS1|CHTD6|DORV|DTGA3|LAG1|LASS1|RAI|UOG1	19	Cytokines
GDF10	2662	growth differentiation factor 10	BIP|BMP-3b|BMP3B	10	Cytokines
GDF11	10220	growth differentiation factor 11	BMP-11|BMP11	12	Cytokines
GDF15	9518	growth differentiation factor 15	GDF-15|MIC-1|MIC1|NAG-1|PDF|PLAB|PTGFB	19	Cytokines
GDF2	2658	growth differentiation factor 2	BMP-9|BMP9|HHT5	10	Cytokines
GDF3	9573	growth differentiation factor 3	KFS3|MCOP7|MCOPCB6	12	Cytokines
GDF5	8200	growth differentiation factor 5	BDA1C|BMP-14|BMP14|CDMP1|DUPANS|LAP-4|LAP4|OS5|SYM1B|SYNS2	20	Cytokines
GDF6	392255	growth differentiation factor 6	BMP-13|BMP13|CDMP2|KFM|KFS|KFS1|KFSL|SGM1|SYNS4	8	Cytokines
GDF7	151449	growth differentiation factor 7	BMP12	2	Cytokines
GDF9	2661	growth differentiation factor 9	POF14	5	Cytokines
GDNF	2668	glial cell derived neurotrophic factor	ATF|ATF1|ATF2|HFB1-GDNF|HSCR3	5	Cytokines
GH1	2688	growth hormone 1	GH|GH-N|GHB5|GHN|IGHD1A|IGHD1B|IGHD2|hGH-N	17	Cytokines
GH2	2689	growth hormone 2	GH-V|GHB2|GHL|GHV|hGH-V	17	Cytokines
GHRH	2691	growth hormone releasing hormone	GHRF|GRF|INN	20	Cytokines
GHRL	51738	ghrelin and obestatin prepropeptide	MTLRP	3	Cytokines
GIP	2695	gastric inhibitory polypeptide	-	17	Cytokines
GKN1	56287	gastrokine 1	AMP18|BRICD1|CA11|FOV|foveolin	2	Cytokines
GMFB	2764	glia maturation factor beta	GMF	14	Cytokines
GMFG	9535	glia maturation factor gamma	GMF-GAMMA	19	Cytokines
GNRH1	2796	gonadotropin releasing hormone 1	GNRH|GRH|LHRH|LNRH	8	Cytokines
GNRH2	2797	gonadotropin releasing hormone 2	GnRH-II|LH-RHII	20	Cytokines
GPHA2	170589	glycoprotein hormone subunit alpha 2	A2|GPA2|ZSIG51	11	Cytokines
GPHB5	122876	glycoprotein hormone subunit beta 5	B5|GPB5|ZLUT1	14	Cytokines
GPI	2821	glucose-6-phosphate isomerase	AMF|GNPI|NLK|PGI|PHI|SA-36|SA36	19	Cytokines
GREM1	26585	gremlin 1, DAN family BMP antagonist	C15DUPq|CKTSF1B1|CRAC1|CRCS4|DAND2|DRM|DUP15q|GREMLIN|HMPS|HMPS1|IHG-2|MPSH|PIG2	15	Cytokines
GREM2	64388	gremlin 2, DAN family BMP antagonist	CKTSF1B2|DAND3|PRDC|STHAG9	1	Cytokines
GRN	2896	granulin precursor	CLN11|GEP|GP88|PCDGF|PEPI|PGRN	17	Cytokines
GRP	2922	gastrin releasing peptide	BN|GRP-10|preproGRP|proGRP	18	Cytokines
GUCA2A	2980	guanylate cyclase activator 2A	GCAP-I|GUCA2|STARA	1	Cytokines
HAMP	57817	hepcidin antimicrobial peptide	HEPC|HFE2B|LEAP1|PLTR	19	Cytokines
HBEGF	1839	heparin binding EGF like growth factor	DTR|DTS|DTSF|HEGFL	5	Cytokines
HDGF	3068	heparin binding growth factor	HMG1L2	1	Cytokines
HDGFL3	50810	HDGF like 3	CGI-142|HDGF-2|HDGF2|HDGFRP3|HRP-3	15	Cytokines
HGF	3082	hepatocyte growth factor	DFNB39|F-TCF|HGFB|HPTA|SF	7	Cytokines
HTN3	3347	histatin 3	HIS2|HTN2|HTN5|PB	4	Cytokines
IAPP	3375	islet amyloid polypeptide	DAP|IAP	12	Cytokines
IFNA1	3439	interferon alpha 1	IFL|IFN|IFN-ALPHA|IFN-alphaD|IFNA13|IFNA@|leIF D	9	Cytokines
IFNA10	3446	interferon alpha 10	IFN-alphaC	9	Cytokines
IFNA13	3447	interferon alpha 13	-	9	Cytokines
IFNA14	3448	interferon alpha 14	IFN-alphaH|LEIF2H	9	Cytokines
IFNA16	3449	interferon alpha 16	IFN-alpha-16|IFN-alphaO	9	Cytokines
IFNA17	3451	interferon alpha 17	IFN-alphaI|IFNA|INFA|LEIF2C1	9	Cytokines
IFNA2	3440	interferon alpha 2	IFN-alpha-2|IFN-alphaA|IFNA|IFNA2B|leIF A	9	Cytokines
IFNA21	3452	interferon alpha 21	IFN-alphaI|LeIF F|leIF-F	9	Cytokines
IFNA4	3441	interferon alpha 4	IFN-alpha4a|INFA4	9	Cytokines
IFNA5	3442	interferon alpha 5	IFN-alpha-5|IFN-alphaG|INA5|INFA5|leIF G	9	Cytokines
IFNA6	3443	interferon alpha 6	IFN-alphaK	9	Cytokines
IFNA7	3444	interferon alpha 7	IFN-alphaJ|IFNA-J	9	Cytokines
IFNA8	3445	interferon alpha 8	IFN-alphaB	9	Cytokines
IFNB1	3456	interferon beta 1	IFB|IFF|IFN-beta|IFNB	9	Cytokines
IFNE	338376	interferon epsilon	IFN-E|IFNE1|IFNT1|INFE1|PRO655	9	Cytokines
IFNG	3458	interferon gamma	IFG|IFI	12	Cytokines
IFNK	56832	interferon kappa	IFNT1|INFE1	9	Cytokines
IFNW1	3467	interferon omega 1	-	9	Cytokines
IGF1	3479	insulin like growth factor 1	IGF|IGF-I|IGFI|MGF	12	Cytokines
IGF2	3481	insulin like growth factor 2	C11orf43|GRDF|IGF-II|PP9974	11	Cytokines
IL10	3586	interleukin 10	CSIF|GVHDS|IL-10|IL10A|TGIF	1	Cytokines
IL11	3589	interleukin 11	AGIF|IL-11	19	Cytokines
IL12A	3592	interleukin 12A	CLMF|IL-12A|NFSK|NKSF1|P35	3	Cytokines
IL12B	3593	interleukin 12B	CLMF|CLMF2|IL-12B|IMD28|IMD29|NKSF|NKSF2	5	Cytokines
IL13	3596	interleukin 13	IL-13|P600	5	Cytokines
IL15	3600	interleukin 15	IL-15	4	Cytokines
IL16	3603	interleukin 16	LCF|NIL16|PRIL16|prIL-16	15	Cytokines
IL17A	3605	interleukin 17A	CTLA-8|CTLA8|IL-17|IL-17A|IL17	6	Cytokines
IL17B	27190	interleukin 17B	IL-17B|IL-20|NIRF|ZCYTO7	5	Cytokines
IL17C	27189	interleukin 17C	CX2|IL-17C	16	Cytokines
IL17D	53342	interleukin 17D	IL-17D	13	Cytokines
IL17F	112744	interleukin 17F	CANDF6|IL-17F|ML-1|ML1	6	Cytokines
IL18	3606	interleukin 18	IGIF|IL-18|IL-1g|IL1F4	11	Cytokines
IL19	29949	interleukin 19	IL-10C|MDA1|NG.1|ZMDA1	1	Cytokines
IL1A	3552	interleukin 1 alpha	IL-1 alpha|IL-1A|IL1|IL1-ALPHA|IL1F1	2	Cytokines
IL1B	3553	interleukin 1 beta	IL-1|IL1-BETA|IL1F2|IL1beta	2	Cytokines
IL1F10	84639	interleukin 1 family member 10	FIL1-theta|FKSG75|IL-1HY2|IL-38|IL1-theta|IL1HY2	2	Cytokines
IL36RN	26525	interleukin 36 receptor antagonist	FIL1|FIL1(DELTA)|FIL1D|IL-36Ra|IL1F5|IL1HY1|IL1L1|IL1RP3|IL36RA|PSORP|PSORS14	2	Cytokines
IL36A	27179	interleukin 36 alpha	FIL1|FIL1(EPSILON)|FIL1E|IL-1F6|IL1(EPSILON)|IL1F6	2	Cytokines
IL37	27178	interleukin 37	FIL1|FIL1(ZETA)|FIL1Z|IL-1F7|IL-1H|IL-1H4|IL-1RP1|IL-37|IL1F7|IL1H4|IL1RP1	2	Cytokines
IL36B	27177	interleukin 36 beta	FIL1|FIL1-(ETA)|FIL1H|FILI-(ETA)|IL-1F8|IL-1H2|IL1-ETA|IL1F8|IL1H2	2	Cytokines
IL36G	56300	interleukin 36 gamma	IL-1F9|IL-1H1|IL-1RP2|IL1E|IL1F9|IL1H1|IL1RP2	2	Cytokines
IL1RN	3557	interleukin 1 receptor antagonist	DIRA|ICIL-1RA|IL-1RN|IL-1ra|IL-1ra3|IL1F3|IL1RA|IRAP|MVCD4	2	Cytokines
IL2	3558	interleukin 2	IL-2|TCGF|lymphokine	4	Cytokines
IL20	50604	interleukin 20	IL-20|IL10D|ZCYTO10	1	Cytokines
IL21	59067	interleukin 21	CVID11|IL-21|Za11	4	Cytokines
IL22	50616	interleukin 22	IL-21|IL-22|IL-D110|IL-TIF|ILTIF|TIFIL-23|TIFa|zcyto18	12	Cytokines
IL23A	51561	interleukin 23 subunit alpha	IL-23|IL-23A|IL23P19|P19|SGRF	12	Cytokines
IL24	11009	interleukin 24	C49A|FISP|IL10B|MDA7|MOB5|ST16	1	Cytokines
IL25	64806	interleukin 25	IL17E	14	Cytokines
IL26	55801	interleukin 26	AK155|IL-26	12	Cytokines
IL27	246778	interleukin 27	IL-27|IL-27A|IL27A|IL27p28|IL30|p28	16	Cytokines
IFNL2	282616	interferon lambda 2	IL-28A|IL28A	19	Cytokines
IFNL3	282617	interferon lambda 3	IFN-lambda-3|IFN-lambda-4|IL-28B|IL-28C|IL28B|IL28C	19	Cytokines
IFNL1	282618	interferon lambda 1	IL-29|IL29	19	Cytokines
IL3	3562	interleukin 3	IL-3|MCGF|MULTI-CSF	5	Cytokines
IL31	386653	interleukin 31	IL-31	12	Cytokines
IL32	9235	interleukin 32	IL-32alpha|IL-32beta|IL-32delta|IL-32gamma|NK4|TAIF|TAIFa|TAIFb|TAIFc|TAIFd	16	Cytokines
IL33	90865	interleukin 33	C9orf26|DVS27|IL1F11|NF-HEV|NFEHEV	9	Cytokines
IL34	146433	interleukin 34	C16orf77|IL-34	16	Cytokines
IL4	3565	interleukin 4	BCGF-1|BCGF1|BSF-1|BSF1|IL-4	5	Cytokines
IL5	3567	interleukin 5	EDF|IL-5|TRF	5	Cytokines
IL6	3569	interleukin 6	BSF-2|BSF2|CDF|HGF|HSF|IFN-beta-2|IFNB2|IL-6	7	Cytokines
IL6ST	3572	interleukin 6 signal transducer	CD130|CDW130|GP130|HIES4|IL-6RB|sGP130	5	Cytokines
IL7	3574	interleukin 7	IL-7	8	Cytokines
CXCL8	3576	C-X-C motif chemokine ligand 8	GCP-1|GCP1|IL8|LECT|LUCT|LYNAP|MDNCF|MONAP|NAF|NAP-1|NAP1|SCYB8	4	Cytokines
IL9	3578	interleukin 9	HP40|IL-9|P40	5	Cytokines
INHA	3623	inhibin subunit alpha	-	2	Cytokines
INHBA	3624	inhibin subunit beta A	EDF|FRP	7	Cytokines
INHBB	3625	inhibin subunit beta B	-	2	Cytokines
INHBC	3626	inhibin subunit beta C	IHBC	12	Cytokines
INHBE	83729	inhibin subunit beta E	-	12	Cytokines
INS	3630	insulin	IDDM|IDDM1|IDDM2|ILPR|IRDN|MODY10|PNDM4	11	Cytokines
INS-IGF2	723961	INS-IGF2 readthrough	INSIGF	11	Cytokines
INSL3	3640	insulin like 3	RLF|RLNL|ley-I-L	19	Cytokines
INSL4	3641	insulin like 4	EPIL|PLACENTIN	9	Cytokines
INSL5	10022	insulin like 5	PRO182|UNQ156	1	Cytokines
INSL6	11172	insulin like 6	RIF1	9	Cytokines
JAG1	182	jagged canonical Notch ligand 1	AGS|AGS1|AHD|AWS|CD339|DCHE|HJ1|JAGL1	20	Cytokines
JAG2	3714	jagged canonical Notch ligand 2	HJ2|SER2	14	Cytokines
FGF7P6	387628	fibroblast growth factor 7 pseudogene 6	KGFLP1	9	Cytokines
FGF7P3	654466	fibroblast growth factor 7 pseudogene 3	KGFLP2	9	Cytokines
KITLG	4254	KIT ligand	DCUA|DFNA69|FPH2|FPHH|KL-1|Kitl|MGF|SCF|SF|SHEP7|SLF	12	Cytokines
KL	9365	klotho	HFTC3	13	Cytokines
LACRT	90070	lacritin	-	12	Cytokines
LECT2	3950	leukocyte cell derived chemotaxin 2	chm-II|chm2	5	Cytokines
LEFTY1	10637	left-right determination factor 1	LEFTB|LEFTYB	1	Cytokines
LEFTY2	7044	left-right determination factor 2	EBAF|LEFTA|LEFTYA|TGFB4	1	Cytokines
LEP	3952	leptin	LEPD|OB|OBS	7	Cytokines
LHB	3972	luteinizing hormone subunit beta	CGB4|HH23|LSH-B|LSH-beta	19	Cytokines
LIF	3976	LIF interleukin 6 family cytokine	CDF|DIA|HILDA|MLPLI	22	Cytokines
LRSAM1	90678	leucine rich repeat and sterile alpha motif containing 1	CMT2P|RIFLE|TAL	9	Cytokines
LTA	4049	lymphotoxin alpha	LT|TNFB|TNFSF1|TNLG1E	6	Cytokines
LTB	4050	lymphotoxin beta	TNFC|TNFSF3|TNLG1C|p33	6	Cytokines
LTBP1	4052	latent transforming growth factor beta binding protein 1	-	2	Cytokines
LTBP2	4053	latent transforming growth factor beta binding protein 2	C14orf141|GLC3D|LTBP3|MSPKA|MSTP031|WMS3	14	Cytokines
LTBP3	4054	latent transforming growth factor beta binding protein 3	DASS|GPHYSD3|LTBP-3|LTBP2|STHAG6|pp6425	11	Cytokines
LTBP4	8425	latent transforming growth factor beta binding protein 4	ARCL1C|LTBP-4|LTBP4L|LTBP4S	19	Cytokines
MDK	4192	midkine	ARAP|MK|NEGF2	11	Cytokines
MIA	8190	MIA SH3 domain containing	CD-RAP	19	Cytokines
MIF	4282	macrophage migration inhibitory factor	GIF|GLIF|MMIF	22	Cytokines
MLN	4295	motilin	-	6	Cytokines
MSTN	2660	myostatin	GDF8|MSLHP	2	Cytokines
NAMPT	10135	nicotinamide phosphoribosyltransferase	1110035O14Rik|PBEF|PBEF1|VF|VISFATIN	7	Cytokines
NDP	4693	norrin cystine knot growth factor NDP	EVR2|FEVR|ND	X	Cytokines
NENF	29937	neudesin neurotrophic factor	CIR2|SCIRP10|SPUF	1	Cytokines
NGF	4803	nerve growth factor	Beta-NGF|HSAN5|NGFB	1	Cytokines
NMB	4828	neuromedin B	-	15	Cytokines
NODAL	4838	nodal growth differentiation factor	HTX5	10	Cytokines
CCN3	4856	cellular communication network factor 3	IBP-9|IGFBP-9|IGFBP9|NOV|NOVh	8	Cytokines
NPFF	8620	neuropeptide FF-amide peptide precursor	FMRFAL	12	Cytokines
NPPA	4878	natriuretic peptide A	ANF|ANP|ATFB6|ATRST2|CDD|CDD-ANF|CDP|PND	1	Cytokines
NPPB	4879	natriuretic peptide B	BNP	1	Cytokines
NPPC	4880	natriuretic peptide C	CNP|CNP2	2	Cytokines
NPY	4852	neuropeptide Y	PYY4	7	Cytokines
NRG1	3084	neuregulin 1	ARIA|GGF|GGF2|HGL|HRG|HRG1|HRGA|MST131|MSTP131|NDF|NRG1-IT2|SMDF	8	Cytokines
NRG2	9542	neuregulin 2	DON1|HRG2|NTAK	5	Cytokines
NRG3	10718	neuregulin 3	HRG3|pro-NRG3	10	Cytokines
NRG4	145957	neuregulin 4	HRG4	15	Cytokines
NRTN	4902	neurturin	NTN	19	Cytokines
NTF3	4908	neurotrophin 3	HDNF|NGF-2|NGF2|NT-3|NT3	12	Cytokines
NTF4	4909	neurotrophin 4	GLC10|GLC1O|NT-4|NT-4/5|NT-5|NT4|NT5|NTF5	19	Cytokines
NTS	4922	neurotensin	NMN-125|NN|NT|NT/N|NTS1	12	Cytokines
NUDT6	11162	nudix hydrolase 6	ASFGF2|FGF-AS|FGF2AS|GFG-1|GFG1	4	Cytokines
OGN	4969	osteoglycin	OG|OIF|SLRR3A	9	Cytokines
OSGIN1	29948	oxidative stress induced growth inhibitor 1	BDGI|OKL38	16	Cytokines
OSM	5008	oncostatin M	-	22	Cytokines
OSTN	344901	osteocrin	MUSCLIN	3	Cytokines
OXT	5020	oxytocin/neurophysin I prepropeptide	OT|OT-NPI|OXT-NPI	20	Cytokines
ENDOU	8909	endonuclease, poly(U) specific	P11|PP11|PRSS26	12	Cytokines
PDGFA	5154	platelet derived growth factor subunit A	PDGF-A|PDGF1	7	Cytokines
PDGFB	5155	platelet derived growth factor subunit B	IBGC5|PDGF-2|PDGF2|SIS|SSV|c-sis	22	Cytokines
PDGFC	56034	platelet derived growth factor C	FALLOTEIN|SCDGF	4	Cytokines
PDGFD	80310	platelet derived growth factor D	IEGF|MSTP036|SCDGF-B|SCDGFB	11	Cytokines
PDGFRA	5156	platelet derived growth factor receptor alpha	CD140A|PDGFR-2|PDGFR2	4	Cytokines
PDGFRB	5159	platelet derived growth factor receptor beta	CD140B|IBGC4|IMF1|JTK12|KOGS|PDGFR|PDGFR-1|PDGFR1|PENTT	5	Cytokines
PDGFRL	5157	platelet derived growth factor receptor like	PDGRL|PRLTS	8	Cytokines
PDYN	5173	prodynorphin	ADCA|PENKB|SCA23	20	Cytokines
PENK	5179	proenkephalin	PE|PENK-A	8	Cytokines
PF4	5196	platelet factor 4	CXCL4|PF-4|SCYB4	4	Cytokines
PF4V1	5197	platelet factor 4 variant 1	CXCL4L1|CXCL4V1|PF4-ALT|PF4A|SCYB4V1	4	Cytokines
PGF	5228	placental growth factor	D12S1900|PGFL|PIGF|PLGF|PlGF-2|SHGC-10760	14	Cytokines
PLAU	5328	plasminogen activator, urokinase	ATF|BDPLT5|QPD|UPA|URK|u-PA	10	Cytokines
PMCH	5367	pro-melanin concentrating hormone	MCH|ppMCH	12	Cytokines
PNOC	5368	prepronociceptin	N/OFQ|NOP|OFQ|PPNOC|ppN/OFQ	8	Cytokines
POMC	5443	proopiomelanocortin	ACTH|CLIP|LPH|MSH|NPP|OBAIRH|POC	2	Cytokines
PPBP	5473	pro-platelet basic protein	B-TG1|Beta-TG|CTAP-III|CTAP3|CTAPIII|CXCL7|LA-PF4|LDGF|MDGF|NAP-2|PBP|SCYB7|TC1|TC2|TGB|TGB1|THBGB|THBGB1	4	Cytokines
PPBPP1	728045	pro-platelet basic protein pseudogene 1	PPBPL1|TGB2	4	Cytokines
PPBPP2	10895	pro-platelet basic protein pseudogene 2	PPBPL2|SPBPBP	4	Cytokines
PPY	5539	pancreatic polypeptide	PNP|PP	17	Cytokines
PRL	5617	prolactin	GHA1	6	Cytokines
PRLH	51052	prolactin releasing hormone	PRH|PRRP	2	Cytokines
PROK1	84432	prokineticin 1	EGVEGF|PK1|PRK1	1	Cytokines
PROK2	60675	prokineticin 2	BV8|HH4|KAL4|MIT1|PK2	3	Cytokines
PSPN	5623	persephin	PSP	19	Cytokines
PTH	5741	parathyroid hormone	FIH1|PTH1	11	Cytokines
PTH2	113091	parathyroid hormone 2	TIP39	19	Cytokines
PTHLH	5744	parathyroid hormone like hormone	BDE2|HHM|PLP|PTHR|PTHRP	12	Cytokines
PTN	5764	pleiotrophin	HARP|HB-GAM|HBBM|HBGF-8|HBGF8|HBNF|HBNF-1|NEGF1|OSF-1	7	Cytokines
PYY	5697	peptide YY	PYY-I|PYY1	17	Cytokines
QRFP	347148	pyroglutamylated RFamide peptide	26RFa|P518	9	Cytokines
RABEP1	9135	rabaptin, RAB GTPase binding effector protein 1	RAB5EP|RABPT5	17	Cytokines
RABEP2	79874	rabaptin, RAB GTPase binding effector protein 2	FRA	16	Cytokines
REG1A	5967	regenerating family member 1 alpha	ICRF|P19|PSP|PSPS|PSPS1|PTP|REG	2	Cytokines
RETN	56729	resistin	ADSF|FIZZ3|RETN1|RSTN|XCP1	19	Cytokines
RETNLB	84666	resistin like beta	FIZZ1|FIZZ2|HXCP2|RELM-beta|RELMb|RELMbeta|XCP2	3	Cytokines
RLN1	6013	relaxin 1	H1|H1RLX|RLXH1|bA12D24.3.1|bA12D24.3.2	9	Cytokines
RLN2	6019	relaxin 2	H2|H2-RLX|RLXH2|bA12D24.1.1|bA12D24.1.2	9	Cytokines
RLN3	117579	relaxin 3	H3|RXN3|ZINS4|insl7	19	Cytokines
RNASE2	6036	ribonuclease A family member 2	EDN|RAF3|RNS2	14	Cytokines
S100A6	6277	S100 calcium binding protein A6	2A9|5B10|CABP|CACY|PRA|S10A6	1	Cytokines
SAA1	6288	serum amyloid A1	PIG4|SAA|SAA2|TP53I4	11	Cytokines
SAA2	6289	serum amyloid A2	SAA|SAA1	11	Cytokines
SBDS	51119	SBDS ribosome maturation factor	CGI-97|SDS|SWDS	7	Cytokines
SCG2	7857	secretogranin II	CHGC|EM66|SN|SgII	2	Cytokines
SCGB3A1	92304	secretoglobin family 3A member 1	HIN-1|HIN1|LU105|PnSP-2|UGRP2	5	Cytokines
SCT	6343	secretin	-	11	Cytokines
AIMP1	9255	aminoacyl tRNA synthetase complex interacting multifunctional protein 1	EMAP2|EMAPII|HLD3|SCYE1|p43	4	Cytokines
SECTM1	6398	secreted and transmembrane 1	K12|SECTM	17	Cytokines
SEMA3A	10371	semaphorin 3A	COLL1|HH16|Hsema-I|Hsema-III|SEMA1|SEMAD|SEMAIII|SEMAL|SemD|coll-1	7	Cytokines
SEMA3B	7869	semaphorin 3B	LUCA-1|SEMA5|SEMAA|SemA|semaV	3	Cytokines
SEMA3C	10512	semaphorin 3C	SEMAE|SemE	7	Cytokines
SEMA3D	223117	semaphorin 3D	Sema-Z2|coll-2	7	Cytokines
SEMA3E	9723	semaphorin 3E	M-SEMAH|M-SemaK|SEMAH|coll-5	7	Cytokines
SEMA3F	6405	semaphorin 3F	SEMA-IV|SEMA4|SEMAK	3	Cytokines
SEMA3G	56920	semaphorin 3G	sem2	3	Cytokines
SEMA4A	64218	semaphorin 4A	CORD10|RP35|SEMAB|SEMB	1	Cytokines
SEMA4B	10509	semaphorin 4B	SEMAC|SemC	15	Cytokines
SEMA4C	54910	semaphorin 4C	M-SEMA-F|SEMACL1|SEMAF|SEMAI	2	Cytokines
SEMA4D	10507	semaphorin 4D	A8|BB18|C9orf164|CD100|COLL4|GR3|M-sema-G|SEMAJ|coll-4	9	Cytokines
SEMA4F	10505	ssemaphorin 4F	M-SEMA|PRO2353|S4F|SEMAM|SEMAW|m-Sema-M	2	Cytokines
SEMA4G	57715	semaphorin 4G	-	10	Cytokines
SEMA5A	9037	semaphorin 5A	SEMAF|semF	5	Cytokines
SEMA5B	54437	semaphorin 5B	SEMAG|SemG	3	Cytokines
SEMA6A	57556	semaphorin 6A	HT018|SEMA|SEMA6A1|SEMAQ|VIA	5	Cytokines
SEMA6B	10501	semaphorin 6B	EPM11|SEM-SEMA-Y|SEMA-VIB|SEMAN|semaZ	19	Cytokines
SEMA6C	10500	semaphorin 6C	SEMAY|m-SemaY|m-SemaY2	1	Cytokines
SEMA6D	80031	semaphorin 6D	-	15	Cytokines
SEMA7A	8482	semaphorin 7A (John Milton Hagen blood group)	CD108|CDw108|H-SEMA-K1|H-Sema-L|JMH|SEMAK1|SEMAL	15	Cytokines
SLIT1	6585	slit guidance ligand 1	MEGF4|SLIL1|SLIT-1|SLIT3	10	Cytokines
SLIT2	9353	slit guidance ligand 2	SLIL3|Slit-2	4	Cytokines
SLURP1	57152	secreted LY6/PLAUR domain containing 1	ANUP|ARS|ArsB|LY6-MT|LY6LS|MDM	8	Cytokines
SPP1	6696	secreted phosphoprotein 1	BNSP|BSPI|ETA-1|OPN	4	Cytokines
SST	6750	somatostatin	SMST	3	Cytokines
STC1	6781	stanniocalcin 1	STC	8	Cytokines
STC2	8614	stanniocalcin 2	STC-2|STCRP	5	Cytokines
TAC1	6863	tachykinin precursor 1	Hs.2563|NK2|NKNA|NPK|TAC2	7	Cytokines
TDGF1	6997	teratocarcinoma-derived growth factor 1	CR|CR-1|CRGF|CRIPTO	3	Cytokines
TDGF1P3	6998	teratocarcinoma-derived growth factor 1 pseudogene 3	CR-3|CRIPTO|CRIPTO-3|CRIPTO3|TDGF1|TDGF2|TDGF3	X	Cytokines
TG	7038	thyroglobulin	AITD3|TGN	8	Cytokines
TGFA	7039	transforming growth factor alpha	TFGA	2	Cytokines
TGFB1	7040	transforming growth factor beta 1	CED|DPD1|IBDIMDE|LAP|TGF-beta1|TGFB|TGFbeta	19	Cytokines
TGFB2	7042	transforming growth factor beta 2	G-TSF|LDS4|TGF-beta2	1	Cytokines
TGFB3	7043	transforming growth factor beta 3	ARVD|ARVD1|LDS5|RNHF|TGF-beta3	14	Cytokines
THPO	7066	thrombopoietin	MGDF|MKCSF|ML|MPLLG|THCYT1|TPO	3	Cytokines
TNC	3371	tenascin C	150-225|DFNA56|GMEM|GP|HXB|JI|TN|TN-C	9	Cytokines
TNF	7124	tumor necrosis factor	DIF|TNF-alpha|TNFA|TNFSF2|TNLG1F	6	Cytokines
TNFRSF11B	4982	TNF receptor superfamily member 11b	OCIF|OPG|PDB5|TR1	8	Cytokines
TNFSF10	8743	TNF superfamily member 10	APO2L|Apo-2L|CD253|TL2|TNLG6A|TRAIL	3	Cytokines
TNFSF11	8600	TNF superfamily member 11	CD254|ODF|OPGL|OPTB2|RANKL|TNLG6B|TRANCE|hRANKL2|sOdf	13	Cytokines
TNFSF12	8742	TNF superfamily member 12	APO3L|DR3LG|TNLG4A|TWEAK	17	Cytokines
TNFSF13	8741	TNF superfamily member 13	APRIL|CD256|TALL-2|TALL2|TNLG7B|TRDL-1|UNQ383/PRO715|ZTNF2	17	Cytokines
TNFSF13B	10673	TNF superfamily member 13b	BAFF|BLYS|CD257|DTL|TALL-1|TALL1|THANK|TNFSF20|TNLG7A|ZTNF4	13	Cytokines
TNFSF14	8740	TNF superfamily member 14	CD258|HVEML|LIGHT|LTg	19	Cytokines
TNFSF15	9966	TNF superfamily member 15	TL1|TL1A|TNLG1B|VEGI|VEGI192A	9	Cytokines
TNFSF18	8995	TNF superfamily member 18	AITRL|GITRL|TL6|TNLG2A|hGITRL	1	Cytokines
TNFSF4	7292	TNF superfamily member 4	CD134L|CD252|GP34|OX-40L|OX4OL|TNLG2B|TXGP1	1	Cytokines
TNFSF8	944	TNF superfamily member 8	CD153|CD30L|CD30LG|TNLG3A	9	Cytokines
TNFSF9	8744	TNF superfamily member 9	4-1BB-L|CD137L|TNLG5A	19	Cytokines
TOR2A	27433	torsin family 2 member A	TORP1	9	Cytokines
TRH	7200	thyrotropin releasing hormone	Pro-TRH|TRF	3	Cytokines
TSHB	7252	thyroid stimulating hormone subunit beta	TSH-B|TSH-BETA	1	Cytokines
TSLP	85480	thymic stromal lymphopoietin	-	5	Cytokines
TXLNA	200081	taxilin alpha	IL14|TXLN	1	Cytokines
TYMP	1890	thymidine phosphorylase	ECGF|ECGF1|MEDPS1|MNGIE|MTDPS1|PDECGF|TP|hPD-ECGF	22	Cytokines
UCN	7349	urocortin	UI|UROC	2	Cytokines
UCN2	90226	urocortin 2	SRP|UCN-II|UCNI|UR|URP	3	Cytokines
UCN3	114131	urocortin 3	SCP|SPC|UCNIII	10	Cytokines
UTS2	10911	urotensin 2	PRO1068|U-II|UCN2|UII	1	Cytokines
UTS2B	257313	urotensin 2B	U2B|URP|UTS2D	3	Cytokines
VEGFA	7422	vascular endothelial growth factor A	MVCD1|VEGF|VPF	6	Cytokines
VEGFB	7423	vascular endothelial growth factor B	VEGFL|VRF	11	Cytokines
VEGFC	7424	vascular endothelial growth factor C	Flt4-L|LMPH1D|LMPHM4|VRP	4	Cytokines
VGF	7425	VGF nerve growth factor inducible	SCG7|SgVII	7	Cytokines
VIP	7432	vasoactive intestinal peptide	PHM27	6	Cytokines
XCL1	6375	X-C motif chemokine ligand 1	ATAC|LPTN|LTN|SCM-1|SCM-1a|SCM1|SCM1A|SCYC1	1	Cytokines
XCL2	6846	X-C motif chemokine ligand 2	SCM-1b|SCM1B|SCYC2	1	Cytokines
ACVR1B	91	activin A receptor type 1B	ACTRIB|ACVRLK4|ALK4|SKR2	12	Cytokine_Receptors
ACVR1C	130399	activin A receptor type 1C	ACVRLK7|ALK7	2	Cytokine_Receptors
ACVR2A	92	activin A receptor type 2A	ACTRII|ACVR2	2	Cytokine_Receptors
ACVR2B	93	activin A receptor type 2B	ACTRIIB|ActR-IIB|HTX4	3	Cytokine_Receptors
ACVRL1	94	activin A receptor like type 1	ACVRLK1|ALK-1|ALK1|HHT|HHT2|ORW2|SKR3|TSR-I	12	Cytokine_Receptors
ADCYAP1R1	117	ADCYAP receptor type I	PAC1|PAC1R|PACAPR|PACAPRI	7	Cytokine_Receptors
ADIPOR1	51094	adiponectin receptor 1	ACDCR1|CGI-45|CGI45|PAQR1|TESBP1A	1	Cytokine_Receptors
ADIPOR2	79602	adiponectin receptor 2	ACDCR2|PAQR2	12	Cytokine_Receptors
ADRB1	153	adrenoceptor beta 1	ADRB1R|B1AR|BETA1AR|FNSS2|RHR	10	Cytokine_Receptors
ADRB2	154	adrenoceptor beta 2	ADRB2R|ADRBR|B2AR|BAR|BETA2AR	5	Cytokine_Receptors
AGTR1	185	angiotensin II receptor type 1	AG2S|AGTR1B|AT1|AT1AR|AT1B|AT1BR|AT1R|AT2R1|HAT1R	3	Cytokine_Receptors
AGTR2	186	angiotensin II receptor type 2	AT2|ATGR2|MRX88	X	Cytokine_Receptors
AMHR2	269	anti-Mullerian hormone receptor type 2	AMHR|MISR2|MISRII|MRII	12	Cytokine_Receptors
ANGPT1	284	angiopoietin 1	AGP1|AGPT|ANG1	8	Cytokine_Receptors
ANGPT4	51378	angiopoietin 4	ANG3|ANG4	20	Cytokine_Receptors
ANGPTL1	9068	angiopoietin like 1	ANG3|ANGPT3|ARP1|AngY|UNQ162|dJ595C2.2	1	Cytokine_Receptors
ANGPTL2	23452	angiopoietin like 2	ARP2|HARP	9	Cytokine_Receptors
ANGPTL3	27329	angiopoietin like 3	ANG-5|ANGPT5|ANL3|FHBL2	1	Cytokine_Receptors
ANGPTL4	51129	angiopoietin like 4	ARP4|FIAF|HARP|HFARP|NL2|PGAR|TGQTL|UNQ171|pp1158	19	Cytokine_Receptors
ANGPTL6	83854	angiopoietin like 6	AGF|ARP5	19	Cytokine_Receptors
APLNR	187	apelin receptor	AGTRL1|APJ|APJR|HG11	11	Cytokine_Receptors
AR	367	androgen receptor	AIS|AR8|DHTR|HUMARA|HYSP1|KD|NR3C4|SBMA|SMAX1|TFM	X	Cytokine_Receptors
AVPR1A	552	arginine vasopressin receptor 1A	AVPR V1a|AVPR1|V1aR	12	Cytokine_Receptors
AVPR1B	553	arginine vasopressin receptor 1B	AVPR3|V1bR	1	Cytokine_Receptors
AVPR2	554	arginine vasopressin receptor 2	ADHR|DI1|DIR|DIR3|NDI|V2R	X	Cytokine_Receptors
BMPR1A	657	bone morphogenetic protein receptor type 1A	10q23del|ACVRLK3|ALK3|CD292|SKR5	10	Cytokine_Receptors
BMPR1B	658	bone morphogenetic protein receptor type 1B	ALK-6|ALK6|AMDD|BDA1D|BDA2|CDw293	4	Cytokine_Receptors
BMPR2	659	bone morphogenetic protein receptor type 2	BMPR-II|BMPR3|BMR2|BRK-3|POVD1|PPH1|T-ALK	2	Cytokine_Receptors
BRD8	10902	bromodomain containing 8	SMAP|SMAP2|p120	5	Cytokine_Receptors
C3AR1	719	complement C3a receptor 1	AZ3B|C3AR|HNFAG09	12	Cytokine_Receptors
C5AR1	728	complement C5a receptor 1	C5A|C5AR|C5R1|CD88	19	Cytokine_Receptors
CALCR	799	calcitonin receptor	CRT|CT-R|CTR|CTR1	7	Cytokine_Receptors
CALCRL	10203	calcitonin receptor like receptor	CGRPR|CRLR|LMPHM8	2	Cytokine_Receptors
ACKR2	1238	atypical chemokine receptor 2	CCBP2|CCR10|CCR9|CMKBR9|D6|hD6	3	Cytokine_Receptors
CCR1	1230	C-C motif chemokine receptor 1	CD191|CKR-1|CKR1|CMKBR1|HM145|MIP1aR|SCYAR1	3	Cytokine_Receptors
CCR10	2826	C-C motif chemokine receptor 10	GPR2	17	Cytokine_Receptors
CCR3	1232	C-C motif chemokine receptor 3	C C CKR3|CC-CKR-3|CD193|CKR 3|CKR3|CMKBR3	3	Cytokine_Receptors
CCR4	1233	C-C motif chemokine receptor 4	CC-CKR-4|CD194|CKR4|CMKBR4|ChemR13|HGCN:14099|K5-5	3	Cytokine_Receptors
CCR5	1234	C-C motif chemokine receptor 5	CC-CKR-5|CCCKR5|CCR-5|CD195|CKR-5|CKR5|CMKBR5|IDDM22	3	Cytokine_Receptors
CCR6	1235	C-C motif chemokine receptor 6	BN-1|C-C CKR-6|CC-CKR-6|CCR-6|CD196|CKR-L3|CKRL3|CMKBR6|DCR2|DRY6|GPR29|GPRCY4|STRL22	6	Cytokine_Receptors
CCR7	1236	C-C motif chemokine receptor 7	BLR2|CC-CKR-7|CCR-7|CD197|CDw197|CMKBR7|EBI1	17	Cytokine_Receptors
CCR8	1237	C-C motif chemokine receptor 8	CC-CKR-8|CCR-8|CDw198|CKRL1|CMKBR8|CMKBRL2|CY6|GPRCY6|TER1	3	Cytokine_Receptors
CCR9	10803	C-C motif chemokine receptor 9	CC-CKR-9|CDw199|GPR-9-6|GPR28	3	Cytokine_Receptors
ACKR4	51554	atypical chemokine receptor 4	CC-CKR-11|CCBP2|CCR-11|CCR10|CCR11|CCRL1|CCX CKR|CCX-CKR|CKR-11|PPR1|VSHK1	3	Cytokine_Receptors
CCRL2	9034	C-C motif chemokine receptor like 2	ACKR5|CKRX|CRAM|CRAM-A|CRAM-B|HCR	3	Cytokine_Receptors
CD40	958	CD40 molecule	Bp50|CDW40|TNFRSF5|p50	20	Cytokine_Receptors
CMKLR1	1240	chemerin chemokine-like receptor 1	CHEMERINR|ChemR23|DEZ|RVER1	12	Cytokine_Receptors
CNTFR	1271	ciliary neurotrophic factor receptor	-	9	Cytokine_Receptors
CRHR1	1394	corticotropin releasing hormone receptor 1	CRF-R|CRF-R-1|CRF-R1|CRF1|CRFR-1|CRFR1|CRH-R-1|CRH-R1|CRHR|CRHR1L	17	Cytokine_Receptors
CRHR2	1395	corticotropin releasing hormone receptor 2	CRF-RB|CRF2|CRFR2|HM-CRF	7	Cytokine_Receptors
CRIM1	51232	cysteine rich transmembrane BMP regulator 1	CRIM-1|S52	2	Cytokine_Receptors
CRLF1	9244	cytokine receptor like factor 1	CISS|CISS1|CLF|CLF-1|NR6|zcytor5	19	Cytokine_Receptors
CRLF2	64109	cytokine receptor like factor 2	CRL2|CRLF2Y|TSLPR	X|Y	Cytokine_Receptors
CRLF3	51379	cytokine receptor like factor 3	CREME-9|CREME9|CRLM9|CYTOR4|FRWS|p48.2	17	Cytokine_Receptors
CSF1R	1436	colony stimulating factor 1 receptor	BANDDOS|C-FMS|CD115|CSF-1R|CSFR|FIM2|FMS|HDLS|M-CSF-R	5	Cytokine_Receptors
CSF2RA	1438	colony stimulating factor 2 receptor subunit alpha	CD116|CDw116|CSF2R|CSF2RAX|CSF2RAY|CSF2RX|CSF2RY|GM-CSF-R-alpha|GMCSFR|GMCSFR-alpha|GMR|GMR-alpha|SMDP4|alphaGMR	X|Y	Cytokine_Receptors
CSF2RB	1439	colony stimulating factor 2 receptor subunit beta	CD131|CDw131|IL3RB|IL5RB|SMDP5|betaGMR	22	Cytokine_Receptors
CSF3R	1441	colony stimulating factor 3 receptor	CD114|GCSFR|SCN7	1	Cytokine_Receptors
CX3CR1	1524	C-X3-C motif chemokine receptor 1	CCRL1|CMKBRL1|CMKDR1|GPR13|GPRV28|V28	3	Cytokine_Receptors
CXCR3	2833	C-X-C motif chemokine receptor 3	CD182|CD183|CKR-L2|CMKAR3|GPR9|IP10-R|Mig-R|MigR	X	Cytokine_Receptors
CXCR4	7852	C-X-C motif chemokine receptor 4	CD184|D2S201E|FB22|HM89|HSY3RR|LAP-3|LAP3|LCR1|LESTR|NPY3R|NPYR|NPYRL|NPYY3R|WHIM|WHIMS	2	Cytokine_Receptors
CXCR5	643	C-X-C motif chemokine receptor 5	BLR1|CD185|MDR15	11	Cytokine_Receptors
CXCR6	10663	C-X-C motif chemokine receptor 6	BONZO|CD186|STRL33|TYMSTR	3	Cytokine_Receptors
ACKR3	57007	atypical chemokine receptor 3	CMKOR1|CXC-R7|CXCR-7|CXCR7|GPR159|RDC-1|RDC1	2	Cytokine_Receptors
CYSLTR1	10800	cysteinyl leukotriene receptor 1	CYSLT1|CYSLT1R|CYSLTR|HMTMF81	X	Cytokine_Receptors
CYSLTR2	57105	cysteinyl leukotriene receptor 2	CYSLT2|CYSLT2R|GPCR21|HG57|HPN321|KPG_011|PSEC0146|hGPCR21	13	Cytokine_Receptors
ACKR1	2532	atypical chemokine receptor 1 (Duffy blood group)	CCBP1|CD234|DARC|DARC/ACKR1|Dfy|FY|GPD|GpFy|WBCQ1	1	Cytokine_Receptors
EDNRA	1909	endothelin receptor type A	ET-A|ETA|ETA-R|ETAR|ETRA|MFDA|hET-AR	4	Cytokine_Receptors
EDNRB	1910	endothelin receptor type B	ABCDS|ET-B|ET-BR|ETB|ETB1|ETBR|ETRB|HSCR|HSCR2|WS4A	13	Cytokine_Receptors
EGFR	1956	epidermal growth factor receptor	ERBB|ERBB1|HER1|NISBD2|PIG61|mENA	7	Cytokine_Receptors
ENG	2022	endoglin	END|HHT1|ORW1	9	Cytokine_Receptors
EPOR	2057	erythropoietin receptor	EPO-R	19	Cytokine_Receptors
ESR1	2099	estrogen receptor 1	ER|ESR|ESRA|ESTRR|Era|NR3A1	6	Cytokine_Receptors
ESR2	2100	estrogen receptor 2	ER-BETA|ESR-BETA|ESRB|ESTRB|Erb|NR3A2|ODG8	14	Cytokine_Receptors
ESRRA	2101	estrogen related receptor alpha	ERR1|ERRa|ERRalpha|ESRL1|NR3B1	11	Cytokine_Receptors
ESRRB	2103	estrogen related receptor beta	DFNB35|ERR beta-2|ERR2|ERRb|ERRbeta2|ESRL2|NR3B2	14	Cytokine_Receptors
ESRRG	2104	estrogen related receptor gamma	ERR-gamma|ERR3|ERRg|ERRgamma|NR3B3	1	Cytokine_Receptors
FGFR1	2260	fibroblast growth factor receptor 1	BFGFR|CD331|CEK|ECCL|FGFBR|FGFR-1|FLG|FLT-2|FLT2|HBGFR|HH2|HRTFDS|KAL2|N-SAM|OGD|bFGF-R-1	8	Cytokine_Receptors
FGFR2	2263	fibroblast growth factor receptor 2	BBDS|BEK|BFR-1|CD332|CEK3|CFD1|ECT1|JWS|K-SAM|KGFR|TK14|TK25	10	Cytokine_Receptors
FGFR3	2261	fibroblast growth factor receptor 3	ACH|CD333|CEK2|HSFGFR3EX|JTK4	4	Cytokine_Receptors
FGFR4	2264	fibroblast growth factor receptor 4	CD334|JTK2|TKF	5	Cytokine_Receptors
FGFRL1	53834	fibroblast growth factor receptor like 1	FGFR-5|FGFR5|FHFR	4	Cytokine_Receptors
FLT1	2321	fms related receptor tyrosine kinase 1	FLT|FLT-1|VEGFR-1|VEGFR1	13	Cytokine_Receptors
FLT3	2322	fms related receptor tyrosine kinase 3	CD135|FLK-2|FLK2|STK1	13	Cytokine_Receptors
FLT4	2324	fms related receptor tyrosine kinase 4	CHTD7|FLT-4|FLT41|LMPH1A|LMPHM1|PCL|VEGFR-3|VEGFR3	5	Cytokine_Receptors
FPR1	2357	formyl peptide receptor 1	FMLP|FPR	19	Cytokine_Receptors
FPR2	2358	formyl peptide receptor 2	ALXR|FMLP-R-II|FMLPX|FPR2A|FPRH1|FPRH2|FPRL1|HM63|LXA4R	19	Cytokine_Receptors
FPR2	2358	formyl peptide receptor 2	ALXR|FMLP-R-II|FMLPX|FPR2A|FPRH1|FPRH2|FPRL1|HM63|LXA4R	19	Cytokine_Receptors
FSHR	2492	follicle stimulating hormone receptor	FSHR1|FSHRO|LGR1|ODG1	2	Cytokine_Receptors
GALR2	8811	galanin receptor 2	GAL2-R|GALNR2|GALR-2	17	Cytokine_Receptors
GALR3	8484	galanin receptor 3	-	22	Cytokine_Receptors
GCGR	2642	glucagon receptor	GGR|GL-R	17	Cytokine_Receptors
GHR	2690	growth hormone receptor	GHBP|GHIP	5	Cytokine_Receptors
GHRHR	2692	growth hormone releasing hormone receptor	GHRFR|GRFR|IGHD1B|IGHD4	7	Cytokine_Receptors
GHSR	2693	growth hormone secretagogue receptor	GHDP	3	Cytokine_Receptors
GIPR	2696	gastric inhibitory polypeptide receptor	PGQTL2	19	Cytokine_Receptors
GLP1R	2740	glucagon like peptide 1 receptor	GLP-1|GLP-1-R|GLP-1R	6	Cytokine_Receptors
GLP2R	9340	glucagon like peptide 2 receptor	-	17	Cytokine_Receptors
GNRHR	2798	gonadotropin releasing hormone receptor	GNRHR1|GRHR|HH7|LHRHR|LRHR	4	Cytokine_Receptors
GPER1	2852	G protein-coupled estrogen receptor 1	CEPR|CMKRL2|DRY12|FEG-1|GPCR-Br|GPER|GPR30|LERGU|LERGU2|LyGPR|mER	7	Cytokine_Receptors
GPR17	2840	G protein-coupled receptor 17	-	2	Cytokine_Receptors
GPR32	2854	G protein-coupled receptor 32	RVDR1	19	Cytokine_Receptors
GPR33	2856	G protein-coupled receptor 33	-	14	Cytokine_Receptors
PTGDR2	11251	prostaglandin D2 receptor 2	CD294|CRTH2|DL1R|DP2|GPR44	11	Cytokine_Receptors
C5AR2	27202	complement component 5a receptor 2	C5L2|GPF77|GPR77	19	Cytokine_Receptors
HNF4A	3172	hepatocyte nuclear factor 4 alpha	FRTS4|HNF4|HNF4a7|HNF4a8|HNF4a9|HNF4alpha|MODY|MODY1|NR2A1|NR2A21|TCF|TCF14	20	Cytokine_Receptors
HNF4G	3174	hepatocyte nuclear factor 4 gamma	NR2A2|NR2A3	8	Cytokine_Receptors
HTR3A	3359	5-hydroxytryptamine receptor 3A	5-HT-3|5-HT3A|5-HT3R|5HT3R|HTR3	11	Cytokine_Receptors
HTR3B	9177	5-hydroxytryptamine receptor 3B	5-HT3B	11	Cytokine_Receptors
HTR3C	170572	5-hydroxytryptamine receptor 3C	-	3	Cytokine_Receptors
HTR3D	200909	5-hydroxytryptamine receptor 3D	5HT3D	3	Cytokine_Receptors
HTR3E	285242	5-hydroxytryptamine receptor 3E	5-HT3-E|5-HT3E|5-HT3c1	3	Cytokine_Receptors
IFNAR1	3454	interferon alpha and beta receptor subunit 1	AVP|IFN-alpha-REC|IFNAR|IFNBR|IFRC	21	Cytokine_Receptors
IFNAR2	3455	interferon alpha and beta receptor subunit 2	IFN-R|IFN-alpha-REC|IFNABR|IFNARB|IMD45	21	Cytokine_Receptors
IFNGR1	3459	interferon gamma receptor 1	CD119|IFNGR|IMD27A|IMD27B	6	Cytokine_Receptors
IFNGR2	3460	interferon gamma receptor 2	AF-1|IFGR2|IFNGT1|IMD28	21	Cytokine_Receptors
IGF1R	3480	insulin like growth factor 1 receptor	CD221|IGFIR|IGFR|JTK13	15	Cytokine_Receptors
IGF2R	3482	insulin like growth factor 2 receptor	CD222|CI-M6PR|CIMPR|M6P-R|M6P/IGF2R|MPR 300|MPR1|MPR300|MPRI	6	Cytokine_Receptors
IL10RA	3587	interleukin 10 receptor subunit alpha	CD210|CD210a|CDW210A|HIL-10R|IL-10R1|IL10R	11	Cytokine_Receptors
IL10RB	3588	interleukin 10 receptor subunit beta	CDW210B|CRF2-4|CRFB4|D21S58|D21S66|IL-10R2	21	Cytokine_Receptors
IL11RA	3590	interleukin 11 receptor subunit alpha	CRSDA	9	Cytokine_Receptors
IL12RB1	3594	interleukin 12 receptor subunit beta 1	CD212|IL-12R-BETA1|IL12RB|IMD30	19	Cytokine_Receptors
IL12RB2	3595	interleukin 12 receptor subunit beta 2	-	1	Cytokine_Receptors
IL13RA1	3597	interleukin 13 receptor subunit alpha 1	CD213A1|CT19|IL-13Ra|NR4	X	Cytokine_Receptors
IL13RA2	3598	interleukin 13 receptor subunit alpha 2	CD213A2|CT19|IL-13R|IL13BP	X	Cytokine_Receptors
IL15RA	3601	interleukin 15 receptor subunit alpha	CD215	10	Cytokine_Receptors
IL2RB	3560	interleukin 2 receptor subunit beta	CD122|IL15RB|IMD63|P70-75	22	Cytokine_Receptors
IL17RA	23765	interleukin 17 receptor A	CANDF5|CD217|CDw217|IL-17RA|IL17R|IMD51|hIL-17R	22	Cytokine_Receptors
IL17RB	55540	interleukin 17 receptor B	CRL4|EVI27|IL17BR|IL17RH1	3	Cytokine_Receptors
IL17RC	84818	interleukin 17 receptor C	CANDF9|IL17-RL|IL17RL	3	Cytokine_Receptors
IL17RD	54756	interleukin 17 receptor D	HH18|IL-17RD|IL17RLM|SEF	3	Cytokine_Receptors
IL17RE	132014	interleukin 17 receptor E	-	3	Cytokine_Receptors
IL18R1	8809	interleukin 18 receptor 1	CD218a|CDw218a|IL-18R-alpha|IL-18Ralpha|IL-1Rrp|IL18RA|IL18Ralpha2|IL1RRP	2	Cytokine_Receptors
IL18RAP	8807	interleukin 18 receptor accessory protein	ACPL|CD218b|CDw218b|IL-18R-beta|IL-18RAcP|IL-18Rbeta|IL-1R-7|IL-1R7|IL-1RAcPL|IL18RB	2	Cytokine_Receptors
IL1R1	3554	interleukin 1 receptor type 1	CD121A|D2S1473|IL-1R-alpha|IL1R|IL1RA|P80	2	Cytokine_Receptors
IL1R2	7850	interleukin 1 receptor type 2	CD121b|CDw121b|IL-1R-2|IL-1RT-2|IL-1RT2|IL1R2c|IL1RB	2	Cytokine_Receptors
IL1RAP	3556	interleukin 1 receptor accessory protein	C3orf13|IL-1RAcP|IL1R3	3	Cytokine_Receptors
IL1RL1	9173	interleukin 1 receptor like 1	DER4|FIT-1|IL33R|ST2|ST2L|ST2V|T1	2	Cytokine_Receptors
IL1RL2	8808	interleukin 1 receptor like 2	IL-1Rrp2|IL-36R|IL1R-rp2|IL1RRP2	2	Cytokine_Receptors
IL20RA	53832	interleukin 20 receptor subunit alpha	CRF2-8|IL-20R-alpha|IL-20R1|IL-20RA	6	Cytokine_Receptors
IL20RB	53833	interleukin 20 receptor subunit beta	DIRS1|FNDC6|IL-20R2	3	Cytokine_Receptors
IL21R	50615	interleukin 21 receptor	CD360|IMD56|NILR	16	Cytokine_Receptors
IL22RA1	58985	interleukin 22 receptor subunit alpha 1	CRF2-9|IL22R|IL22R1	1	Cytokine_Receptors
IL22RA2	116379	interleukin 22 receptor subunit alpha 2	CRF2-10|CRF2-S1|CRF2X|IL-22BP|IL-22R-alpha-2|IL-22RA2|ZCYTOR16	6	Cytokine_Receptors
IL23R	149233	interleukin 23 receptor	-	1	Cytokine_Receptors
IL27RA	9466	interleukin 27 receptor subunit alpha	CRL1|IL-27RA|IL27R|TCCR|WSX1|zcytor1	19	Cytokine_Receptors
IFNLR1	163702	interferon lambda receptor 1	CRF2/12|IFNLR|IL-28R1|IL28RA|LICR2	1	Cytokine_Receptors
IL2RA	3559	interleukin 2 receptor subunit alpha	CD25|IDDM10|IL2R|IMD41|TCGFR|p55	10	Cytokine_Receptors
IL2RB	3560	interleukin 2 receptor subunit beta	CD122|IL15RB|IMD63|P70-75	22	Cytokine_Receptors
IL2RG	3561	interleukin 2 receptor subunit gamma	CD132|CIDX|IL-2RG|IMD4|P64|SCIDX|SCIDX1	X	Cytokine_Receptors
IL31RA	133396	interleukin 31 receptor A	CRL|CRL3|GLM-R|GLMR|GPL|IL-31RA|PLCA2|PRO21384|hGLM-R	5	Cytokine_Receptors
IL3RA	3563	interleukin 3 receptor subunit alpha	CD123|IL3R|IL3RAY|IL3RX|IL3RY|hIL-3Ra	X|Y	Cytokine_Receptors
IL4R	3566	interleukin 4 receptor	CD124|IL-4RA|IL4RA	16	Cytokine_Receptors
IL5RA	3568	interleukin 5 receptor subunit alpha	CD125|CDw125|HSIL5R3|IL5R	3	Cytokine_Receptors
IL6R	3570	interleukin 6 receptor	CD126|IL-6R-1|IL-6RA|IL6Q|IL6RA|IL6RQ|gp80	1	Cytokine_Receptors
IL7R	3575	interleukin 7 receptor	CD127|CDW127|IL-7R-alpha|IL7RA|ILRA	5	Cytokine_Receptors
CXCR1	3577	C-X-C motif chemokine receptor 1	C-C|C-C-CKR-1|CD128|CD181|CDw128a|CKR-1|CMKAR1|IL8R1|IL8RA|IL8RBA	2	Cytokine_Receptors
CXCR2	3579	C-X-C motif chemokine receptor 2	CD182|CDw128b|CMKAR2|IL8R2|IL8RA|IL8RB	2	Cytokine_Receptors
IL9R	3581	interleukin 9 receptor	CD129|IL-9R	X|Y	Cytokine_Receptors
INSR	3643	insulin receptor	CD220|HHF5	19	Cytokine_Receptors
KDR	3791	kinase insert domain receptor	CD309|FLK1|VEGFR|VEGFR2	4	Cytokine_Receptors
LEPR	3953	leptin receptor	CD295|LEP-R|LEPRD|OB-R|OBR	1	Cytokine_Receptors
LGR4	55366	leucine rich repeat containing G protein-coupled receptor 4	BNMD17|GPR48	11	Cytokine_Receptors
LGR5	8549	leucine rich repeat containing G protein-coupled receptor 5	FEX|GPR49|GPR67|GRP49|HG38	12	Cytokine_Receptors
LGR6	59352	leucine rich repeat containing G protein-coupled receptor 6	GPCR|VTS20631	1	Cytokine_Receptors
LHCGR	3973	luteinizing hormone/choriogonadotropin receptor	HHG|LCGR|LGR2|LH/CG-R|LH/CGR|LHR|LHRHR|LSH-R|ULG5	2	Cytokine_Receptors
LIFR	3977	LIF receptor subunit alpha	CD118|LIF-R|SJS2|STWS|SWS	5	Cytokine_Receptors
LTB4R	1241	leukotriene B4 receptor	BLT1|BLTR|CMKRL1|GPR16|LTB4R1|LTBR1|P2RY7|P2Y7	14	Cytokine_Receptors
LTB4R2	56413	leukotriene B4 receptor 2	BLT2|BLTR2|JULF2|KPG_004|LTB4-R 2|LTB4-R2|NOP9	14	Cytokine_Receptors
LTBR	4055	lymphotoxin beta receptor	D12S370|LT-BETA-R|TNF-R-III|TNFCR|TNFR-RP|TNFR2-RP|TNFR3|TNFRSF3	12	Cytokine_Receptors
MC1R	4157	melanocortin 1 receptor	CMM5|MSH-R|SHEP2	16	Cytokine_Receptors
MC2R	4158	melanocortin 2 receptor	ACTHR	18	Cytokine_Receptors
MC3R	4159	melanocortin 3 receptor	BMIQ9|MC3|MC3-R|OB20|OQTL	20	Cytokine_Receptors
MC4R	4160	melanocortin 4 receptor	BMIQ20	18	Cytokine_Receptors
MCHR1	2847	melanin concentrating hormone receptor 1	GPR24|MCH-1R|MCH1R|SLC-1|SLC1	22	Cytokine_Receptors
MCHR2	84539	melanin concentrating hormone receptor 2	GPR145|GPRv17|MCH-2R|MCH-R2|MCH2|MCH2R|MCHR-2|SLT	6	Cytokine_Receptors
MET	4233	MET proto-oncogene, receptor tyrosine kinase	AUTS9|DFNB97|HGFR|RCCP2|c-Met	7	Cytokine_Receptors
MLNR	2862	motilin receptor	GPR38|MTLR1	13	Cytokine_Receptors
MPL	4352	MPL proto-oncogene, thrombopoietin receptor	C-MPL|CD110|MPLV|THCYT2|THPOR|TPOR	1	Cytokine_Receptors
MTNR1A	4543	melatonin receptor 1A	MEL-1A-R|MT1	4	Cytokine_Receptors
MTNR1B	4544	melatonin receptor 1B	FGQTL2|MEL-1B-R|MT2	11	Cytokine_Receptors
NGFR	4804	nerve growth factor receptor	CD271|Gp80-LNGFR|TNFRSF16|p75(NTR)|p75NTR	17	Cytokine_Receptors
NMBR	4829	neuromedin B receptor	BB1|BB1R|NMB-R	6	Cytokine_Receptors
NPR1	4881	natriuretic peptide receptor 1	ANPRA|ANPa|GUC2A|GUCY2A|NPRA	1	Cytokine_Receptors
NPR3	4883	natriuretic peptide receptor 3	ANP-C|ANPR-C|ANPRC|C5orf23|GUCY2B|NPR-C|NPRC	5	Cytokine_Receptors
NR0B1	190	nuclear receptor subfamily 0 group B member 1	AHC|AHCH|AHX|DAX-1|DAX1|DSS|GTD|HHG|NROB1|SRXY2	X	Cytokine_Receptors
NR0B2	8431	nuclear receptor subfamily 0 group B member 2	SHP|SHP1	1	Cytokine_Receptors
NR1D1	9572	nuclear receptor subfamily 1 group D member 1	EAR1|REVERBA|REVERBalpha|THRA1|THRAL|ear-1|hRev	17	Cytokine_Receptors
NR1D2	9975	nuclear receptor subfamily 1 group D member 2	BD73|EAR-1R|REVERBB|REVERBbeta|RVR	3	Cytokine_Receptors
NR1H2	7376	nuclear receptor subfamily 1 group H member 2	LXR-b|LXRB|NER|NER-I|RIP15|UNR	19	Cytokine_Receptors
NR1H3	10062	nuclear receptor subfamily 1 group H member 3	LXR-a|LXRA|RLD-1	11	Cytokine_Receptors
NR1H4	9971	nuclear receptor subfamily 1 group H member 4	BAR|FXR|HRR-1|HRR1|PFIC5|RIP14	12	Cytokine_Receptors
NR1I2	8856	nuclear receptor subfamily 1 group I member 2	BXR|ONR1|PAR|PAR1|PAR2|PARq|PRR|PXR|SAR|SXR	3	Cytokine_Receptors
NR1I3	9970	nuclear receptor subfamily 1 group I member 3	CAR|CAR1|MB67	1	Cytokine_Receptors
NR2C1	7181	nuclear receptor subfamily 2 group C member 1	TR2	12	Cytokine_Receptors
NR2C2	7182	nuclear receptor subfamily 2 group C member 2	TAK1|TR4	3	Cytokine_Receptors
NR2E1	7101	nuclear receptor subfamily 2 group E member 1	TLL|TLX|XTLL	6	Cytokine_Receptors
NR2E3	10002	nuclear receptor subfamily 2 group E member 3	ESCS|PNR|RNR|RP37|rd7	15	Cytokine_Receptors
NR2F1	7025	nuclear receptor subfamily 2 group F member 1	BBOAS|BBSOAS|COUP-TFI|COUPTF1|EAR-3|EAR3|ERBAL3|SVP44|TCFCOUP1|TFCOUP1	5	Cytokine_Receptors
NR2F2	7026	nuclear receptor subfamily 2 group F member 2	ARP-1|ARP1|CHTD4|COUPTF2|COUPTFB|COUPTFII|NF-E3|SVP40|TFCOUP2	15	Cytokine_Receptors
NR2F6	2063	nuclear receptor subfamily 2 group F member 6	EAR-2|EAR2|ERBAL2	19	Cytokine_Receptors
NR3C1	2908	nuclear receptor subfamily 3 group C member 1	GCCR|GCR|GCRST|GR|GRL	5	Cytokine_Receptors
NR3C2	4306	nuclear receptor subfamily 3 group C member 2	MCR|MLR|MR|NR3C2VIT	4	Cytokine_Receptors
NR4A1	3164	nuclear receptor subfamily 4 group A member 1	GFRP1|HMR|N10|NAK-1|NGFIB|NP10|NUR77|TR3	12	Cytokine_Receptors
NR4A2	4929	nuclear receptor subfamily 4 group A member 2	HZF-3|NOT|NURR1|RNR1|TINUR	2	Cytokine_Receptors
NR4A3	8013	nuclear receptor subfamily 4 group A member 3	CHN|CSMF|MINOR|NOR1|TEC	9	Cytokine_Receptors
NR5A1	2516	nuclear receptor subfamily 5 group A member 1	AD4BP|ELP|FTZ1|FTZF1|POF7|SF-1|SF1|SPGF8|SRXX4|SRXY3|hSF-1	9	Cytokine_Receptors
NR5A2	2494	nuclear receptor subfamily 5 group A member 2	B1F|B1F2|CPF|FTF|FTZ-F1|FTZ-F1beta|LRH-1|LRH1|hB1F-2	1	Cytokine_Receptors
NR6A1	2649	nuclear receptor subfamily 6 group A member 1	CT150|GCNF|GCNF1|NR61|RTR|hGCNF|hRTR	9	Cytokine_Receptors
NRP1	8829	neuropilin 1	BDCA4|CD304|NP1|NRP|VEGF165R	10	Cytokine_Receptors
NRP2	8828	neuropilin 2	NP2|NPN2|PRO2714|VEGF165R2	2	Cytokine_Receptors
OGFR	11054	opioid growth factor receptor	-	20	Cytokine_Receptors
OPRD1	4985	opioid receptor delta 1	DOP|DOR|DOR1|OPRD	1	Cytokine_Receptors
OPRK1	4986	opioid receptor kappa 1	K-OR-1|KOP|KOR|KOR-1|KOR1|OPRK	8	Cytokine_Receptors
OPRL1	4987	opioid related nociceptin receptor 1	KOR-3|KOR3|NOCIR|NOP|NOPr|OOR|OPRL|ORL1	20	Cytokine_Receptors
OPRM1	4988	opioid receptor mu 1	LMOR|M-OR-1|MOP|MOR|MOR1|OPRM	6	Cytokine_Receptors
OSMR	9180	oncostatin M receptor	IL-31R-beta|IL-31RB|OSMRB|OSMRbeta|PLCA1	5	Cytokine_Receptors
OXTR	5021	oxytocin receptor	OT-R	3	Cytokine_Receptors
PGR	5241	progesterone receptor	NR3C3|PR	11	Cytokine_Receptors
PGRMC2	10424	progesterone receptor membrane component 2	DG6|PMBP	4	Cytokine_Receptors
PLAUR	5329	plasminogen activator, urokinase receptor	CD87|U-PAR|UPAR|URKR	19	Cytokine_Receptors
PLXNA1	5361	plexin A1	NOV|NOVP|PLEXIN-A1|PLXN1	3	Cytokine_Receptors
PLXNA2	5362	plexin A2	OCT|PLXN2	1	Cytokine_Receptors
PLXNA3	55558	plexin A3	6.3|HSSEXGENE|PLXN3|PLXN4|XAP-6	X	Cytokine_Receptors
PLXNA4	91584	plexin A4	FAYV2820|PLEXA4|PLXNA4A|PLXNA4B|PRO34003	7	Cytokine_Receptors
PLXNB1	5364	plexin B1	PLEXIN-B1|PLXN5|SEP	3	Cytokine_Receptors
PLXNB2	23654	plexin B2	MM1|Nbla00445|PLEXB2|dJ402G11.3	22	Cytokine_Receptors
PLXNB3	5365	plexin B3	PLEXB3|PLEXR|PLXN6	X	Cytokine_Receptors
PLXNC1	10154	plexin C1	CD232|PLXN-C1|VESPR	12	Cytokine_Receptors
PLXND1	23129	plexin D1	PLEXD1	3	Cytokine_Receptors
PPARA	5465	peroxisome proliferator activated receptor alpha	NR1C1|PPAR|PPARalpha|hPPAR	22	Cytokine_Receptors
PPARD	5467	peroxisome proliferator activated receptor delta	FAAR|NR1C2|NUC1|NUCI|NUCII|PPARB	6	Cytokine_Receptors
PPARG	5468	peroxisome proliferator activated receptor gamma	CIMT1|GLM1|NR1C3|PPARG1|PPARG2|PPARG5|PPARgamma	3	Cytokine_Receptors
PRLHR	2834	prolactin releasing hormone receptor	GPR10|GR3|PrRPR	10	Cytokine_Receptors
PRLR	5618	prolactin receptor	HPRL|MFAB|RI-PRLR|hPRLrI	5	Cytokine_Receptors
PTAFR	5724	platelet activating factor receptor	PAFR	1	Cytokine_Receptors
PTGDR	5729	prostaglandin D2 receptor	AS1|ASRT1|DP|DP1|PTGDR1	14	Cytokine_Receptors
PTGDS	5730	prostaglandin D2 synthase	L-PGDS|LPGDS|PDS|PGD2|PGDS|PGDS2	9	Cytokine_Receptors
PTGER1	5731	prostaglandin E receptor 1	EP1	19	Cytokine_Receptors
PTGER2	5732	prostaglandin E receptor 2	EP2	14	Cytokine_Receptors
PTGER3	5733	prostaglandin E receptor 3	EP3|EP3-I|EP3-II|EP3-III|EP3-IV|EP3-VI|EP3e|PGE2-R|lnc003875	1	Cytokine_Receptors
PTGER4	5734	prostaglandin E receptor 4	EP4|EP4R	5	Cytokine_Receptors
PTGFR	5737	prostaglandin F receptor	FP	1	Cytokine_Receptors
PTH1R	5745	parathyroid hormone 1 receptor	EKNS|PFE|PTHR|PTHR1	3	Cytokine_Receptors
PTH2R	5746	parathyroid hormone 2 receptor	PTHR2	2	Cytokine_Receptors
RARA	5914	retinoic acid receptor alpha	NR1B1|RAR	17	Cytokine_Receptors
RARB	5915	retinoic acid receptor beta	HAP|MCOPS12|NR1B2|RARbeta1|RRB2	3	Cytokine_Receptors
RARG	5916	retinoic acid receptor gamma	NR1B3|RARC	12	Cytokine_Receptors
ROBO1	6091	roundabout guidance receptor 1	DUTT1|SAX3	3	Cytokine_Receptors
ROBO2	6092	roundabout guidance receptor 2	SAX3	3	Cytokine_Receptors
ROBO3	64221	roundabout guidance receptor 3	HGPPS|HGPPS1|HGPS|RBIG1|RIG1	11	Cytokine_Receptors
RORA	6095	RAR related orphan receptor A	IDDECA|NR1F1|ROR1|ROR2|ROR3|RZR-ALPHA|RZRA	15	Cytokine_Receptors
RORB	6096	RAR related orphan receptor B	EIG15|NR1F2|ROR-BETA|RZR-BETA|RZRB|bA133M9.1	9	Cytokine_Receptors
RORC	6097	RAR related orphan receptor C	IMD42|NR1F3|RORG|RZR-GAMMA|RZRG|TOR	1	Cytokine_Receptors
RXFP1	59350	relaxin family peptide receptor 1	LGR7|RXFPR1	4	Cytokine_Receptors
RXFP2	122042	relaxin family peptide receptor 2	GPR106|GREAT|INSL3R|LGR8|LGR8.1|RXFPR2	13	Cytokine_Receptors
RXFP3	51289	relaxin family peptide receptor 3	GPCR135|RLN3R1|RXFPR3|SALPR	5	Cytokine_Receptors
RXRA	6256	retinoid X receptor alpha	NR2B1	9	Cytokine_Receptors
RXRB	6257	retinoid X receptor beta	DAUDI6|H-2RIIBP|NR2B2|RCoR-1	6	Cytokine_Receptors
RXRG	6258	retinoid X receptor gamma	NR2B3|RXRC	1	Cytokine_Receptors
S1PR1	1901	sphingosine-1-phosphate receptor 1	CD363|CHEDG1|D1S3362|ECGF1|EDG-1|EDG1|S1P1	1	Cytokine_Receptors
S1PR2	9294	sphingosine-1-phosphate receptor 2	AGR16|DFNB68|EDG-5|EDG5|Gpcr13|H218|LPB2|S1P2	19	Cytokine_Receptors
SCTR	6344	secretin receptor	SR	2	Cytokine_Receptors
SDC1	6382	syndecan 1	CD138|SDC|SYND1|syndecan	2	Cytokine_Receptors
SDC2	6383	syndecan 2	CD362|HSPG|HSPG1|SYND2	8	Cytokine_Receptors
SDC3	9672	syndecan 3	SDCN|SYND3	1	Cytokine_Receptors
SDC4	6385	syndecan 4	SYND4	20	Cytokine_Receptors
SORT1	6272	sortilin 1	Gp95|LDLCQ6|NT3|NTR3	1	Cytokine_Receptors
SSTR1	6751	somatostatin receptor 1	SRIF-2|SS-1-R|SS1-R|SS1R	14	Cytokine_Receptors
SSTR2	6752	somatostatin receptor 2	-	17	Cytokine_Receptors
SSTR5	6755	somatostatin receptor 5	SS-5-R	16	Cytokine_Receptors
ST2	6761	-	-	11	Cytokine_Receptors
TACR1	6869	tachykinin receptor 1	NK1R|NKIR|SPR|TAC1R	2	Cytokine_Receptors
TEK	7010	TEK receptor tyrosine kinase	CD202B|GLC3E|TIE-2|TIE2|VMCM|VMCM1	9	Cytokine_Receptors
TGFBR1	7046	transforming growth factor beta receptor 1	AAT5|ACVRLK4|ALK-5|ALK5|ESS1|LDS1|LDS1A|LDS2A|MSSE|SKR4|TBR-i|TBRI|TGFR-1|tbetaR-I	9	Cytokine_Receptors
TGFBR2	7048	transforming growth factor beta receptor 2	AAT3|FAA3|LDS1B|LDS2|LDS2B|MFS2|RIIC|TAAD2|TBR-ii|TBRII|TGFR-2|TGFbeta-RII	3	Cytokine_Receptors
TGFBR3	7049	transforming growth factor beta receptor 3	BGCAN|betaglycan	1	Cytokine_Receptors
THRA	7067	thyroid hormone receptor alpha	AR7|CHNG6|EAR7|ERB-T-1|ERBA|ERBA1|NR1A1|THRA1|THRA2|c-ERBA-1	17	Cytokine_Receptors
THRB	7068	thyroid hormone receptor beta	C-ERBA-2|C-ERBA-BETA|ERBA2|GRTH|NR1A2|PRTH|THR1|THRB1|THRB2	3	Cytokine_Receptors
TIE1	7075	tyrosine kinase with immunoglobulin like and EGF like domains 1	JTK14|TIE	1	Cytokine_Receptors
TNFRSF10A	8797	TNF receptor superfamily member 10a	APO2|CD261|DR4|TRAILR-1|TRAILR1	8	Cytokine_Receptors
TNFRSF10B	8795	TNF receptor superfamily member 10b	CD262|DR5|KILLER|KILLER/DR5|TRAIL-R2|TRAILR2|TRICK2|TRICK2A|TRICK2B|TRICKB|ZTNFR9	8	Cytokine_Receptors
TNFRSF10C	8794	TNF receptor superfamily member 10c	CD263|DCR1|DCR1-TNFR|LIT|TRAIL-R3|TRAILR3|TRID	8	Cytokine_Receptors
TNFRSF10D	8793	TNF receptor superfamily member 10d	CD264|DCR2|TRAIL-R4|TRAILR4|TRUNDD	8	Cytokine_Receptors
TNFRSF11A	8792	TNF receptor superfamily member 11a	CD265|FEO|LOH18CR1|ODFR|OFE|OPTB7|OSTS|PDB2|RANK|TRANCER	18	Cytokine_Receptors
TNFRSF12A	51330	TNF receptor superfamily member 12A	CD266|FN14|TWEAKR	16	Cytokine_Receptors
TNFRSF13B	23495	TNF receptor superfamily member 13B	CD267|CVID|CVID2|IGAD2|RYZN|TACI|TNFRSF14B	17	Cytokine_Receptors
TNFRSF13C	115650	TNF receptor superfamily member 13C	BAFF-R|BAFFR|BROMIX|CD268|CVID4|prolixin	22	Cytokine_Receptors
TNFRSF14	8764	TNF receptor superfamily member 14	ATAR|CD270|HVEA|HVEM|LIGHTR|TR2	1	Cytokine_Receptors
TNFRSF17	608	TNF receptor superfamily member 17	BCM|BCMA|CD269|TNFRSF13A	16	Cytokine_Receptors
TNFRSF18	8784	TNF receptor superfamily member 18	AITR|CD357|ENERGEN|GITR|GITR-D	1	Cytokine_Receptors
TNFRSF19	55504	TNF receptor superfamily member 19	TAJ|TAJ-alpha|TRADE|TROY	13	Cytokine_Receptors
TNFRSF1A	7132	TNF receptor superfamily member 1A	CD120a|FPF|TBP1|TNF-R|TNF-R-I|TNF-R55|TNFAR|TNFR1|TNFR55|TNFR60|p55|p55-R|p60	12	Cytokine_Receptors
TNFRSF1B	7133	TNF receptor superfamily member 1B	CD120b|TBPII|TNF-R-II|TNF-R75|TNFBR|TNFR1B|TNFR2|TNFR80|p75|p75TNFR	1	Cytokine_Receptors
TNFRSF21	27242	TNF receptor superfamily member 21	BM-018|CD358|DR6	6	Cytokine_Receptors
TNFRSF25	8718	TNF receptor superfamily member 25	APO-3|DDR3|DR3|GEF720|LARD|PLEKHG5|TNFRSF12|TR3|TRAMP|WSL-1|WSL-LR	1	Cytokine_Receptors
TNFRSF4	7293	TNF receptor superfamily member 4	ACT35|CD134|IMD16|OX40|TXGP1L	1	Cytokine_Receptors
TNFRSF6B	8771	TNF receptor superfamily member 6b	DCR3|DJ583P15.1.1|M68|M68E|TR6	20	Cytokine_Receptors
TNFRSF8	943	TNF receptor superfamily member 8	CD30|D1S166E|Ki-1	1	Cytokine_Receptors
TNFRSF9	3604	TNF receptor superfamily member 9	4-1BB|CD137|CDw137|ILA	1	Cytokine_Receptors
TRHR	7201	thyrotropin releasing hormone receptor	CHNG7|TRH-R	8	Cytokine_Receptors
TSHR	7253	thyroid stimulating hormone receptor	CHNG1|LGR3|hTSHR-I	14	Cytokine_Receptors
TUBB3	10381	tubulin beta 3 class III	CDCBM|CDCBM1|CFEOM3|CFEOM3A|FEOM3|TUBB4|beta-4	16	Cytokine_Receptors
VDR	7421	vitamin D receptor	NR1I1|PPP1R163	12	Cytokine_Receptors
VIPR1	7433	vasoactive intestinal peptide receptor 1	HVR1|II|PACAP-R-2|PACAP-R2|RDC1|V1RG|VAPC1|VIP-R-1|VIPR|VIRG|VPAC1|VPAC1R|VPCAP1R	3	Cytokine_Receptors
VIPR2	7434	vasoactive intestinal peptide receptor 2	C16DUPq36.3|DUP7q36.3|PACAP-R-3|PACAP-R3|VIP-R-2|VPAC2|VPAC2R|VPCAP2R	7	Cytokine_Receptors
XCR1	2829	X-C motif chemokine receptor 1	CCXCR1|GPR5	3	Cytokine_Receptors
IFNA10	3446	interferon alpha 10	IFN-alphaC	9	Interferons
IFNA13	3447	interferon alpha 13	-	9	Interferons
IFNA14	3448	interferon alpha 14	IFN-alphaH|LEIF2H	9	Interferons
IFNA16	3449	interferon alpha 16	IFN-alpha-16|IFN-alphaO	9	Interferons
IFNA17	3451	interferon alpha 17	IFN-alphaI|IFNA|INFA|LEIF2C1	9	Interferons
IFNA2	3440	interferon alpha 2	IFN-alpha-2|IFN-alphaA|IFNA|IFNA2B|leIF A	9	Interferons
IFNA21	3452	interferon alpha 21	IFN-alphaI|LeIF F|leIF-F	9	Interferons
IFNA4	3441	interferon alpha 4	IFN-alpha4a|INFA4	9	Interferons
IFNA5	3442	interferon alpha 5	IFN-alpha-5|IFN-alphaG|INA5|INFA5|leIF G	9	Interferons
IFNA6	3443	interferon alpha 6	IFN-alphaK	9	Interferons
IFNA7	3444	interferon alpha 7	IFN-alphaJ|IFNA-J	9	Interferons
IFNA8	3445	interferon alpha 8	IFN-alphaB	9	Interferons
IFNB1	3456	interferon beta 1	IFB|IFF|IFN-beta|IFNB	9	Interferons
IFNE	338376	interferon epsilon	IFN-E|IFNE1|IFNT1|INFE1|PRO655	9	Interferons
IFNG	3458	interferon gamma	IFG|IFI	12	Interferons
IFNK	56832	interferon kappa	IFNT1|INFE1	9	Interferons
IFNW1	3467	interferon omega 1	-	9	Interferons
IFNAR2	3455	interferon alpha and beta receptor subunit 2	IFN-R|IFN-alpha-REC|IFNABR|IFNARB|IMD45	21	Interferon_Receptor
IFNGR1	3459	interferon gamma receptor 1	CD119|IFNGR|IMD27A|IMD27B	6	Interferon_Receptor
IFNGR2	3460	interferon gamma receptor 2	AF-1|IFGR2|IFNGT1|IMD28	21	Interferon_Receptor
IL11	3589	interleukin 11	AGIF|IL-11	19	Interleukins
IL12A	3592	interleukin 12A	CLMF|IL-12A|NFSK|NKSF1|P35	3	Interleukins
IL12B	3593	interleukin 12B	CLMF|CLMF2|IL-12B|IMD28|IMD29|NKSF|NKSF2	5	Interleukins
IL13	3596	interleukin 13	IL-13|P600	5	Interleukins
IL15	3600	interleukin 15	IL-15	4	Interleukins
IL16	3603	interleukin 16	LCF|NIL16|PRIL16|prIL-16	15	Interleukins
IL17A	3605	interleukin 17A	CTLA-8|CTLA8|IL-17|IL-17A|IL17	6	Interleukins
IL17B	27190	interleukin 17B	IL-17B|IL-20|NIRF|ZCYTO7	5	Interleukins
IL17C	27189	interleukin 17C	CX2|IL-17C	16	Interleukins
IL17D	53342	interleukin 17D	IL-17D	13	Interleukins
IL17F	112744	interleukin 17F	CANDF6|IL-17F|ML-1|ML1	6	Interleukins
IL18	3606	interleukin 18	IGIF|IL-18|IL-1g|IL1F4	11	Interleukins
IL19	29949	interleukin 19	IL-10C|MDA1|NG.1|ZMDA1	1	Interleukins
IL1A	3552	interleukin 1 alpha	IL-1 alpha|IL-1A|IL1|IL1-ALPHA|IL1F1	2	Interleukins
IL1B	3553	interleukin 1 beta	IL-1|IL1-BETA|IL1F2|IL1beta	2	Interleukins
IL1F10	84639	interleukin 1 family member 10	FIL1-theta|FKSG75|IL-1HY2|IL-38|IL1-theta|IL1HY2	2	Interleukins
IL36RN	26525	interleukin 36 receptor antagonist	FIL1|FIL1(DELTA)|FIL1D|IL-36Ra|IL1F5|IL1HY1|IL1L1|IL1RP3|IL36RA|PSORP|PSORS14	2	Interleukins
IL36A	27179	interleukin 36 alpha	FIL1|FIL1(EPSILON)|FIL1E|IL-1F6|IL1(EPSILON)|IL1F6	2	Interleukins
IL37	27178	interleukin 37	FIL1|FIL1(ZETA)|FIL1Z|IL-1F7|IL-1H|IL-1H4|IL-1RP1|IL-37|IL1F7|IL1H4|IL1RP1	2	Interleukins
IL36B	27177	interleukin 36 beta	FIL1|FIL1-(ETA)|FIL1H|FILI-(ETA)|IL-1F8|IL-1H2|IL1-ETA|IL1F8|IL1H2	2	Interleukins
IL36G	56300	interleukin 36 gamma	IL-1F9|IL-1H1|IL-1RP2|IL1E|IL1F9|IL1H1|IL1RP2	2	Interleukins
IL1RN	3557	interleukin 1 receptor antagonist	DIRA|ICIL-1RA|IL-1RN|IL-1ra|IL-1ra3|IL1F3|IL1RA|IRAP|MVCD4	2	Interleukins
IL2	3558	interleukin 2	IL-2|TCGF|lymphokine	4	Interleukins
IL20	50604	interleukin 20	IL-20|IL10D|ZCYTO10	1	Interleukins
IL21	59067	interleukin 21	CVID11|IL-21|Za11	4	Interleukins
IL22	50616	interleukin 22	IL-21|IL-22|IL-D110|IL-TIF|ILTIF|TIFIL-23|TIFa|zcyto18	12	Interleukins
IL23A	51561	interleukin 23 subunit alpha	IL-23|IL-23A|IL23P19|P19|SGRF	12	Interleukins
IL24	11009	interleukin 24	C49A|FISP|IL10B|MDA7|MOB5|ST16	1	Interleukins
IL25	64806	interleukin 25	IL17E	14	Interleukins
IL26	55801	interleukin 26	AK155|IL-26	12	Interleukins
IL27	246778	interleukin 27	IL-27|IL-27A|IL27A|IL27p28|IL30|p28	16	Interleukins
IFNL2	282616	interferon lambda 2	IL-28A|IL28A	19	Interleukins
IFNL3	282617	interferon lambda 3	IFN-lambda-3|IFN-lambda-4|IL-28B|IL-28C|IL28B|IL28C	19	Interleukins
IFNL1	282618	interferon lambda 1	IL-29|IL29	19	Interleukins
IL3	3562	interleukin 3	IL-3|MCGF|MULTI-CSF	5	Interleukins
IL31	386653	interleukin 31	IL-31	12	Interleukins
IL32	9235	interleukin 32	IL-32alpha|IL-32beta|IL-32delta|IL-32gamma|NK4|TAIF|TAIFa|TAIFb|TAIFc|TAIFd	16	Interleukins
IL33	90865	interleukin 33	C9orf26|DVS27|IL1F11|NF-HEV|NFEHEV	9	Interleukins
IL34	146433	interleukin 34	C16orf77|IL-34	16	Interleukins
IL4	3565	interleukin 4	BCGF-1|BCGF1|BSF-1|BSF1|IL-4	5	Interleukins
IL5	3567	interleukin 5	EDF|IL-5|TRF	5	Interleukins
IL6	3569	interleukin 6	BSF-2|BSF2|CDF|HGF|HSF|IFN-beta-2|IFNB2|IL-6	7	Interleukins
IL6ST	3572	interleukin 6 signal transducer	CD130|CDW130|GP130|HIES4|IL-6RB|sGP130	5	Interleukins
IL7	3574	interleukin 7	IL-7	8	Interleukins
CXCL8	3576	C-X-C motif chemokine ligand 8	GCP-1|GCP1|IL8|LECT|LUCT|LYNAP|MDNCF|MONAP|NAF|NAP-1|NAP1|SCYB8	4	Interleukins
IL9	3578	interleukin 9	HP40|IL-9|P40	5	Interleukins
TXLNA	200081	taxilin alpha	IL14|TXLN	1	Interleukins
IL10RA	3587	interleukin 10 receptor subunit alpha	CD210|CD210a|CDW210A|HIL-10R|IL-10R1|IL10R	11	Interleukins_Receptor
IL10RB	3588	interleukin 10 receptor subunit beta	CDW210B|CRF2-4|CRFB4|D21S58|D21S66|IL-10R2	21	Interleukins_Receptor
IL11RA	3590	interleukin 11 receptor subunit alpha	CRSDA	9	Interleukins_Receptor
IL12RB1	3594	interleukin 12 receptor subunit beta 1	CD212|IL-12R-BETA1|IL12RB|IMD30	19	Interleukins_Receptor
IL12RB2	3595	interleukin 12 receptor subunit beta 2	-	1	Interleukins_Receptor
IL13RA1	3597	interleukin 13 receptor subunit alpha 1	CD213A1|CT19|IL-13Ra|NR4	X	Interleukins_Receptor
IL13RA2	3598	interleukin 13 receptor subunit alpha 2	CD213A2|CT19|IL-13R|IL13BP	X	Interleukins_Receptor
IL15RA	3601	interleukin 15 receptor subunit alpha	CD215	10	Interleukins_Receptor
IL2RB	3560	interleukin 2 receptor subunit beta	CD122|IL15RB|IMD63|P70-75	22	Interleukins_Receptor
IL17RA	23765	interleukin 17 receptor A	CANDF5|CD217|CDw217|IL-17RA|IL17R|IMD51|hIL-17R	22	Interleukins_Receptor
IL17RB	55540	interleukin 17 receptor B	CRL4|EVI27|IL17BR|IL17RH1	3	Interleukins_Receptor
IL17RC	84818	interleukin 17 receptor C	CANDF9|IL17-RL|IL17RL	3	Interleukins_Receptor
IL17RD	54756	interleukin 17 receptor D	HH18|IL-17RD|IL17RLM|SEF	3	Interleukins_Receptor
IL17RE	132014	interleukin 17 receptor E	-	3	Interleukins_Receptor
IL18R1	8809	interleukin 18 receptor 1	CD218a|CDw218a|IL-18R-alpha|IL-18Ralpha|IL-1Rrp|IL18RA|IL18Ralpha2|IL1RRP	2	Interleukins_Receptor
IL18RAP	8807	interleukin 18 receptor accessory protein	ACPL|CD218b|CDw218b|IL-18R-beta|IL-18RAcP|IL-18Rbeta|IL-1R-7|IL-1R7|IL-1RAcPL|IL18RB	2	Interleukins_Receptor
IL1R1	3554	interleukin 1 receptor type 1	CD121A|D2S1473|IL-1R-alpha|IL1R|IL1RA|P80	2	Interleukins_Receptor
IL1R2	7850	interleukin 1 receptor type 2	CD121b|CDw121b|IL-1R-2|IL-1RT-2|IL-1RT2|IL1R2c|IL1RB	2	Interleukins_Receptor
IL1RAP	3556	interleukin 1 receptor accessory protein	C3orf13|IL-1RAcP|IL1R3	3	Interleukins_Receptor
IL1RL1	9173	interleukin 1 receptor like 1	DER4|FIT-1|IL33R|ST2|ST2L|ST2V|T1	2	Interleukins_Receptor
IL1RL2	8808	interleukin 1 receptor like 2	IL-1Rrp2|IL-36R|IL1R-rp2|IL1RRP2	2	Interleukins_Receptor
IL20RA	53832	interleukin 20 receptor subunit alpha	CRF2-8|IL-20R-alpha|IL-20R1|IL-20RA	6	Interleukins_Receptor
IL20RB	53833	interleukin 20 receptor subunit beta	DIRS1|FNDC6|IL-20R2	3	Interleukins_Receptor
IL21R	50615	interleukin 21 receptor	CD360|IMD56|NILR	16	Interleukins_Receptor
IL22RA1	58985	interleukin 22 receptor subunit alpha 1	CRF2-9|IL22R|IL22R1	1	Interleukins_Receptor
IL22RA2	116379	interleukin 22 receptor subunit alpha 2	CRF2-10|CRF2-S1|CRF2X|IL-22BP|IL-22R-alpha-2|IL-22RA2|ZCYTOR16	6	Interleukins_Receptor
IL23R	149233	interleukin 23 receptor	-	1	Interleukins_Receptor
IL27RA	9466	interleukin 27 receptor subunit alpha	CRL1|IL-27RA|IL27R|TCCR|WSX1|zcytor1	19	Interleukins_Receptor
IFNLR1	163702	interferon lambda receptor 1	CRF2/12|IFNLR|IL-28R1|IL28RA|LICR2	1	Interleukins_Receptor
IL2RA	3559	interleukin 2 receptor subunit alpha	CD25|IDDM10|IL2R|IMD41|TCGFR|p55	10	Interleukins_Receptor
IL2RB	3560	interleukin 2 receptor subunit beta	CD122|IL15RB|IMD63|P70-75	22	Interleukins_Receptor
IL2RG	3561	interleukin 2 receptor subunit gamma	CD132|CIDX|IL-2RG|IMD4|P64|SCIDX|SCIDX1	X	Interleukins_Receptor
IL31RA	133396	interleukin 31 receptor A	CRL|CRL3|GLM-R|GLMR|GPL|IL-31RA|PLCA2|PRO21384|hGLM-R	5	Interleukins_Receptor
IL3RA	3563	interleukin 3 receptor subunit alpha	CD123|IL3R|IL3RAY|IL3RX|IL3RY|hIL-3Ra	X|Y	Interleukins_Receptor
IL4R	3566	interleukin 4 receptor	CD124|IL-4RA|IL4RA	16	Interleukins_Receptor
IL5RA	3568	interleukin 5 receptor subunit alpha	CD125|CDw125|HSIL5R3|IL5R	3	Interleukins_Receptor
IL6R	3570	interleukin 6 receptor	CD126|IL-6R-1|IL-6RA|IL6Q|IL6RA|IL6RQ|gp80	1	Interleukins_Receptor
IL7R	3575	interleukin 7 receptor	CD127|CDW127|IL-7R-alpha|IL7RA|ILRA	5	Interleukins_Receptor
CXCR1	3577	C-X-C motif chemokine receptor 1	C-C|C-C-CKR-1|CD128|CD181|CDw128a|CKR-1|CMKAR1|IL8R1|IL8RA|IL8RBA	2	Interleukins_Receptor
CXCR2	3579	C-X-C motif chemokine receptor 2	CD182|CDw128b|CMKAR2|IL8R2|IL8RA|IL8RB	2	Interleukins_Receptor
IL9R	3581	interleukin 9 receptor	CD129|IL-9R	X|Y	Interleukins_Receptor
ST2	6761	-	-	11	Interleukins_Receptor
HLA-A	3105	major histocompatibility complex, class I, A	HLAA	6	NaturalKiller_Cell_Cytotoxicity
HLA-B	3106	major histocompatibility complex, class I, B	AS|B-4901|HLAB	6	NaturalKiller_Cell_Cytotoxicity
HLA-C	3107	major histocompatibility complex, class I, C	D6S204|HLA-JY3|HLAC|HLC-C|MHC|PSORS1	6	NaturalKiller_Cell_Cytotoxicity
HLA-E	3133	major histocompatibility complex, class I, E	HLA-6.2|QA1	6	NaturalKiller_Cell_Cytotoxicity
HLA-G	3135	major histocompatibility complex, class I, G	MHC-G	6	NaturalKiller_Cell_Cytotoxicity
KIR3DL1	3811	killer cell immunoglobulin like receptor, three Ig domains and long cytoplasmic tail 1	CD158E1|KIR|KIR3DL1/S1|NKAT-3|NKAT3|NKB1|NKB1B	19	NaturalKiller_Cell_Cytotoxicity
KIR3DL2	3812	killer cell immunoglobulin like receptor, three Ig domains and long cytoplasmic tail 2	3DL2|CD158K|KIR-3DL2|NKAT-4|NKAT4|NKAT4B|p140	19	NaturalKiller_Cell_Cytotoxicity
KIR2DL1	3802	killer cell immunoglobulin like receptor, two Ig domains and long cytoplasmic tail 1	CD158A|KIR-K64|KIR221|KIR2DL3|NKAT|NKAT-1|NKAT1|p58.1	19	NaturalKiller_Cell_Cytotoxicity
KIR2DL2	3803	killer cell immunoglobulin like receptor, two Ig domains and long cytoplasmic tail 2	CD158B1|CD158b|NKAT-6|NKAT6|p58.2	19	NaturalKiller_Cell_Cytotoxicity
KIR2DL3	3804	killer cell immunoglobulin like receptor, two Ig domains and long cytoplasmic tail 3	CD158B2|CD158b|GL183|KIR-023GB|KIR-K7b|KIR-K7c|KIR2DL|KIR2DS5|KIRCL23|NKAT|NKAT2|NKAT2A|NKAT2B|p58	19	NaturalKiller_Cell_Cytotoxicity
KIR2DL4	3805	killer cell immunoglobulin like receptor, two Ig domains and long cytoplasmic tail 4	CD158D|G9P|KIR-103AS|KIR-2DL4|KIR103|KIR103AS	19	NaturalKiller_Cell_Cytotoxicity
KIR2DL5A	57292	killer cell immunoglobulin like receptor, two Ig domains and long cytoplasmic tail 5A	CD158F|KIR2DL5|KIR2DL5.1|KIR2DL5.3	19	NaturalKiller_Cell_Cytotoxicity
KLRC1	3821	killer cell lectin like receptor C1	CD159A|NKG2|NKG2A	12	NaturalKiller_Cell_Cytotoxicity
KLRC2	3822	killer cell lectin like receptor C2	CD159c|NKG2-C|NKG2C	12	NaturalKiller_Cell_Cytotoxicity
KLRC3	3823	killer cell lectin like receptor C3	NKG2-E|NKG2E	12	NaturalKiller_Cell_Cytotoxicity
KLRD1	3824	killer cell lectin like receptor D1	CD94	12	NaturalKiller_Cell_Cytotoxicity
[truncated: 485 more rows]

## Sheet: table S2 DEGs
Table S2 Difference analysis between normal and tumor groups of esophageal cancer
gene	conMean	treatMean	logFC	pValue	fdr
PHEX	0.182776	0.430126	1.23468	0.0067434	0.0176984
ESM1	0.176993	1.59009	3.16735	1.76473e-07	4.76649e-05
MYOM2	0.588989	0.273667	-1.10582	0.044167	0.0792474
EVX1	0.0419358	0.286632	2.77295	0.0055091	0.0151037
PKMYT1	0.98144	2.85375	1.53989	6.15931e-07	4.94188e-05
GCNT4	2.07411	0.819457	-1.33975	1.01563e-05	0.000161877
IP6K3	0.690636	0.184402	-1.90507	0.000191849	0.00118637
MT1A	3.53029	1.24932	-1.49864	6.01673e-06	0.000118537
NCAPG	1.1312	2.79565	1.30533	1.4042e-06	6.00537e-05
RPRM	1.75948	0.539288	-1.70602	0.000963575	0.00390786
TNNT1	0.32546	1.63347	2.32739	0.000145905	0.000961828
HOXC13	0.303674	1.47252	2.27769	5.92704e-05	0.000506386
BRDT	0.0936125	0.279511	1.57813	0.174969	0.24136
XCL1	0.353728	0.967625	1.45181	0.00417295	0.0122008
PLIN4	2.51076	0.838604	-1.58206	1.43024e-05	0.000199149
TREH	0.794026	0.206886	-1.94035	1.36103e-06	6.00537e-05
NTM	0.336996	0.861765	1.35456	0.00223091	0.00742074
CLPSL2	0.0722917	0.223405	1.62776	0.046013	0.0820147
LAMA1	0.157862	0.639827	2.01901	0.000561501	0.00256891
DOC2A	0.0783044	0.375498	2.26164	0.000511913	0.00240271
WNK4	2.12228	1.01782	-1.06013	0.00115208	0.00445027
GABRA3	0.0704118	0.916324	3.70197	0.000523442	0.00244156
RMI2	1.32028	2.80895	1.08919	2.36629e-05	0.000269977
GALNT16	0.554303	0.213392	-1.37717	0.00242335	0.00791744
KCNJ11	1.73117	0.728063	-1.24961	0.000944773	0.00384016
RAD54L	0.739681	2.138	1.53128	4.04077e-07	4.76649e-05
SLC18A2	0.806817	0.340505	-1.24457	0.000211706	0.00126537
RGS20	0.29821	0.84642	1.50505	0.00152642	0.00553748
PDE1C	0.69617	0.250573	-1.47421	0.000102316	0.00074236
DLX6	0.0632803	0.727797	3.52371	0.0151146	0.0333367
B3GNT4	0.217325	0.542435	1.3196	0.00041488	0.00206555
PLP1	1.00834	0.218766	-2.20452	3.56388e-05	0.000357245
TMED6	2.74665	0.61368	-2.16211	0.000772498	0.00329352
WIF1	1.03129	0.39818	-1.37296	0.00713993	0.0184889
GC	2.00059	0.382548	-2.38671	0.00477922	0.0135609
PLIN1	0.555864	0.180249	-1.62474	8.3266e-05	0.000642744
CLEC5A	0.133518	0.752457	2.49458	1.69225e-06	6.60168e-05
MAPK4	0.627924	0.241798	-1.37679	0.00922285	0.0225751
HS3ST3A1	0.586159	1.22977	1.06902	0.0129442	0.029415
FGF10	0.639523	0.234128	-1.4497	0.0049686	0.0139754
TMOD1	2.00012	0.867954	-1.20439	0.00159308	0.005728
APBA2	0.497208	1.076	1.11376	0.00625431	0.0167142
HIST1H3F	0.0940742	0.501078	2.41316	9.57847e-06	0.00015775
LRRC26	2.46042	1.16237	-1.08184	0.00359698	0.0108651
SORBS2	2.38588	1.04631	-1.18922	3.97395e-05	0.000386205
GBP5	0.550484	1.69473	1.62228	0.000201551	0.00122758
LIMD2	0.96865	1.95717	1.01472	2.30175e-05	0.000265472
RIPPLY3	0.175051	0.786728	2.16809	0.00154283	0.00559554
CENPE	0.844779	2.27526	1.42939	6.56829e-07	4.94188e-05
XDH	0.982713	2.18343	1.15175	0.00140074	0.00519097
BMP8A	0.575069	1.33329	1.21318	0.000128643	0.000879176
STRA6	0.275854	1.3638	2.30566	4.08237e-05	0.00039286
ECE2	0.809223	1.65633	1.03338	2.60179e-06	7.73849e-05
NKX3-2	0.0971084	0.260271	1.42235	0.0467672	0.0830406
NEK2	0.96921	2.99923	1.62971	3.54472e-07	4.76649e-05
CTHRC1	1.52629	4.0751	1.41681	1.69225e-06	6.60168e-05
FOXD1	0.642501	1.85508	1.52971	0.000196647	0.00120948
HIST1H3I	0.142583	0.430032	1.59264	0.000395617	0.00199284
PBK	1.38304	3.41672	1.30477	7.00339e-07	4.94583e-05
FMO5	3.32408	1.34354	-1.30692	0.00252517	0.00818022
FOXL1	0.483102	1.23367	1.35256	0.00039579	0.00199284
CHRNA5	0.530915	1.09454	1.04378	0.000131933	0.000893241
GPR50	0.00970967	0.431604	5.47414	0.00237029	0.0078039
MMP11	0.523895	3.6106	2.78489	6.33126e-08	4.76649e-05
PGLYRP4	0.608497	1.38266	1.18412	0.00686558	0.0179305
BRCA2	0.630862	1.6245	1.3646	6.01681e-06	0.000118537
CA4	0.896296	0.420152	-1.09306	0.00179872	0.00628844
ZNF662	1.09684	0.451809	-1.27957	0.00128467	0.00484824
ADAM8	1.27192	2.68371	1.07722	5.05651e-05	0.000454821
HMGCS2	4.36776	1.94035	-1.17058	0.00355776	0.0107618
C6orf141	0.840285	1.82189	1.11648	0.0016981	0.00601145
KCNA5	0.987193	0.203052	-2.28149	0.0148698	0.0328847
HTR1D	0.379336	0.923889	1.28424	0.00194783	0.00670087
TREM1	0.114026	0.878321	2.94538	2.93807e-06	8.25717e-05
FGF11	0.122795	0.347857	1.50224	0.00252517	0.00818022
IL20	0.0372244	0.355092	3.25387	0.000265362	0.0014873
RDH12	2.10997	0.922441	-1.1937	0.0151275	0.0333367
S100A3	0.701944	1.93505	1.46294	3.28811e-05	0.000340199
DLGAP5	1.17336	3.20944	1.45167	3.66291e-07	4.76649e-05
ADAMTS20	0.054403	0.292137	2.42489	0.00124448	0.00473941
GAD1	0.134694	0.54771	2.02372	0.000276699	0.0015377
GP2	2.14608	0.904103	-1.24714	0.0743093	0.120788
HOXA1	0.602629	1.57423	1.38531	9.72013e-05	0.00071466
ITIH5	2.20981	1.0304	-1.10071	0.000987605	0.00397553
ILDR2	0.115713	0.322138	1.47713	0.030633	0.0588269
MYOC	2.93015	0.44666	-2.71372	0.000285619	0.00157456
LUZP2	0.0703466	0.223916	1.67041	0.0341531	0.0643659
PRRX2	1.05344	2.8323	1.42686	6.57089e-06	0.000123617
TTK	1.2904	2.74947	1.09133	1.85678e-06	6.76449e-05
APOBEC2	2.05029	0.563665	-1.86292	0.00516831	0.0143812
PTX3	1.3791	0.68573	-1.00801	0.0134037	0.0302149
TRABD2A	0.392242	0.866704	1.14379	0.0336299	0.0635366
MAT1A	0.0477917	0.437088	3.19309	0.000343318	0.00179703
ANKRD18B	0.209683	0.762086	1.86174	0.00132711	0.0049838
GAL3ST2	0.561062	1.14228	1.02569	0.00579728	0.0157126
CNTFR	1.54834	0.606338	-1.35253	0.00487747	0.0137667
NTF4	0.155713	0.619846	1.99302	0.00168006	0.00598761
CCDC74B	0.136642	0.440321	1.68816	0.00105523	0.00417455
WNT7A	0.0714159	0.526303	2.88158	0.0014172	0.00525053
LAMP5	0.240462	0.975921	2.02095	0.00123003	0.00468567
SP8	0.0087306	0.331274	5.2458	1.92377e-05	0.000241711
TMSB15A	0.209285	0.599877	1.5192	0.0120668	0.0278765
GRIP2	1.12113	0.213782	-2.39074	0.00146234	0.00538013
TP63	1.53554	3.74949	1.28794	0.019818	0.0414826
GNAO1	1.3685	0.598399	-1.19341	0.0040917	0.0120066
CXCL9	1.64469	3.35894	1.03019	0.00201007	0.00684488
MYZAP	2.03961	0.834516	-1.28928	2.50059e-05	0.000281337
MLC1	0.111695	0.228724	1.03405	0.0201494	0.0420803
DSC3	1.92604	4.2586	1.14474	0.0201494	0.0420803
HIST1H3C	0.179532	0.560907	1.64352	0.00117583	0.00452831
TNS4	2.33108	5.38097	1.20687	0.000216962	0.00128839
FAM72B	0.20631	0.844801	2.0338	1.09264e-06	5.76444e-05
TBX18	0.313452	0.646359	1.04409	0.017928	0.0382533
DMRTA2	0.437297	0.939175	1.10278	0.0581673	0.0989824
TMEM52B	0.145252	0.381604	1.39352	0.00117754	0.00452831
HPN	2.38337	0.690172	-1.78798	0.00797161	0.0201131
TOP2A	2.46314	5.32051	1.11106	5.41372e-07	4.94188e-05
UCN2	0.244654	1.20928	2.30533	5.84219e-06	0.00011728
DPPA2	0.0771056	0.2373	1.6218	0.0864519	0.136368
SKA1	0.750318	2.1875	1.54371	1.74547e-06	6.6955e-05
ZNF750	1.4122	2.89856	1.03739	0.0245188	0.0492342
ATP1A2	1.67112	0.478458	-1.80435	0.00180945	0.00629562
FXYD4	2.35939	0.486779	-2.27708	0.0041163	0.0120762
FAM183A	0.483564	1.03569	1.09881	0.00492404	0.0138953
CST6	0.954707	1.98012	1.05246	0.0107531	0.0254696
BRIP1	0.663124	1.62283	1.29116	1.84243e-05	0.000235144
ODAM	2.92902	0.779375	-1.91003	0.00109556	0.00430195
MMS22L	0.547561	1.16889	1.09404	8.79228e-06	0.000150971
FAM171A2	0.471465	1.06283	1.17269	0.000826385	0.0034685
CARD14	0.596088	1.39587	1.22757	0.000377523	0.00192622
FAM72D	0.158037	0.69204	2.13059	4.91245e-07	4.79783e-05
DEPDC1	0.810255	2.4377	1.58907	4.60347e-07	4.76649e-05
TDRD5	0.343368	0.991275	1.52953	0.00460154	0.0131415
DEFB126	0.0185428	0.35631	4.26421	0.000646134	0.00286844
DSG3	2.25581	4.77736	1.08257	0.0155213	0.0340682
IL12RB2	0.254986	0.7974	1.64488	0.00370659	0.0111254
HCAR3	0.341252	0.796011	1.22195	0.00487747	0.0137667
FAM83A	1.09453	3.09651	1.50033	0.000883743	0.00364918
ASF1B	1.72746	3.84782	1.15539	3.52178e-06	9.06512e-05
POLQ	0.61369	1.85785	1.59806	1.20076e-06	5.76444e-05
TUBB3	0.246003	0.632599	1.36262	0.000343329	0.00179703
CENPA	0.885565	2.70129	1.60898	2.63418e-07	4.76649e-05
CHEK1	0.943339	2.1935	1.21739	3.02844e-06	8.39128e-05
IFNG	0.159365	0.380272	1.2547	0.0109018	0.0257335
CD300E	0.224893	0.542827	1.27125	0.0054747	0.0150124
TMEM169	0.11607	0.241608	1.05767	0.0143662	0.0320124
SLC47A2	0.217195	0.542213	1.31986	0.0788428	0.126706
TMEM26	0.0663719	0.347062	2.38655	1.59044e-06	6.47986e-05
GDA	0.885846	1.92678	1.12107	0.0633143	0.105698
RELT	0.561523	1.44487	1.36353	9.03816e-07	5.38807e-05
ZNF540	0.713694	0.243397	-1.55199	7.70281e-05	0.000605799
FAM3B	3.40676	1.68482	-1.0158	0.000903668	0.00371143
DLL3	0.0601451	0.289894	2.26901	0.00249814	0.00813668
SLC4A11	1.4081	2.83061	1.00736	0.000772498	0.00329352
TCTEX1D2	1.03067	2.06516	1.00267	3.47163e-05	0.00035127
NUDT1	1.34495	2.93924	1.12789	1.17588e-07	4.76649e-05
MAGEA1	0.00991625	0.829497	6.3863	0.00508524	0.0142277
CDC6	0.97354	2.94599	1.59744	3.66291e-07	4.76649e-05
SERPINB4	0.974737	2.36008	1.27575	0.0136323	0.0306996
TTLL10	0.133095	0.335613	1.33434	0.00184805	0.00640721
B3GNT6	2.38006	0.799722	-1.57343	0.00100962	0.00404198
CLIC6	4.50754	1.95391	-1.20598	0.0215237	0.0444116
CAMK1G	0.0840242	0.265314	1.65882	0.000110468	0.000788214
GSC	0.0621579	0.480905	2.95174	0.000409996	0.00205386
CCL8	0.36031	0.90525	1.32908	0.00782592	0.0198363
ACRV1	0.1567	0.329121	1.07062	0.00032734	0.00173377
CENPF	1.45398	3.60806	1.31121	8.75569e-07	5.31166e-05
CKM	2.84546	0.270544	-3.39473	0.01412	0.0315712
SLC2A4	2.06566	0.746541	-1.46831	0.00020657	0.00124712
KCNJ14	0.482236	0.972435	1.01186	8.3266e-05	0.000642744
HES2	0.952186	2.23735	1.23248	0.00274063	0.00872024
CAPN12	0.457138	0.955866	1.06418	0.000445133	0.00216912
MAMDC2	2.3889	0.922315	-1.37302	0.000445133	0.00216912
PRR19	0.289578	0.691349	1.25546	9.47352e-05	0.000700643
GFRA1	1.93553	0.60426	-1.67948	8.76865e-05	0.000668252
GPR19	0.241919	0.703601	1.54023	0.000116238	0.000815861
ABI3BP	2.46681	1.06444	-1.21256	0.00149406	0.00546328
SYT7	0.961786	2.05399	1.09464	0.00188739	0.00650756
NTN3	0.102515	0.241107	1.23384	0.14982	0.213137
FAM72A	0.148133	0.565252	1.932	6.56829e-07	4.94188e-05
AKR7A3	5.14752	2.45939	-1.06558	0.00103223	0.00410595
WFDC12	0.379327	0.896158	1.24031	0.0290335	0.0564877
FGB	1.46347	0.535202	-1.45124	0.089735	0.140569
SCG3	0.750389	0.213159	-1.81571	7.11514e-05	0.000573327
CD300LB	0.101142	0.233083	1.20446	0.0153891	0.0337888
RDM1	0.188672	0.582281	1.62584	0.000297428	0.0016215
IL24	0.418705	1.42369	1.76563	3.19984e-05	0.000333069
DNAH2	0.181563	0.505508	1.47727	0.00687092	0.0179305
FAIM2	0.88754	0.439512	-1.01391	0.0336299	0.0635366
CDC45	0.864203	2.75488	1.67255	3.78491e-07	4.76649e-05
STC2	0.434787	1.64724	1.92167	2.11801e-05	0.000255404
KIAA1549L	0.193857	1.15562	2.57559	4.54475e-05	0.000421737
TPX2	2.25721	5.11911	1.18135	2.01803e-07	4.76649e-05
HIST1H3B	0.0968452	0.700946	2.85555	2.68097e-06	7.87564e-05
RLN2	0.101726	0.288085	1.5018	0.0330913	0.0627161
CLCA2	1.69126	3.94789	1.22299	0.0374395	0.0693178
ATP8A1	2.78935	1.37703	-1.01836	0.000511913	0.00240271
SAPCD1	0.234918	0.556231	1.24352	0.000864226	0.00358256
SHISA3	1.22949	0.467345	-1.3955	0.111946	0.168016
HIST1H2AL	0.0994704	0.426256	2.09938	5.99655e-05	0.000511956
LY6K	0.50442	1.26302	1.32418	0.019818	0.0414826
MTNR1A	0.0686167	0.325557	2.24628	0.00121934	0.00466431
SAA1	1.63176	4.22764	1.37342	0.000122292	0.000847553
FOXE3	0.0693894	0.210237	1.59923	0.00169806	0.00601145
KRT40	0.0720523	0.223822	1.63523	0.0685626	0.113075
ZIC2	0.551252	1.48774	1.43234	0.00201007	0.00684488
SCUBE2	1.98691	0.547356	-1.85998	0.000201551	0.00122758
PLA2G2F	0.169564	0.379467	1.16214	0.0164743	0.0357412
RGS1	1.41758	3.13896	1.14686	1.31358e-05	0.000188431
SIGLEC11	1.96749	0.146673	-3.74568	0.000461016	0.00222995
LYPD1	0.159372	0.58746	1.88209	0.00039579	0.00199284
CDCA2	0.875961	2.37935	1.44163	3.21725e-06	8.65327e-05
DNER	2.67921	0.440953	-2.60311	0.000351595	0.00183055
CD1B	0.083481	0.214437	1.36103	0.0109994	0.0259593
UBD	1.06608	2.47618	1.2158	0.00349165	0.0105864
TBX10	0.0867464	0.269463	1.63521	0.0441627	0.0792474
PRLR	1.65254	0.766323	-1.10866	0.00649471	0.0171898
WDR62	0.68857	1.89307	1.45905	6.56829e-07	4.94188e-05
GNGT1	0.164898	1.20319	2.86722	0.000111592	0.000795819
ROS1	0.060357	0.428606	2.82806	0.0194912	0.0409672
PNPLA1	1.19202	0.414952	-1.52239	0.0114438	0.026715
GPR17	0.817764	0.350513	-1.22222	0.00506967	0.014187
UTS2	0.0505216	0.309076	2.61299	0.000196506	0.00120948
GBX2	0.0462818	0.216264	2.22428	0.0051013	0.0142698
C18orf54	0.547191	1.17425	1.10162	7.31179e-05	0.000583038
TTR	1.15723	0.39511	-1.55035	0.000532364	0.0024801
KLK4	0.0611321	0.260249	2.08989	0.00353642	0.0107174
HSPB7	2.77873	1.09857	-1.33879	0.000721887	0.00311927
SLC6A2	0.108261	0.295133	1.44686	0.110498	0.166246
SAA2	0.333226	1.6451	2.3036	0.00014961	0.00097736
LAG3	0.647787	1.36992	1.0805	0.000944773	0.00384016
UNC5A	0.877478	0.385366	-1.18713	0.0321015	0.0611016
SLC52A1	0.3904	0.984985	1.33515	0.00309543	0.0096137
FANCA	0.857029	2.0514	1.25919	6.01681e-06	0.000118537
POTEE	0.203198	0.470192	1.21036	0.000233474	0.00135318
ANKK1	0.207546	0.434342	1.0654	0.0124987	0.028615
SOWAHA	2.24292	1.02683	-1.12717	0.00237387	0.0078039
CELA3B	1.01523	0.156592	-2.69672	0.00355925	0.0107618
SEMA5B	0.186515	0.569557	1.61055	0.000245129	0.00139779
SLC9A2	3.16272	1.5174	-1.05956	0.00103223	0.00410595
MUM1L1	0.650408	0.209747	-1.63269	0.0648657	0.10796
LGALS7	1.24281	2.56723	1.04661	0.0454731	0.0811101
MADCAM1	0.738218	0.359778	-1.03694	0.000808047	0.0034092
LKAAEAR1	0.0475825	0.247271	2.37759	0.00158629	0.00572752
FAM83C	0.982564	1.96671	1.00116	0.0416108	0.0756075
CHEK2	0.912568	1.9434	1.09058	6.78248e-07	4.94188e-05
CAPN9	2.73451	0.787293	-1.79631	0.000705714	0.00306574
KRT86	0.238379	0.57731	1.27609	0.000705714	0.00306574
HTRA4	0.109743	0.249884	1.18713	0.00164481	0.00589246
EME1	0.392341	1.43915	1.87503	1.02582e-07	4.76649e-05
PGBD5	0.317996	0.831744	1.38713	0.129818	0.189719
DDIAS	0.59619	1.90138	1.6732	3.66291e-07	4.76649e-05
NDC80	0.96973	2.63642	1.44293	1.12759e-06	5.76444e-05
FGF19	0.147999	0.979653	2.72669	0.00139926	0.00519097
PGF	0.606474	1.7029	1.48948	2.57043e-05	0.000287083
ALX1	0.0121111	0.434176	5.16388	0.00202699	0.00690079
CENPH	1.19023	2.41116	1.01849	6.19634e-06	0.000120014
CCL7	0.0281131	0.370967	3.72198	3.97297e-05	0.000386205
NOX1	0.245681	0.973693	1.98668	0.000110468	0.000788214
TMEM151A	1.40639	0.636683	-1.14335	0.0292226	0.0566955
SLCO1B3	0.0772521	0.825567	3.41774	0.0122667	0.0282389
ICOS	0.239779	0.782758	1.70686	0.000131933	0.000893241
SLC5A12	0.167118	0.596818	1.83642	5.92757e-05	0.000506386
SRRM3	0.490448	1.15812	1.23961	0.00827041	0.0207302
GAST	0.307607	1.04738	1.76762	0.00175486	0.00616799
RNASE2	0.299666	0.844872	1.49538	0.000594724	0.00269672
FBXO39	0.0774512	0.377808	2.28629	6.08597e-05	0.000515436
CSPG5	0.12808	0.269379	1.07259	0.0110444	0.0259677
NWD1	1.0052	0.328303	-1.61438	0.000138754	0.000925763
LCE1F	0.0113622	0.367958	5.01722	0.00912422	0.0224575
VMO1	0.634923	1.54287	1.28096	2.36629e-05	0.000269977
CTSV	1.18288	2.61887	1.14664	0.000211706	0.00126537
DNA2	0.907476	1.92517	1.08505	6.57089e-06	0.000123617
GALR2	0.176613	0.428968	1.28028	0.003562	0.0107618
CCDC110	1.04889	0.356999	-1.55487	0.00247378	0.00805925
RSPO2	0.795327	0.194044	-2.03516	0.0108286	0.0256186
ZNF556	0.137647	0.375086	1.44625	0.0029131	0.00916735
HOXA11	0.42166	1.0513	1.31802	0.00131282	0.00493152
PRRG3	1.19998	0.433485	-1.46896	0.00328811	0.0100915
HIST1H2AG	0.509121	1.13726	1.15948	0.000107685	0.000774376
KRT80	1.72582	3.60033	1.06085	0.0017345	0.00609798
CYP27C1	0.272302	0.872958	1.68071	0.0526415	0.0912316
AQP4	2.36933	0.0726837	-5.02671	0.00137886	0.00513751
RIC3	0.714037	0.290745	-1.29624	0.0023253	0.00768832
FCGR3A	1.06787	2.87437	1.42851	2.57043e-05	0.000287083
C1QTNF7	0.79015	0.24424	-1.69382	0.00143123	0.00528973
RNF175	0.160872	0.341375	1.08545	0.0468539	0.0830406
HEPHL1	0.421817	1.52338	1.85259	0.00100969	0.00404198
TDO2	0.0817815	0.834518	3.3511	8.64149e-08	4.76649e-05
SPC24	0.825002	2.05842	1.31907	3.85384e-06	9.4265e-05
IGF2BP1	0.247897	0.75946	1.61524	0.00497274	0.0139754
SLC16A13	1.05608	2.18345	1.04789	4.54475e-05	0.000421737
GABRQ	0.07693	0.550942	2.84028	0.00152641	0.00553748
GJB7	0.14324	0.608161	2.08602	0.00268524	0.00857571
PLA2G1B	1.16971	0.203118	-2.52576	0.0104927	0.0249688
CAMK2N2	0.446593	1.05453	1.23957	0.00506967	0.014187
S100A7	2.11526	5.86564	1.47145	0.0028255	0.00896337
ASPA	0.920783	0.197612	-2.22019	8.54135e-06	0.00014814
LINGO1	0.430496	1.05218	1.28931	0.000488679	0.00231497
CEP19	0.47137	1.23039	1.38418	2.50059e-05	0.000281337
CLDN7	2.43354	5.08385	1.06286	0.00137085	0.00510907
APOC1	1.46604	3.4622	1.23976	1.84243e-05	0.000235144
MUC12	0.263252	0.684478	1.37856	0.0767467	0.12396
MUCL1	0.101598	0.751235	2.8864	0.00168952	0.00601145
HIST1H2AJ	0.165061	0.639401	1.95372	5.05366e-05	0.000454821
PLK1	1.79902	3.84052	1.09409	1.69225e-06	6.60168e-05
MBOAT4	0.650178	0.246157	-1.40126	0.00726659	0.0187429
AKR1C4	0.138685	0.517289	1.89916	0.00579581	0.0157126
IL20RB	1.31095	2.68246	1.03295	0.003562	0.0107618
LRRC31	1.93819	0.786566	-1.30107	0.0255119	0.0509756
LHX2	0.119127	0.675428	2.5033	0.000790064	0.00335087
C7orf61	0.148018	0.347542	1.23141	0.00180945	0.00629562
KCNK9	0.0890378	0.208663	1.22869	0.0149982	0.0331578
FOXL2NB	0.0616534	0.294781	2.25739	0.00747164	0.0191927
VIP	1.58489	0.242278	-2.70964	0.0182316	0.038745
STEAP1B	0.465453	0.932659	1.00271	0.00506967	0.014187
MAFA	0.100597	0.263996	1.39193	0.0865483	0.136368
PRR5L	0.417098	1.43966	1.78727	2.03663e-06	7.1184e-05
SOST	0.0385585	0.620265	4.00776	0.00311319	0.00966668
ZNF471	0.968981	0.353585	-1.45441	0.000455666	0.00220562
SYPL2	0.687721	0.280771	-1.29243	0.00117754	0.00452831
HTR2C	0.0711943	0.318298	2.16055	0.00406527	0.0119724
HORMAD1	0.628615	1.31582	1.06571	0.0249173	0.0499182
EGFL6	1.07384	2.1756	1.01863	7.31179e-05	0.000583038
AIFM3	0.139401	0.444428	1.67271	6.58537e-05	0.000544341
BAAT	0.134172	0.382209	1.51028	0.00192726	0.00663257
DLX5	0.522393	1.71879	1.71819	0.00425566	0.0123874
IL21R	0.231042	0.526068	1.18709	0.00143123	0.00528973
PLIN5	1.66983	0.311724	-2.42136	6.58537e-05	0.000544341
BIRC7	0.056945	0.333636	2.55063	0.00257213	0.00830879
HIST1H2AE	0.944968	2.61081	1.46616	8.79228e-06	0.000150971
RASGEF1A	0.430957	0.92452	1.10116	0.0767467	0.12396
GYS2	0.512921	0.224513	-1.19194	0.163396	0.228369
GTSE1	1.00931	2.63341	1.38356	1.23903e-06	5.76444e-05
POLE2	1.01373	2.11085	1.05815	6.78248e-07	4.94188e-05
TRIM59	0.668615	1.63999	1.29444	1.8003e-06	6.76449e-05
NAGS	0.658552	1.38888	1.07656	0.000615533	0.00276018
SIGLEC7	0.180189	0.523619	1.539	0.000283454	0.00156326
RUNX2	0.68462	1.57436	1.20139	3.76526e-05	0.000371962
ELOVL3	0.0865482	0.399306	2.20592	0.000835641	0.00350543
PM20D1	1.03271	0.224117	-2.20412	0.00590871	0.0159547
CLEC12A	0.21279	0.553926	1.38026	0.0153891	0.0337888
PTPRN2	3.48115	1.60431	-1.11761	0.000808047	0.0034092
SULT1C2	3.04182	1.20973	-1.33025	0.0245188	0.0492342
ANGPT2	0.668406	1.70955	1.35482	5.19134e-06	0.000111529
CHI3L1	1.45491	3.16357	1.12063	0.000826385	0.0034685
B4GALNT1	0.243446	1.15469	2.24583	0.000548701	0.00252799
IGFL2	0.170443	0.665297	1.96471	0.00218459	0.00731409
KRTAP4-1	0.00933278	0.659307	6.1425	3.69381e-06	9.29654e-05
CCDC177	0.0324279	0.226979	2.80725	0.0296656	0.0574577
DUSP9	0.16418	1.06911	2.70306	0.000206563	0.00124712
GKN2	4.53389	0.360224	-3.65378	0.031108	0.059555
ACACB	2.63414	1.21637	-1.11475	4.19359e-05	0.000399101
CTSG	1.07044	0.366702	-1.54552	0.00305657	0.00954253
RELN	0.552418	0.186881	-1.56364	0.00131282	0.00493152
FCGR2A	1.21243	2.50227	1.04533	0.000131933	0.000893241
SYNPO2	3.88534	1.92611	-1.01235	0.00184805	0.00640721
ADH1B	2.41828	0.648258	-1.89934	1.47033e-05	0.000202407
HIST1H2BJ	0.818595	2.26393	1.46761	1.04523e-05	0.000164314
SAGE1	0.0126891	0.494715	5.28494	0.0937982	0.145396
ACSM1	0.792725	0.231332	-1.77685	2.79124e-05	0.000303379
P4HA3	0.282858	0.717954	1.34381	0.000283454	0.00156326
KYNU	0.299901	1.11723	1.89737	5.47568e-05	0.000481825
CCNF	1.26945	2.62948	1.05057	6.57089e-06	0.000123617
FAM111B	1.17026	2.55991	1.12926	0.000113318	0.000802318
DEPDC1B	0.82313	2.34748	1.51192	4.91245e-07	4.79783e-05
LCE1C	0.0481879	0.370628	2.94323	0.0104768	0.0249353
FZD9	0.178147	0.421384	1.24207	0.18004	0.246577
FBP2	2.36542	0.562247	-2.07282	0.0127187	0.0290005
FSIP2	0.679897	0.247884	-1.45565	0.0148699	0.0328847
PSRC1	0.966365	1.96085	1.02084	5.62257e-05	0.000490674
CTLA4	0.382228	1.17018	1.61423	4.66787e-05	0.000428828
TTLL2	0.0654862	0.216074	1.72226	0.0579912	0.0989587
SLC16A7	2.67668	0.968705	-1.46631	0.000251159	0.00142393
SOX14	0.0500685	0.23352	2.22157	0.029936	0.0579082
FCRL3	0.155419	0.325633	1.06709	0.160664	0.225031
ZMAT1	1.2522	0.561982	-1.15587	0.000924009	0.00377135
XRCC2	0.57115	1.7584	1.62232	1.02583e-06	5.65069e-05
PRAME	0.23583	1.73634	2.88023	0.000233364	0.00135318
MAP6	0.874772	0.424767	-1.04223	0.0222409	0.0455774
GABRB3	1.11011	0.480877	-1.20696	0.00827041	0.0207302
LEMD1	0.332537	0.995534	1.58195	0.00103223	0.00410595
RRM2	1.94879	4.30477	1.14336	3.73995e-06	9.29654e-05
ANXA8L1	0.746804	1.50486	1.01082	0.0397777	0.0727076
TP53AIP1	0.498986	1.0709	1.10175	0.0594335	0.100758
FBXL13	1.20519	0.44338	-1.44265	0.0038565	0.0114679
PTPRN	0.67965	0.192782	-1.81782	0.0118559	0.0274722
SLC16A10	1.16309	0.53338	-1.12473	0.105108	0.159516
RUFY4	0.121567	0.272171	1.16276	0.0127197	0.0290005
CLDN3	1.99659	4.07084	1.02779	0.0287651	0.0559734
MYO18B	0.692077	0.18264	-1.92193	2.64212e-05	0.000292481
CTAGE4	0.287733	0.646251	1.16736	0.0038565	0.0114679
ADAM12	0.270845	1.73993	2.68349	5.24139e-07	4.94188e-05
KIR2DL4	0.224021	0.461123	1.04152	0.0757152	0.122467
AQP9	0.257859	0.939452	1.86524	0.000216962	0.00128839
DPF1	0.221645	0.728758	1.71719	5.47568e-05	0.000481825
CLDN4	2.68662	5.49748	1.03298	0.000283454	0.00156326
COCH	0.328651	1.29809	1.98177	0.000368688	0.00189802
PPP1R14C	1.45275	3.12816	1.10653	0.00378087	0.0113065
CST4	0.0684761	0.528616	2.94855	0.000546849	0.00252799
CD177	0.377228	1.47416	1.96639	0.00257753	0.00830879
UBE2QL1	1.13189	0.450651	-1.32866	0.0321015	0.0611016
CXCL8	1.03753	4.292	2.0485	7.95837e-07	5.16956e-05
CRYBB2	0.13985	0.291359	1.05892	0.0276472	0.0542968
CENPK	0.684161	1.82917	1.41878	4.61019e-06	0.000104419
HIST1H4B	0.105646	0.36991	1.80793	3.56626e-05	0.000357245
ANXA8	0.950653	1.97065	1.05168	0.022607	0.0462044
ZBTB16	2.6237	0.532071	-2.30191	4.42471e-05	0.000415072
NEURL3	0.240935	0.920564	1.93388	3.19984e-05	0.000333069
CYP2C9	1.47883	0.701964	-1.07499	0.00469145	0.0133525
MUC5AC	4.38654	1.67505	-1.38888	0.00754126	0.0192682
PALM2	0.0722647	0.248459	1.78165	0.000826385	0.0034685
ZNF474	0.1258	0.316478	1.33097	0.0099197	0.0238443
GIF	5.74709	0.382587	-3.90897	0.00782492	0.0198363
KCNJ13	1.17598	0.290497	-2.01726	0.0032227	0.00992614
IGFALS	2.21455	0.48971	-2.17702	0.00956813	0.0231813
C12orf54	0.166634	0.696994	2.06446	0.0441658	0.0792474
HIST1H3G	0.250445	0.748925	1.58033	0.00032734	0.00173377
ALG1L2	0.234234	0.52056	1.15211	0.000826385	0.0034685
NKX2-8	0.22477	0.825766	1.87728	0.00865869	0.0215466
SAA2-SAA4	0.108257	0.788133	2.86398	0.00037157	0.00191214
SYT12	0.266422	0.602859	1.17811	0.0757159	0.122467
PTGDR2	1.12592	0.354099	-1.66888	0.00159308	0.005728
SLC28A3	0.628484	1.80151	1.51926	0.000290364	0.00159053
GABRE	0.776233	2.04905	1.40039	0.00782592	0.0198363
CD300LF	0.270807	0.817525	1.594	4.54475e-05	0.000421737
SCARA5	2.46381	0.659096	-1.90233	7.50489e-05	0.000594306
LBX2	0.307455	0.661634	1.10566	0.000826385	0.0034685
TMEM211	1.13843	0.201218	-2.50022	0.00238883	0.00785121
RAB3B	0.50975	1.08063	1.08401	0.0717048	0.117316
HAVCR2	0.714081	1.55509	1.12284	0.00029743	0.0016215
ASPM	0.986676	2.71472	1.46016	1.23903e-06	5.76444e-05
SERPINB5	2.60079	5.48566	1.07672	0.0016624	0.00592621
STX1A	0.975344	1.98476	1.02498	2.23888e-05	0.000262844
VWDE	0.0656489	0.306409	2.22262	0.179925	0.246577
STMN2	0.850958	0.198351	-2.10103	0.00513881	0.0143718
CDC20	2.19337	4.80942	1.13271	3.66291e-07	4.76649e-05
LHX1	0.0871973	0.237027	1.44269	0.00103688	0.00412207
KCNS1	0.0734338	0.326452	2.15236	0.00117754	0.00452831
CHSY3	0.324431	0.759117	1.22641	0.000239235	0.00137157
ALOX15	0.084933	0.620075	2.86805	0.00643354	0.0171101
PSCA	7.66002	2.80445	-1.44963	2.64212e-05	0.000292481
CHD5	0.539466	0.212985	-1.34078	0.0973369	0.149919
TRAIP	0.610123	1.46187	1.26065	3.02844e-06	8.39128e-05
KIF4A	1.07277	3.0301	1.49803	4.31327e-07	4.76649e-05
ZYG11A	0.209733	0.520546	1.31147	0.0518869	0.0902075
IL4I1	0.646148	1.65571	1.35751	5.19273e-05	0.000464345
GAS2L3	0.764442	1.6412	1.10227	3.86827e-05	0.000377801
IGF2BP3	0.256765	1.67738	2.70769	5.0398e-06	0.000109642
GRAP	0.0912395	0.209701	1.20061	0.00433985	0.0125555
KRT23	0.831325	2.24914	1.43589	0.00201007	0.00684488
PRR11	1.4185	3.38567	1.25508	1.9749e-06	6.93785e-05
IFIT2	1.0421	2.09498	1.00745	0.000138754	0.000925763
KRT75	0.30431	1.46938	2.27159	0.0118225	0.0274722
ISL1	1.29689	0.427921	-1.59964	0.00115453	0.0044585
C1QTNF6	0.643884	1.95182	1.59995	1.39352e-07	4.76649e-05
PTHLH	1.13968	2.83603	1.31524	0.0475467	0.0840845
CNGB1	0.104616	0.585799	2.4853	0.00401187	0.0118177
RGS7	0.467758	0.191427	-1.28897	0.00432321	0.0125555
CLUL1	0.518434	0.181667	-1.51287	0.0269959	0.0532458
ZNF695	0.178619	0.680025	1.92871	0.000110468	0.000788214
ZIC1	0.0688037	0.374809	2.4456	0.0813542	0.129923
SST	3.57945	0.485953	-2.88085	0.000749916	0.00322621
DNAAF3	0.205437	0.463569	1.17409	0.00232531	0.00768832
DUSP2	1.13021	2.32077	1.03801	2.00337e-05	0.000246987
SCML2	0.352413	0.7858	1.15689	0.0368741	0.0685097
PCSK9	0.54047	2.51944	2.22082	2.44782e-06	7.60923e-05
CT83	0.413108	1.5853	1.94016	0.0927518	0.144277
TUBAL3	0.213397	0.487335	1.19138	0.0198166	0.0414826
MAGEA9B	0.0085253	0.315979	5.21193	0.0351236	0.0660067
ANXA10	5.22287	2.18312	-1.25845	0.00263082	0.00844716
WNT2	0.157174	1.12246	2.83623	3.31584e-06	8.79815e-05
TNNI3	0.0580509	0.437574	2.91414	0.00203079	0.00691201
PROK2	0.121364	0.330719	1.44626	0.0979108	0.150786
PLK4	1.01796	2.4009	1.23789	9.9392e-07	5.54141e-05
BHLHA15	2.58981	0.970837	-1.41554	0.019818	0.0414826
ZIC5	0.240541	0.875555	1.86392	0.00043476	0.00213096
HMSD	0.0942193	0.282615	1.58474	0.0222406	0.0455774
LDHC	0.113239	0.281797	1.31529	0.0528889	0.0916488
BAMBI	1.08249	2.64634	1.28965	0.000113318	0.000802318
IL23A	0.56283	1.47197	1.38697	2.05993e-05	0.000251483
NME5	0.6376	0.180353	-1.82183	0.00103209	0.00410595
NEIL3	0.456815	1.44812	1.6645	4.21579e-06	9.87341e-05
TG	0.0638724	0.240298	1.91156	0.0241256	0.0486078
SPRR2D	2.04127	4.18286	1.03502	0.0148629	0.0328847
RANBP3L	1.19028	0.175315	-2.76328	0.0059071	0.0159547
ENKUR	0.192081	0.392773	1.03198	0.00602195	0.0162128
ATP12A	0.399443	0.810097	1.0201	0.1091	0.164508
LRRC2	0.783695	0.23306	-1.74959	0.000808047	0.0034092
PRAC2	0.236716	0.577523	1.28672	0.0458656	0.0817625
ALDOB	3.49662	1.32267	-1.40251	0.0352202	0.0660067
MNDA	0.71647	1.57644	1.1377	0.000434827	0.00213096
NLRP6	0.203539	0.517348	1.34583	0.128249	0.187766
CD68	0.603619	1.23162	1.02885	0.000165332	0.00105553
HIST1H4F	0.110157	0.289761	1.3953	0.0240292	0.0485484
PTGES	1.4845	3.15028	1.0855	5.77319e-05	0.000498762
MKI67	2.07746	4.329	1.05921	1.01563e-05	0.000161877
FOXC2	0.412932	1.23207	1.57711	0.0070006	0.0181965
HSPA6	0.885579	2.06047	1.21828	0.00123003	0.00468567
GPR84	0.144869	0.506971	1.80715	2.57043e-05	0.000287083
STRIP2	0.402232	1.37573	1.7741	6.19634e-06	0.000120014
BMPER	0.66506	0.261925	-1.34433	0.0122811	0.0282389
MSR1	0.569831	1.32171	1.2138	0.000772498	0.00329352
LAIR2	0.214185	0.531669	1.31167	0.000455545	0.00220562
CERS3	0.996411	2.00635	1.00976	0.126691	0.185866
CDC25C	0.611124	1.68821	1.46596	5.34723e-06	0.000113113
H2BFWT	0.0241011	0.230841	3.25973	0.0112452	0.0263498
NPY	0.880991	0.217355	-2.01907	0.00397274	0.0117653
FCGR1A	0.299737	0.742097	1.30791	0.000523912	0.00244156
SAMD15	0.255169	0.584184	1.19497	0.000196647	0.00120948
MAD2L1	1.13526	2.82332	1.31437	2.81457e-07	4.76649e-05
TFAP2A	1.27512	2.87188	1.17136	0.000864226	0.00358256
ESPL1	1.30801	2.63866	1.01244	0.000233474	0.00135318
CAPN6	2.46108	1.10391	-1.15667	0.0017345	0.00609798
KREMEN2	0.472497	1.55548	1.71898	6.93959e-05	0.000561817
PACRG	0.620337	0.238989	-1.37611	1.31328e-05	0.000188431
RNASE10	0.0572719	0.613946	3.42221	0.000523051	0.00244156
ZP3	0.587274	1.5384	1.38932	9.58803e-06	0.00015775
KIT	2.7392	1.22233	-1.16412	0.0016624	0.00592621
TNFRSF11B	0.462298	1.45468	1.65381	0.0054747	0.0150124
SEMA3E	1.28133	0.566563	-1.17734	0.0218798	0.0450047
KCNC3	0.432502	0.961786	1.15301	0.00115208	0.00445027
GRIN2D	1.19867	2.72543	1.18505	0.00100969	0.00404198
TM4SF19	0.283512	1.158	2.03015	0.000445133	0.00216912
PF4V1	0.0527144	0.302463	2.52049	0.000198919	0.00122236
SPP1	1.4751	4.94528	1.74524	1.74547e-06	6.6955e-05
SCGN	0.778949	0.235601	-1.72518	0.000511386	0.00240271
NKAIN4	0.0664739	0.221625	1.73726	0.0226065	0.0462044
CYP1A1	0.825586	0.221835	-1.89593	0.0566273	0.0968233
DEFB4A	0.500143	1.63564	1.70944	0.044932	0.0803479
ST8SIA2	0.0493791	0.227719	2.20528	0.00526815	0.0145839
CDC7	1.02138	2.17834	1.09271	6.78248e-07	4.94188e-05
BLM	0.636511	1.82438	1.51915	6.36063e-07	4.94188e-05
KRT16	2.7272	5.6629	1.05412	0.0100998	0.0241969
CCNE1	1.05072	2.55502	1.28196	1.31913e-06	5.93654e-05
OTX1	0.717973	1.6057	1.1612	0.00105523	0.00417455
IL17C	0.0624083	0.458131	2.87595	0.000844992	0.00352027
GHRL	3.70214	0.469919	-2.97788	0.000987605	0.00397553
HJURP	1.00545	2.76444	1.45914	1.27848e-06	5.86865e-05
SFRP4	0.918028	2.19935	1.26047	0.0257316	0.0512363
LRRC15	0.634835	1.3543	1.0931	0.107805	0.162784
CD80	0.134701	0.481067	1.83648	3.86827e-05	0.000377801
MYBL2	2.37424	5.19945	1.13089	1.9749e-06	6.93785e-05
ATP4A	5.71824	0.200001	-4.83749	0.0572662	0.0979012
AANAT	0.128423	0.284781	1.14895	0.00857915	0.0213525
HIST1H2BL	0.195265	0.632463	1.69555	2.30175e-05	0.000265472
TRIM50	2.60586	0.117009	-4.47707	0.00313857	0.00974111
SCN3A	0.42894	0.197094	-1.12189	0.000808047	0.0034092
SPTBN4	0.509536	0.217407	-1.22879	0.000116238	0.000815861
SLITRK6	0.616662	1.37926	1.16134	0.172091	0.237771
NEB	0.223513	0.588478	1.39663	0.000319609	0.00170331
CDH24	1.13711	2.47542	1.1223	6.78248e-07	4.94188e-05
SLC13A5	0.0967581	0.391839	2.01781	0.0108494	0.0256186
LOXL2	1.68677	3.46347	1.03796	4.09166e-06	9.74849e-05
DNAJC12	0.492988	1.07722	1.12768	0.0292226	0.0566955
SYCE3	0.179006	0.552162	1.62509	5.92704e-05	0.000506386
LMO1	0.122923	0.353126	1.52243	0.107444	0.16263
ATOH8	1.35391	0.423141	-1.67792	9.86825e-06	0.000160254
CSTL1	0.124593	0.266936	1.09927	0.000286223	0.00157726
AL591806.1	0.137746	0.305352	1.14847	0.00782556	0.0198363
CALML3	1.85016	3.82361	1.04728	0.0707206	0.116038
PYGM	0.894245	0.367433	-1.28319	0.0888583	0.139227
KIF2C	1.43569	3.52103	1.29425	4.31327e-07	4.76649e-05
ARTN	0.677865	1.59313	1.23279	0.0032227	0.00992614
REP15	1.08285	0.365533	-1.56676	0.00797165	0.0201131
FANCI	1.58046	3.18147	1.00935	8.75569e-07	5.31166e-05
PPP1R9A	1.50803	0.696551	-1.11436	0.00107871	0.004237
NPFFR1	0.0949413	0.272378	1.5205	0.00506967	0.014187
FCHO1	0.577265	1.41107	1.28948	0.00041488	0.00206555
ATP8A2	0.581745	0.224268	-1.37516	0.0489582	0.0861272
RGL3	1.94424	0.955998	-1.02413	0.0097425	0.0235128
GNLY	0.492138	1.49313	1.60121	0.000477435	0.002275
PIWIL1	0.0508905	0.483529	3.24813	0.0197976	0.0414826
KLHDC7B	0.64388	1.83659	1.51216	0.000319609	0.00170331
SPOCD1	0.191381	0.676836	1.82236	5.19273e-05	0.000464345
ADAMTSL3	1.19612	0.487948	-1.29356	0.0363156	0.0677003
HIST1H2BG	0.718784	2.25978	1.65255	1.24092e-05	0.000182377
SIGLEC12	0.268768	0.819413	1.60823	0.00125708	0.00476761
CPXM1	1.17332	2.35346	1.00419	0.0016624	0.00592621
ANGPTL7	0.480707	0.198142	-1.27862	0.0245188	0.0492342
CNTD2	0.22553	0.685284	1.60338	5.77319e-05	0.000498762
CEP72	0.995845	1.99753	1.00422	8.54135e-06	0.00014814
GNB1L	0.480378	1.02311	1.09072	1.24092e-05	0.000182377
MAGEA6	0.0625279	1.56243	4.64315	0.0383882	0.0708163
SLC9A4	3.61496	0.570706	-2.66316	2.75293e-05	0.000301356
TNFAIP6	0.9211	2.14995	1.22287	0.000191855	0.00118637
FXYD1	0.745365	0.259994	-1.51947	0.00342256	0.0104228
C12orf56	0.186578	0.745095	1.99765	0.000965943	0.00390786
SCNN1B	3.03071	1.36865	-1.1469	0.00939655	0.0228662
WIPF3	2.20331	1.00126	-1.13785	0.0029131	0.00916735
UHRF1	1.22007	2.81336	1.20533	1.47127e-05	0.000202407
CSAG1	0.168023	1.06866	2.66908	0.0106461	0.0252477
PTH2R	0.0586099	0.505737	3.10917	0.100485	0.154181
HIST1H2BF	0.616721	1.46463	1.24785	0.00105523	0.00417455
CHAF1B	0.949286	1.97351	1.05585	9.31543e-06	0.000154744
ARHGDIG	1.81469	0.26301	-2.78653	4.92268e-05	0.000446079
DUSP27	0.0602703	0.422623	2.80985	0.07301	0.119013
TRIP13	1.14516	3.27134	1.51434	1.0615e-07	4.76649e-05
GATA5	1.81201	0.303268	-2.57892	0.0106369	0.0252477
ARL9	0.383764	0.921874	1.26435	0.00297276	0.00931889
SLITRK3	0.539168	0.211774	-1.34821	0.0387773	0.0712574
LMX1B	0.19762	0.644028	1.70439	0.00537079	0.0148011
A4GNT	1.18745	0.566187	-1.06852	0.028272	0.0552826
CDH3	1.89534	4.6075	1.28153	2.50059e-05	0.000281337
TRIB3	1.54485	3.20982	1.05503	1.24092e-05	0.000182377
COX6B2	0.145966	0.727385	2.31709	7.70281e-05	0.000605799
PGC	10.2623	2.61527	-1.97232	0.000376179	0.00192622
KCNS3	0.917077	2.27919	1.31341	0.000201551	0.00122758
ARSI	0.462662	1.5503	1.74452	0.000445133	0.00216912
HMGA2	0.310265	1.16052	1.90319	0.000153403	0.000995996
CCDC78	0.262217	0.532311	1.0215	0.00827041	0.0207302
PI16	2.7519	0.598925	-2.19998	0.00152642	0.00553748
HOXA13	0.641855	1.40464	1.12988	0.00207411	0.00703164
KIF11	1.81408	3.79507	1.06489	9.9392e-07	5.54141e-05
MASP1	0.528374	0.196619	-1.42616	0.031116	0.059555
COL11A1	0.0874507	1.49894	4.09933	2.11792e-05	0.000255404
S1PR5	0.547608	1.72333	1.65399	0.000523912	0.00244156
MAPK8IP2	0.664627	1.4829	1.1578	0.00363364	0.0109518
PALM3	2.31438	0.92612	-1.32135	0.0222409	0.0455774
C1QL4	0.0302212	0.214642	2.8283	9.47174e-05	0.000700643
CABYR	0.474992	1.24613	1.39148	0.00128467	0.00484824
PRR5-ARHGAP8	0.120305	0.278657	1.21179	0.00123003	0.00468567
ADAMTS12	0.274241	1.73737	2.66339	3.66291e-07	4.76649e-05
EXO1	0.733848	2.32847	1.66583	4.17487e-07	4.76649e-05
MAPK12	0.348889	0.984041	1.49595	6.76029e-05	0.000552498
RECQL4	1.45547	3.36287	1.2082	1.9516e-07	4.76649e-05
PIFO	0.952987	0.382705	-1.31622	0.00558042	0.0152446
FOXL2	0.0563915	0.634686	3.49249	0.00291114	0.00916735
MLIP	0.106866	0.238017	1.15526	0.0185397	0.0392664
RAB3C	0.641348	0.228266	-1.49039	0.0011026	0.00431144
RIBC2	0.418069	1.1325	1.4377	0.00115208	0.00445027
FAM189A2	2.38962	0.845937	-1.49816	4.89251e-06	0.000108146
ETV4	1.60413	3.65035	1.18624	5.47568e-05	0.000481825
PCDHGB2	0.401015	0.828601	1.04702	0.0241256	0.0486078
CPNE7	0.629436	1.34686	1.09747	0.00842352	0.0210298
APOA4	0.093484	0.311162	1.73487	0.136027	0.19743
RORC	2.51484	0.975865	-1.36571	0.000424744	0.00209722
HAPLN3	1.02378	2.15489	1.07371	2.23888e-05	0.000262844
HOXD10	0.256829	1.54702	2.59062	0.000601589	0.00271089
CTAGE15	0.0417335	0.22226	2.41297	0.024481	0.0492342
SHISA6	0.534092	0.26359	-1.01879	0.00602183	0.0162128
KCNH3	0.142222	0.345326	1.27981	0.0156546	0.0342626
FOLH1	0.309194	0.841046	1.44367	0.000944773	0.00384016
MAPK15	0.588029	1.51051	1.36108	0.000135303	0.000908906
FANCB	0.305495	0.980774	1.68277	9.9392e-07	5.54141e-05
DUSP26	0.549151	0.205184	-1.42029	0.00122975	0.00468567
DLX1	0.0994497	0.377695	1.92518	0.0461696	0.0820813
PODNL1	0.581363	1.53361	1.39943	0.000102316	0.00074236
CNTD1	1.52459	0.59635	-1.35419	0.00687092	0.0179305
GABRR1	0.191866	0.572291	1.57665	0.0038948	0.0115793
PITX2	0.49855	1.0406	1.06161	0.0233558	0.0473545
SERP2	1.16813	0.558781	-1.06385	0.000466432	0.00224119
KLRG2	0.674733	1.36351	1.01494	0.0504021	0.0881874
PADI3	0.535344	1.384	1.3703	0.00991884	0.0238443
NKAIN1	0.134957	0.347789	1.36572	0.0299206	0.0578866
GSTA2	1.43743	0.405227	-1.82669	0.00745339	0.0191494
TAS2R38	0.0448833	0.316253	2.81683	0.000100858	0.000738003
GRIK5	0.941193	0.439442	-1.09882	0.0707298	0.116038
LY6H	0.593474	0.229974	-1.36772	0.000145796	0.000961828
KCNK3	1.04559	0.447383	-1.22473	0.000445133	0.00216912
RASGRF1	0.0863143	0.24787	1.52191	0.0081198	0.0204196
RGN	1.75928	0.550627	-1.67584	0.000182599	0.0011404
ZNF626	1.10576	0.385557	-1.52002	0.00159308	0.005728
SCGB2A1	1.86016	0.521442	-1.83485	0.000327294	0.00173377
SMCO2	0.246386	0.521848	1.08271	0.0039335	0.0116516
TRPV4	0.93694	2.02637	1.11287	0.00214003	0.00719141
OSCAR	0.461256	1.21992	1.40315	3.76526e-05	0.000371962
IL36G	0.556669	2.0993	1.91502	0.00242307	0.00791744
HIST1H3J	0.118706	0.30564	1.36444	0.000843429	0.00352027
ACSM3	1.92046	0.834067	-1.20322	0.00252517	0.00818022
SLC26A9	3.35751	1.18106	-1.50731	0.0017345	0.00609798
ABCA6	0.676053	0.308305	-1.13278	0.01412	0.0315712
LAMC3	0.519652	1.23491	1.24879	0.000689877	0.00301501
BMX	0.847256	0.373568	-1.18143	0.000987605	0.00397553
PPP1R1A	0.890219	0.153695	-2.53409	6.08262e-05	0.000515436
PKNOX2	0.694676	0.22566	-1.62219	9.47352e-05	0.000700643
DTL	1.09657	2.84361	1.37473	1.4042e-06	6.00537e-05
WNT11	0.538432	1.43445	1.41366	0.00625431	0.0167142
ATP6V1B1	0.377476	0.909536	1.26875	0.0143662	0.0320124
ANLN	1.74836	4.18291	1.25851	5.24139e-07	4.94188e-05
UBE2C	2.50437	5.43342	1.11741	4.75554e-07	4.79783e-05
MCEMP1	0.0943916	0.393464	2.0595	0.00049439	0.00234121
CDCA5	1.06984	3.00716	1.49101	3.21181e-07	4.76649e-05
CACNA2D2	1.26255	0.490757	-1.36326	0.00152642	0.00553748
RFX8	0.0668937	0.351054	2.39175	6.01681e-06	0.000118537
PACSIN1	0.78991	0.347306	-1.18548	0.0482481	0.0850627
EFNA2	0.541492	1.18819	1.13375	0.0134037	0.0302149
SOX11	0.0424732	0.242078	2.51084	9.47343e-05	0.000700643
DSCC1	1.14636	2.48511	1.11625	2.38437e-07	4.76649e-05
CENPW	1.92525	4.04641	1.0716	1.39352e-07	4.76649e-05
SH3GL2	1.78896	0.16387	-3.4485	2.62157e-05	0.000292481
CKMT2	2.25419	0.441438	-2.35233	1.27676e-05	0.000186252
RIMS3	1.81025	0.904831	-1.00047	0.00110267	0.00431144
GPT	2.24783	1.06052	-1.08377	0.00159308	0.005728
TIGD3	0.209585	0.453903	1.11485	0.000924009	0.00377135
CASC10	0.213845	0.566989	1.40676	0.00041488	0.00206555
NPBWR1	0.0388956	0.439744	3.49899	0.0142792	0.0319219
BRCA1	1.08758	2.43858	1.16492	2.76503e-06	7.98263e-05
IL11	0.142717	1.0768	2.91552	1.2166e-07	4.76649e-05
IDO1	0.808344	2.17436	1.42755	0.00205256	0.00696032
VNN3	0.120179	0.512054	2.09112	0.00782592	0.0198363
ITGAX	0.714732	1.68309	1.23564	7.31179e-05	0.000583038
DMP1	0.110498	0.378609	1.77669	0.000102046	0.00074236
CCL20	1.5556	3.89824	1.32536	0.00020657	0.00124712
KLC3	0.742695	1.50424	1.0182	0.00687092	0.0179305
C19orf81	0.0849821	0.484668	2.51177	0.0225849	0.0462044
ZBP1	0.372799	0.777439	1.06033	0.0278684	0.0545524
COL4A3	0.850826	0.2857	-1.57436	0.000924009	0.00377135
ANGPTL3	1.37463	0.211352	-2.70132	0.0106575	0.0252477
ZNF582	0.525899	0.254327	-1.0481	0.00309543	0.0096137
MELK	1.36099	3.42842	1.33289	7.46618e-07	5.04004e-05
C3orf18	1.58206	0.680431	-1.21729	0.00117754	0.00452831
SYNE1	1.59785	0.718918	-1.15223	0.00649471	0.0171898
TCHH	0.0798686	0.624065	2.966	0.000924009	0.00377135
PDGFD	2.77629	1.26492	-1.13411	0.0070006	0.0181965
HOXC9	0.300124	1.52666	2.34675	5.84219e-06	0.00011728
TRIM15	0.549662	1.75427	1.67425	0.0237351	0.0479741
GSTM1	0.494759	1.70098	1.78157	0.0336298	0.0635366
CGNL1	2.81929	1.10425	-1.35227	0.000368688	0.00189802
FOXM1	2.00449	4.2829	1.09535	1.44869e-06	6.11961e-05
AURKA	1.67245	3.65159	1.12656	4.91245e-07	4.79783e-05
EREG	0.806657	1.78536	1.14619	0.00451278	0.0129524
IL13RA2	0.164997	0.817094	2.30806	0.000161262	0.00103483
CCL23	0.682364	0.326538	-1.06329	0.0363096	0.0677003
KRT9	0.0769659	0.371465	2.27094	0.00119992	0.00460507
VAX2	0.365301	0.905729	1.31	0.0208267	0.0432129
CYP24A1	0.624069	1.30957	1.06932	0.00974233	0.0235128
CNR1	0.675354	0.294456	-1.19759	0.00378079	0.0113065
GREM2	2.46704	0.599067	-2.042	3.37869e-05	0.000345163
ADAMTS14	0.578788	1.56953	1.43923	1.27676e-05	0.000186252
COL5A3	1.2739	2.6906	1.07868	8.11355e-05	0.000630184
SERPINA5	2.17116	0.649131	-1.74189	0.00188739	0.00650756
SAMD13	1.00017	0.412366	-1.27824	0.00417295	0.0122008
CFHR3	0.0630844	0.218755	1.79396	0.100938	0.154808
CHST1	0.467179	1.71756	1.87831	3.85384e-06	9.4265e-05
PTGER3	2.40217	0.52958	-2.18142	0.0164756	0.0357412
KCNB1	0.767155	0.176262	-2.1218	0.000319607	0.00170331
GPR156	0.0871666	0.269991	1.63106	0.0211727	0.0438055
FOXP3	0.532713	1.5371	1.52878	1.64691e-05	0.000216409
ABCA9	0.79514	0.343068	-1.21271	0.0106575	0.0252477
HMMR	1.19153	2.9385	1.30227	3.41732e-06	8.92977e-05
PDZRN4	0.807442	0.263979	-1.61293	0.0129432	0.029415
MMP3	0.557784	3.30945	2.56881	1.23903e-06	5.76444e-05
GPR158	0.331601	0.709231	1.09681	0.0226073	0.0462044
SCNN1G	2.27259	0.828139	-1.45639	0.00285438	0.00902223
TROAP	1.08581	2.99826	1.46535	3.78491e-07	4.76649e-05
ASCL5	0.0999668	0.286081	1.51691	0.00312664	0.00970625
FANCD2	0.966397	1.9634	1.02267	0.000102316	0.00074236
GKN1	6.72696	0.603627	-3.47823	0.00514572	0.0143812
LYPD8	0.0297304	0.506424	4.09034	0.000183021	0.00114251
ECT2	2.15455	4.49046	1.05948	3.1077e-07	4.76649e-05
CFAP46	0.805407	0.193231	-2.05939	0.000131933	0.000893241
ALB	0.798389	0.27964	-1.51352	0.0081117	0.0204196
HDC	1.87964	0.325788	-2.52845	6.76029e-05	0.000552498
IBSP	0.0691564	0.857522	3.63224	1.23518e-06	5.76444e-05
TGFBR3L	0.251446	0.62719	1.31866	0.026996	0.0532458
P2RY6	0.516734	1.37134	1.4081	0.000119229	0.000831765
CNNM1	0.487014	1.17976	1.27646	0.00602195	0.0162128
IL37	0.0665168	0.211269	1.66729	0.00209438	0.00707584
CREG2	0.144377	0.757411	2.39123	0.000216962	0.00128839
DLX2	0.194775	0.553128	1.5058	0.00297259	0.00931889
CAPNS2	0.954266	2.15083	1.17243	0.0573231	0.0979012
MEST	1.67448	3.47711	1.05418	2.76503e-06	7.98263e-05
FAP	0.335415	1.40094	2.06237	3.85384e-06	9.4265e-05
PRDM16	2.25338	0.859311	-1.39084	0.000466432	0.00224119
SAA4	0.116816	0.587489	2.33033	0.00103463	0.00411432
DBF4B	0.846285	1.69732	1.00404	2.23316e-06	7.42821e-05
CILP2	0.138014	0.739003	2.42077	2.36629e-05	0.000269977
SPRED3	0.319411	0.665123	1.05821	0.00020657	0.00124712
RTN4R	0.936459	2.00098	1.09542	2.86877e-05	0.000309849
ABCA8	1.59877	0.457429	-1.80534	8.99791e-05	0.000677846
GPR85	0.105607	0.252861	1.25964	0.00649471	0.0171898
BOLL	0.0939599	0.24353	1.37398	0.000429754	0.0021212
PGM5	2.20178	0.876283	-1.3292	0.00180946	0.00629562
IGFL1	1.00424	2.0555	1.03339	0.017759	0.0380164
SH2D5	0.186761	0.71989	1.94658	3.37869e-05	0.000345163
KLHDC8A	1.30877	0.525305	-1.31699	0.023738	0.0479741
CAPN13	2.30863	0.959427	-1.26679	0.00842348	0.0210298
GSTM5	0.977195	0.267663	-1.86823	0.000165332	0.00105553
RBPMS2	3.4357	1.61158	-1.09213	0.00242335	0.00791744
SNCB	0.0580086	0.27511	2.24567	0.110442	0.166246
RAD51AP1	1.18525	2.96302	1.32188	1.4042e-06	6.00537e-05
CD3EAP	0.606776	1.38272	1.18827	4.60347e-07	4.76649e-05
MATK	0.259635	0.580269	1.16024	0.0534053	0.0922766
COL24A1	0.0874712	0.418547	2.25851	9.97279e-05	0.000730118
KCNG1	0.344575	0.803876	1.22216	0.0108494	0.0256186
NCMAP	1.54112	0.711169	-1.11572	0.0134037	0.0302149
E2F7	0.551264	1.99895	1.85842	4.45609e-07	4.76649e-05
RSAD2	1.11537	2.26708	1.02331	0.000466432	0.00224119
CMA1	0.935287	0.205406	-2.18693	0.00126993	0.00481502
RYR1	0.354714	0.848373	1.25804	0.0642047	0.106873
CDKN3	1.21818	3.19798	1.39244	8.94371e-08	4.76649e-05
CILP	1.53072	0.745796	-1.03735	0.0148699	0.0328847
HIST1H2BE	0.233824	0.792943	1.76179	4.66783e-05	0.000428828
LURAP1	1.09626	0.506523	-1.11389	7.50489e-05	0.000594306
ATP6V0D2	0.1747	0.449058	1.36203	0.0022309	0.00742074
NT5DC4	0.104382	0.229769	1.1383	6.76611e-06	0.000125915
TKTL1	0.0532431	0.338901	2.6702	0.066938	0.110647
RAB9B	1.00016	0.441501	-1.17974	0.0134037	0.0302149
TRPC4	0.129023	0.322138	1.32005	0.00335472	0.0102525
AOX1	1.56277	0.675923	-1.20917	0.0134037	0.0302149
SMC1B	0.177217	0.471669	1.41225	0.0757159	0.122467
CDT1	1.5352	3.46634	1.17499	2.44782e-06	7.60923e-05
CASQ2	1.82583	0.720332	-1.34182	0.0134037	0.0302149
PTTG1	1.8052	4.10693	1.1859	2.16571e-06	7.27414e-05
YBX2	0.464409	1.27274	1.45447	0.00797165	0.0201131
ARHGAP11A	1.3965	3.04058	1.12253	2.52368e-06	7.65496e-05
CASP14	0.248897	0.840772	1.75617	0.10618	0.161125
HENMT1	1.10534	2.23665	1.01686	0.000477435	0.002275
GLDC	0.292613	0.761295	1.37946	0.0809852	0.129349
PRRX1	0.937371	2.00606	1.09767	0.000790087	0.00335087
CYP27B1	0.475661	1.18213	1.31339	4.54475e-05	0.000421737
MMP13	0.191616	1.71165	3.1591	2.00337e-05	0.000246987
TMPRSS13	0.636615	1.70709	1.42304	0.00125708	0.00476761
APOA1	1.53289	0.690136	-1.1513	0.0534053	0.0922766
ACAN	0.179889	0.721407	2.00371	0.000131933	0.000893241
RAD51	0.891685	2.32873	1.38493	2.44782e-06	7.60923e-05
CHRDL1	2.53272	1.04572	-1.27619	0.0118554	0.0274722
PAEP	0.0149311	0.440282	4.88204	1.91522e-05	0.000241304
CST2	0.23701	1.12069	2.24136	0.000360044	0.00186399
AMH	0.455802	1.1646	1.35335	0.0131722	0.0298444
CCNB2	1.77703	3.91702	1.14029	1.36103e-06	6.00537e-05
KCND2	0.168268	0.393101	1.22414	0.00768258	0.0195413
KNTC1	1.28817	2.64983	1.04058	6.56829e-07	4.94188e-05
PIF1	0.595448	1.47734	1.31095	1.04523e-05	0.000164314
NCAPH	1.11925	3.04377	1.44333	5.96413e-07	4.94188e-05
RHOV	1.71664	3.83119	1.15821	0.000903668	0.00371143
CHIA	3.55488	0.0802666	-5.46886	5.14923e-05	0.000462859
SLC26A7	1.56894	0.131329	-3.57853	0.00948158	0.0230691
LIPF	9.32392	0.917947	-3.34445	0.000743145	0.00319808
HUS1B	0.107879	0.251844	1.22312	0.000191855	0.00118637
RNF180	1.15748	0.491191	-1.23663	0.00115208	0.00445027
VSIG1	4.57823	1.62684	-1.49272	0.00613714	0.0164682
SRL	0.517448	0.18627	-1.47402	0.0218798	0.0450047
LEPR	2.69878	1.07376	-1.32964	0.00497274	0.0139754
GPIHBP1	0.723699	0.274026	-1.40108	0.00370659	0.0111254
PLEKHG4	1.12739	2.3648	1.06874	4.19359e-05	0.000399101
KIF23	1.06159	2.85246	1.42598	1.59522e-07	4.76649e-05
SUGCT	0.409536	0.967109	1.23969	0.00649471	0.0171898
HOXA10	0.764968	1.90027	1.31273	0.000674372	0.00296134
TERT	0.083074	0.382955	2.20471	0.00137085	0.00510907
KCNMA1	1.79147	0.855584	-1.06616	0.0809852	0.129349
DNAH10OS	0.703934	0.335954	-1.06718	0.00568797	0.0154831
FBN2	0.430673	1.05183	1.28824	0.077789	0.125378
C7	3.21247	1.01153	-1.66714	0.000257328	0.00145054
KRT34	0.102706	0.271934	1.40473	0.0272242	0.0536728
HOXD1	0.134281	0.324811	1.27434	0.0331117	0.0627161
TMEM229A	1.09795	0.195567	-2.48908	0.000846748	0.00352602
LDB3	1.14996	0.403735	-1.5101	0.0016624	0.00592621
FGA	2.1727	0.372454	-2.54436	0.107707	0.162784
SLCO1A2	0.120984	0.388553	1.68329	0.00413032	0.0121147
GPR3	0.49008	1.09206	1.15596	0.000705714	0.00306574
NUSAP1	2.0863	4.39004	1.07329	7.00339e-07	4.94583e-05
CASP5	0.289702	0.664451	1.19759	0.000167388	0.00106817
MYOT	0.583654	0.267365	-1.1263	0.00363344	0.0109518
THY1	1.71125	3.44587	1.00982	2.30175e-05	0.000265472
GOLGA7B	0.486952	1.26886	1.38168	0.00263088	0.00844716
HOXB7	1.02594	3.29126	1.68169	9.58803e-06	0.00015775
TFF2	6.20696	2.26707	-1.45306	0.00218304	0.00731409
GRB14	0.424905	0.958535	1.17369	0.0461696	0.0820813
DLX4	0.16082	0.795088	2.30567	5.67257e-06	0.000116073
PAK3	0.80204	0.223701	-1.8421	0.0176288	0.0377495
PHYHD1	2.62749	1.14076	-1.20368	0.000233474	0.00135318
CARD17	0.249496	0.991556	1.99068	0.000535294	0.00248607
DSC1	0.249637	0.626487	1.32745	0.0265638	0.0525838
EPHX4	0.264238	0.71812	1.44239	0.00922772	0.0225751
SELE	0.514949	1.28173	1.31559	0.00726659	0.0187429
FAM107A	2.55761	0.75107	-1.76778	2.05993e-05	0.000251483
OXCT2	0.116739	0.296025	1.34243	0.0108494	0.0256186
LAMP3	0.875581	3.12503	1.83556	2.72293e-07	4.76649e-05
TINAG	0.0595835	0.390224	2.71132	0.0130225	0.029588
FFAR2	0.25831	0.752339	1.54228	0.00152642	0.00553748
GUCA2B	2.14824	0.201466	-3.41454	0.000455874	0.00220585
HCAR2	0.88894	1.8908	1.08884	0.0040917	0.0120066
SPRR4	0.399712	1.22007	1.60993	0.109256	0.164614
TBC1D31	0.566545	1.44658	1.35238	1.25867e-07	4.76649e-05
TMEM88B	0.130011	0.349716	1.42754	0.0215697	0.0444999
GLI1	0.473477	0.960158	1.01998	0.0854117	0.134932
TTC6	0.755233	0.30743	-1.29666	0.00393347	0.0116516
MFSD2A	1.22824	2.63726	1.10245	9.23282e-05	0.000691006
TCEAL2	1.56473	0.442426	-1.82241	0.00795132	0.0201131
KCNJ16	2.20644	0.260897	-3.08017	0.0454087	0.0811101
DKK1	1.25182	2.58388	1.04551	0.00956813	0.0231813
MT1H	3.49901	1.41867	-1.30241	0.00279705	0.00887517
SHISA2	0.768304	1.57996	1.04013	0.0581848	0.0989824
SULT2A1	1.62159	0.217255	-2.89995	0.0845132	0.133881
FBN3	0.104548	0.209436	1.00234	0.0259386	0.0516336
SALL4	0.25239	1.16427	2.2057	1.89466e-05	0.000238931
SIRPB1	0.118899	0.40251	1.75929	0.000233474	0.00135318
SMTNL1	0.289791	0.68351	1.23795	0.0176289	0.0377495
CDK1	1.76817	3.92629	1.15091	4.17487e-07	4.76649e-05
CRISPLD1	0.716054	1.44247	1.0104	0.00315848	0.00976547
NKD2	0.660095	2.04162	1.62897	4.08237e-05	0.00039286
CXCL11	0.701976	1.96398	1.48428	0.000360047	0.00186399
CYP26B1	0.597241	1.4553	1.28493	0.000360047	0.00186399
FAM110D	1.58841	0.760156	-1.06321	0.000561501	0.00256891
LRP8	0.685535	2.06205	1.58878	5.5076e-06	0.000114743
RAG1	0.324693	0.680605	1.06774	0.0124987	0.028615
HHIP	1.02312	0.360052	-1.5067	0.017928	0.0382533
CYP4B1	1.53562	0.669716	-1.1972	0.00155942	0.00563198
PMAIP1	1.48175	3.12057	1.07451	1.07566e-05	0.000166624
GINS2	0.909038	2.38758	1.39314	1.8003e-06	6.76449e-05
ATP4B	5.93364	0.235973	-4.65222	0.0270447	0.0533342
MYOCD	1.56709	0.581904	-1.42924	0.000239235	0.00137157
FOLR3	0.0709527	0.277393	1.967	0.0213272	0.0441186
SLC2A6	0.639598	1.50892	1.23828	1.51343e-05	0.000205132
FRMD1	2.15551	0.223858	-3.26737	0.000318877	0.00170331
GJA3	0.239685	1.0269	2.09908	0.000548701	0.00252799
LIN28B	0.0295951	0.262151	3.14697	0.0271338	0.0535021
HIST3H2BB	0.157791	0.671348	2.08904	1.89466e-05	0.000238931
MAGEB2	0.0641712	0.519607	3.01742	0.106647	0.161442
ESCO2	0.665088	1.55523	1.22551	0.00026364	0.00147825
RHEBL1	0.357062	0.929772	1.3807	1.20604e-05	0.000178777
NKX1-2	0.164876	0.566653	1.78108	0.0180119	0.0384262
TMCC2	0.421941	0.95648	1.18069	0.0131722	0.0298444
CKAP2	1.8623	3.74654	1.00848	5.96413e-07	4.94188e-05
CDCA8	1.84636	3.78435	1.03536	2.76503e-06	7.98263e-05
KRT74	0.0581667	0.209807	1.8508	0.0246099	0.0494099
MOGAT3	0.325242	0.857781	1.3991	0.0632707	0.105698
C17orf53	0.69307	2.15196	1.63458	1.9516e-07	4.76649e-05
CXCL1	1.67407	4.92186	1.55584	4.09166e-06	9.74849e-05
FOLR1	2.61377	0.953091	-1.45544	0.000987229	0.00397553
C19orf84	0.0831144	0.274548	1.72389	0.00478341	0.0135609
CDCA7	1.66074	3.65647	1.13862	2.23888e-05	0.000262844
ZNF114	0.224938	0.741806	1.72152	0.00146234	0.00538013
EGR4	0.229939	0.574464	1.32097	0.10645	0.161161
CCL25	0.407261	0.942317	1.21026	0.0327012	0.062063
WNT3A	0.247549	0.822703	1.73266	0.00726645	0.0187429
KCNF1	0.188981	0.535916	1.50377	0.0534052	0.0922766
HIF3A	2.04805	0.726891	-1.49444	0.000201551	0.00122758
FNDC5	1.85216	0.450544	-2.03947	0.00637349	0.0169537
CHIT1	0.0985543	0.476965	2.27489	0.00363364	0.0109518
EVA1A	0.204703	1.14809	2.48763	5.67257e-06	0.000116073
C6orf223	0.30994	1.25169	2.01381	0.000455666	0.00220562
ALG1L	1.02811	2.47831	1.26936	0.000239235	0.00137157
CD70	0.340689	0.942265	1.46768	0.00218504	0.00731409
CKAP2L	0.794186	2.39316	1.59137	5.59151e-07	4.94188e-05
TFPI2	0.443775	1.052	1.24524	0.0380132	0.0701339
IFIT1	1.12195	2.49355	1.1522	0.000161262	0.00103483
CLSPN	0.916866	2.38599	1.37981	3.85384e-06	9.4265e-05
RYR2	1.09918	0.359635	-1.61183	0.000659191	0.00290766
ACBD7	0.347526	0.80065	1.20405	0.0122811	0.0282389
IL36B	0.19523	0.533909	1.45142	0.0116398	0.0270867
MUC16	0.0413855	0.401242	3.27727	0.00227766	0.00755435
PDK4	5.21672	2.36138	-1.14351	0.000116238	0.000815861
PNLDC1	0.209583	0.516363	1.30086	0.120627	0.178869
MEX3B	0.487067	1.05534	1.11552	0.000360047	0.00186399
CCDC154	0.763251	0.268426	-1.50763	0.000319609	0.00170331
RGS11	1.27737	0.504325	-1.34075	7.90566e-05	0.000617871
INHBE	0.0715889	0.287086	2.00367	0.000283454	0.00156326
APLP1	3.08782	1.16119	-1.41099	0.0182316	0.038745
KRT81	0.090548	0.50327	2.47458	0.000110464	0.000788214
GJB4	0.475092	1.57049	1.72493	0.000173764	0.00109716
CLDN6	0.0484105	0.591846	3.61183	0.000477131	0.002275
ULBP2	0.515555	2.56633	2.31551	9.62965e-07	5.52541e-05
CALHM3	0.0681683	0.271409	1.99329	0.181621	0.248717
CCKBR	2.76771	0.148845	-4.21681	6.6893e-05	0.000552498
TGFB2	0.628139	1.27225	1.01823	0.00297276	0.00931889
HIST2H2AA4	0.180761	0.469648	1.3775	0.00110267	0.00431144
AL008723.1	0.11999	0.386418	1.68725	0.0244385	0.0492236
CHRNA1	0.0638918	0.389777	2.60895	4.67921e-06	0.000105809
TNFSF9	0.700246	2.01961	1.52815	0.000135303	0.000908906
PDIA2	4.19944	0.703931	-2.57669	0.00110267	0.00431144
CNIH2	0.568313	1.13731	1.00086	0.0208267	0.0432129
HOXD11	0.138148	1.13011	3.03217	0.00326436	0.0100522
TMPRSS11D	1.13344	2.37985	1.07017	0.122857	0.181843
GSDMC	0.797575	1.86934	1.22884	0.00242335	0.00791744
SLC15A1	0.537445	1.27984	1.25178	0.00726659	0.0187429
GCOM1	0.593754	0.282748	-1.07035	0.000965969	0.00390786
ERVMER34-1	0.531277	1.72035	1.69516	8.54492e-05	0.000656653
TNF	0.390028	1.00229	1.36165	0.000808047	0.0034092
CLEC3B	2.7658	1.18094	-1.22776	0.000161262	0.00103483
CLEC7A	0.67602	1.68223	1.31524	0.000161262	0.00103483
SYT14	0.0620038	0.247881	1.99922	0.0854115	0.134932
EN1	0.09631	1.16643	3.59827	0.00563157	0.0153813
KIFC1	1.32169	3.2323	1.29018	1.20076e-06	5.76444e-05
SLC6A7	0.0468078	0.227887	2.2835	0.000561497	0.00256891
FNDC1	0.501859	1.80269	1.8448	3.37869e-05	0.000345163
SKA3	0.991395	2.79218	1.49386	4.31327e-07	4.76649e-05
HOXD8	0.47061	1.1564	1.29703	6.58537e-05	0.000544341
NOVA1	0.623143	0.30576	-1.02717	0.0218798	0.0450047
KHDC1L	0.188185	0.476388	1.33999	0.0152348	0.0335677
NUF2	0.820154	2.67604	1.70613	1.70638e-07	4.76649e-05
CD300C	0.237429	0.607007	1.35422	0.000615533	0.00276018
PRSS33	0.194787	0.400411	1.03958	0.127177	0.186553
ST20	0.709609	1.42322	1.00406	7.1736e-06	0.000130671
APOBEC3A	0.732296	1.64235	1.16527	0.000965969	0.00390786
LYVE1	2.04245	0.812805	-1.32932	0.00526867	0.0145839
C16orf89	3.64203	0.393549	-3.21013	3.73995e-06	9.29654e-05
FMO6P	0.488457	0.188848	-1.37101	0.0218349	0.0450047
NLGN1	0.38104	0.187907	-1.01993	0.0283133	0.0552826
ITGA2B	0.102968	0.214387	1.05803	0.00842352	0.0210298
SHOX2	0.155744	0.631651	2.01995	0.000276699	0.0015377
NKX6-3	0.418408	0.187241	-1.16002	0.0443849	0.0796279
ANXA2R	0.442341	0.986404	1.15702	7.70281e-05	0.000605799
CEP55	1.63944	3.94919	1.26835	1.16362e-06	5.76444e-05
ROR1	2.46801	1.11849	-1.14179	6.24831e-05	0.000526272
MESP2	0.140256	0.528283	1.91325	0.001848	0.00640721
COL27A1	1.17885	2.39575	1.0231	5.67257e-06	0.000116073
HOXC12	0.0550377	0.72173	3.71297	0.00845378	0.0211015
DPT	3.89506	1.39548	-1.48089	6.76029e-05	0.000552498
PRODH	0.26224	0.745762	1.50782	0.0016981	0.00601145
APOH	0.875171	0.348284	-1.3293	0.0344775	0.0649684
IGFL3	0.0787319	0.718657	3.19028	0.0111748	0.0262697
GNG7	1.98313	0.779951	-1.34632	1.51343e-05	0.000205132
GPR141	0.123746	0.25296	1.03152	0.0507718	0.0888183
MMP10	0.441871	2.36026	2.41725	5.84226e-06	0.00011728
CDH13	0.798374	2.0741	1.37735	1.64691e-05	0.000216409
CXCL3	1.14395	2.40619	1.07273	0.0151275	0.0333367
CCKAR	2.49301	0.0872503	-4.83658	9.39764e-05	0.000700643
WISP2	1.11417	0.482761	-1.20659	0.000466432	0.00224119
TMEM252	1.00577	0.254968	-1.97991	0.000171765	0.00109004
CPA2	3.735	0.291292	-3.68057	0.00215149	0.00722815
CD300A	0.560382	1.20701	1.10696	0.000351595	0.00183055
MT1M	4.16004	1.33632	-1.63833	1.23903e-06	5.76444e-05
BUB1	1.09477	3.02298	1.46535	7.46618e-07	5.04004e-05
CXCL10	1.45796	3.64104	1.3204	0.000122292	0.000847553
GPR87	1.07924	2.7841	1.3672	0.00827026	0.0207302
NHLH1	0.102396	0.249934	1.28739	0.000304658	0.00164915
NR3C2	2.13428	1.05707	-1.01368	0.000548701	0.00252799
CCDC150	0.140006	0.512562	1.87224	2.44782e-06	7.60923e-05
UBE2T	1.9728	4.33472	1.1357	1.82501e-07	4.76649e-05
IL1RL1	1.06128	0.515867	-1.04073	0.0116482	0.0270867
CGB7	0.0758045	0.369033	2.2834	0.000335246	0.00176681
ZNF483	0.73163	0.343855	-1.08931	0.0067434	0.0176984
ANK2	1.13669	0.501419	-1.18075	0.0201494	0.0420803
SPC25	1.15747	2.43273	1.0716	1.35142e-05	0.000192256
ETNPPL	2.13708	0.0945481	-4.49845	0.000724077	0.00312775
INHBA	0.898647	2.97126	1.72525	9.31543e-06	0.000154744
C6	1.02472	0.165544	-2.62994	8.52665e-06	0.00014814
ZCWPW2	0.502351	0.236872	-1.08459	0.000488679	0.00231497
SCRG1	0.535801	0.246453	-1.12038	0.0757159	0.122467
POC1A	1.17952	2.37958	1.01251	1.24092e-05	0.000182377
HAP1	0.315237	0.85011	1.43121	0.000343329	0.00179703
CENPI	0.570974	1.65418	1.53462	1.20076e-06	5.76444e-05
BEND6	0.206501	0.555843	1.42853	0.0120668	0.0278765
GPR176	0.552062	1.66264	1.59057	1.20604e-05	0.000178777
IL19	0.0483318	0.349625	2.85476	0.0252908	0.0506103
HOXC11	0.228304	1.20175	2.39611	7.38563e-06	0.000133481
AMDHD1	0.184387	0.462197	1.32577	0.170145	0.235627
IL1A	0.609988	2.14618	1.81492	0.000201551	0.00122758
FZD10	0.885559	2.31076	1.38371	0.00188739	0.00650756
MIXL1	0.167993	0.413198	1.29843	0.0166154	0.0360388
FEZF1	0.330687	0.663517	1.00467	0.0141077	0.0315712
C17orf99	0.0663854	0.213424	1.68479	0.000395777	0.00199284
KLHDC7A	1.47743	0.636695	-1.21441	0.00103223	0.00410595
KRTAP5-9	0.142446	0.335822	1.23728	0.168211	0.233519
FZD2	0.704207	2.22149	1.65745	2.52368e-06	7.65496e-05
C2CD4C	0.193232	0.405322	1.06873	0.0998746	0.153262
HIST1H1B	0.160685	0.632654	1.97718	3.1998e-05	0.000333069
PRR9	0.124934	0.457872	1.87377	0.0498919	0.087546
ORM2	1.67467	0.569338	-1.55652	0.0177109	0.0379193
TPRXL	0.558409	1.66527	1.57637	0.000536173	0.00248607
HIST1H3A	0.0993862	0.331431	1.73759	0.00128283	0.00484824
NEGR1	1.2504	0.472053	-1.40536	0.000659191	0.00290766
PRKAA2	1.49635	0.722582	-1.05022	0.00827041	0.0207302
IGFBP1	0.053276	0.354202	2.73302	0.107772	0.162784
FCRLB	0.184533	0.41357	1.16426	0.000283454	0.00156326
RTN4RL2	0.698268	1.41003	1.01387	0.00031205	0.00167927
KIF20A	1.24829	3.2928	1.39937	3.31927e-07	4.76649e-05
MICU3	1.14649	0.506142	-1.17961	0.0278684	0.0545524
HRASLS5	0.933075	0.465364	-1.00363	0.00974166	0.0235128
TNFSF11	0.124197	0.584713	2.2351	7.31179e-05	0.000583038
S100A7A	0.114731	1.62547	3.82453	0.00537498	0.0148097
WNT3	0.225056	0.90356	2.00534	1.74547e-06	6.6955e-05
SHCBP1	0.864079	2.24879	1.37992	1.31913e-06	5.93654e-05
SGCA	1.4295	0.703088	-1.02373	0.0504047	0.0881874
MCM10	0.540416	1.94346	1.84648	3.66291e-07	4.76649e-05
PLA2G4E	0.504961	1.40448	1.47579	0.000835693	0.00350543
CXCL6	0.403579	2.13347	2.40228	8.79228e-06	0.000150971
FJX1	1.16328	2.50898	1.1089	3.47163e-05	0.00035127
HIST1H3H	0.926849	2.21074	1.25413	4.79416e-05	0.000438382
PCDHGC5	0.20615	0.471085	1.19229	0.131401	0.191687
SLC5A5	2.86422	0.540378	-2.4061	0.0120668	0.0278765
ITLN2	0.0902317	0.293892	1.70358	0.0777107	0.125378
GDF7	0.594347	0.19834	-1.58333	0.000107685	0.000774376
WDHD1	0.891187	2.25568	1.33976	4.17487e-07	4.76649e-05
OLFML2B	0.983138	2.67855	1.44599	1.04523e-05	0.000164314
LPAR3	0.826925	1.73761	1.07127	0.0203168	0.0424235
PCDHB8	0.371016	0.916075	1.30398	0.0127197	0.0290005
RPS6KA6	0.780652	0.255643	-1.61055	0.00122995	0.00468567
TNFRSF25	1.25541	2.52107	1.00588	5.92763e-05	0.000506386
CCL3	0.366656	1.18509	1.6925	4.66787e-05	0.000428828
THEG	0.0567952	0.22471	1.98422	0.0749537	0.121606
KCNK13	0.105803	0.323875	1.61405	0.000233474	0.00135318
KL	1.50356	0.380254	-1.98335	0.0016624	0.00592621
SYCP3	0.767167	0.315419	-1.28227	0.00460156	0.0131415
GBGT1	2.26117	0.927562	-1.28556	0.0504047	0.0881874
FAM19A5	0.433811	1.04499	1.26834	0.00469193	0.0133525
MTBP	0.419596	1.24688	1.57125	1.64989e-07	4.76649e-05
POU6F2	0.111899	0.654207	2.54755	0.0173339	0.0372283
NXPH4	0.630351	2.41613	1.93847	3.86827e-05	0.000377801
ACTBL2	0.0630683	0.241044	1.93431	0.00322121	0.00992614
PAIP2B	2.20383	1.02778	-1.10048	0.00328811	0.0100915
COL10A1	0.182082	2.27909	3.6458	3.12148e-06	8.58001e-05
ESRRG	2.3329	0.186624	-3.64392	0.00105523	0.00417455
GABRB2	0.416509	0.186484	-1.1593	0.0148687	0.0328847
ZBTB32	0.213964	0.453	1.08214	0.00370659	0.0111254
HLX	0.400412	0.82984	1.05135	0.000107685	0.000774376
COL11A2	0.146554	0.382402	1.38366	0.0831746	0.132156
SLC4A4	2.53808	1.08271	-1.22909	0.00110267	0.00431144
ALDH3B2	1.37338	3.25765	1.24611	0.00252517	0.00818022
FOXE1	1.02506	2.48389	1.2769	0.0678607	0.111959
SIGLEC10	0.600728	1.26279	1.07183	0.00125708	0.00476761
QPCT	0.709611	1.73446	1.28939	0.000270095	0.0015077
HIST2H4A	0.120863	0.340161	1.49285	0.000477435	0.002275
AGTR1	0.654686	0.246549	-1.40893	0.0461418	0.0820813
LONRF2	1.60187	0.487797	-1.71541	0.000360047	0.00186399
AFF3	1.11622	0.293629	-1.92655	1.74206e-05	0.000225894
CHGB	0.822995	0.361243	-1.18791	0.00497249	0.0139754
AR	0.800089	0.235128	-1.76672	0.00177161	0.00619525
MFAP2	0.766896	2.73893	1.83651	1.64058e-06	6.52962e-05
CCDC87	0.227789	0.487556	1.09787	0.00237387	0.0078039
GSTA3	1.11454	0.141986	-2.97263	0.000197648	0.00121509
STK31	0.429241	0.966567	1.17108	0.0054747	0.0150124
ANGPTL1	1.72505	0.62145	-1.47292	0.00143123	0.00528973
GAS2	0.926831	0.392277	-1.24043	0.00263088	0.00844716
ALPI	0.204531	0.580873	1.50591	0.174359	0.240543
PEG3	0.578474	0.232327	-1.31609	0.0697656	0.114674
CXCL5	0.371301	1.96539	2.40415	0.000182599	0.0011404
TMEM45A	1.00356	2.19929	1.13191	0.00247378	0.00805925
SCTR	1.11834	0.237732	-2.23395	0.00149402	0.00546328
KLF15	2.9433	0.744809	-1.98249	6.38099e-06	0.000122045
CDC25A	0.908579	1.82466	1.00594	5.19273e-05	0.000464345
HIST1H4E	0.59985	1.39252	1.21503	5.33243e-05	0.00047376
WSCD1	0.540425	0.249126	-1.11722	0.0054747	0.0150124
ROBO2	0.178655	0.468563	1.39107	0.00590871	0.0159547
MMP17	0.341995	0.953061	1.47859	0.00268524	0.00857571
IQGAP3	1.51767	3.50127	1.20602	9.05024e-06	0.000153486
HIST1H1E	0.61733	1.83992	1.57553	7.46618e-07	5.04004e-05
ADAMTSL1	1.24501	0.443985	-1.48758	0.000523912	0.00244156
GRIN3B	0.186941	0.508323	1.44316	0.0131722	0.0298444
C5orf46	0.06764	0.427363	2.65951	0.000480546	0.00228903
IGFL4	0.117795	0.398683	1.75897	0.0149982	0.0331578
KIF18B	1.18426	3.28281	1.47094	3.31927e-07	4.76649e-05
ACTL8	0.0803955	1.12722	3.80951	0.00043256	0.00213096
KIF14	0.624495	2.11655	1.76095	3.1077e-07	4.76649e-05
LIFR	3.38415	1.2807	-1.40186	0.000477435	0.002275
TNFRSF4	0.485233	1.29493	1.41612	4.34352e-06	0.000100868
NKX2-3	0.682421	0.288726	-1.24096	0.000222274	0.0013096
HOMER2	2.56848	1.20984	-1.0861	0.000135303	0.000908906
MUC3A	1.06814	2.39965	1.16772	0.153371	0.217023
LIPG	0.526136	1.35989	1.36998	0.000721887	0.00311927
CLDN16	0.0982798	0.494386	2.33067	6.84932e-05	0.000559442
SSTR1	2.8622	1.06178	-1.43064	0.000987229	0.00397553
DKK2	0.137938	0.538995	1.96625	8.99791e-05	0.000677846
SOX30	0.113597	0.549984	2.27546	0.000455666	0.00220562
SCN7A	1.1677	0.385625	-1.5984	0.000276699	0.0015377
RFX6	0.501204	0.188129	-1.41368	0.00351757	0.0106627
TRIM74	0.760521	0.172018	-2.14443	0.0164756	0.0357412
CADM3	1.47763	0.375598	-1.97602	0.00196696	0.00673792
PGA4	3.28558	0.0487828	-6.07363	4.63152e-09	4.76649e-05
SLC47A1	0.181418	0.657423	1.85751	0.00252517	0.00818022
CCDC114	0.123857	0.248651	1.00544	0.0633145	0.105698
RTKN2	0.57423	1.20834	1.07332	0.00131283	0.00493152
RAET1L	1.05378	2.19909	1.06133	0.00237381	0.0078039
HOXB9	0.520115	1.85052	1.83103	0.000523908	0.00244156
AFF2	0.104651	0.222444	1.08786	0.153371	0.217023
HIST1H2BM	0.20489	0.734056	1.84104	0.00015717	0.00101546
HIST1H1D	0.250132	0.893511	1.8368	1.01563e-05	0.000161877
PEBP4	1.50005	0.1397	-3.42461	0.000604221	0.00272186
C5orf34	0.466296	1.35465	1.5386	2.90918e-07	4.76649e-05
GJB6	1.63936	3.5885	1.13025	0.0215236	0.0444116
CDRT15	0.124903	0.274305	1.13497	0.00873268	0.0216719
RELL2	0.488932	1.12293	1.19957	6.76029e-05	0.000552498
CNTNAP2	0.421795	1.09468	1.37589	0.00827041	0.0207302
SLC6A14	0.732949	2.32435	1.66504	0.000826385	0.0034685
ILDR1	0.986721	2.11927	1.10286	0.00159308	0.005728
SPRR2G	0.909815	2.15561	1.24445	0.0351673	0.0660067
BEX1	1.27098	0.504382	-1.33335	0.0185382	0.0392664
NCAM1	1.56745	0.390692	-2.00432	4.08237e-05	0.00039286
QRFPR	0.192334	0.783893	2.02704	0.0137662	0.0309813
MCM2	2.04513	4.16791	1.02713	2.85029e-06	8.09305e-05
C22orf23	1.52611	0.700213	-1.124	0.00143123	0.00528973
SLC2A9	0.555109	1.15496	1.057	0.00159308	0.005728
HOXD4	0.14523	0.300764	1.05029	0.182069	0.248762
KIF18A	0.646838	2.18926	1.75896	2.08665e-07	4.76649e-05
AIM2	0.560411	1.58465	1.4996	0.0287651	0.0559734
RGS7BP	0.51381	0.250607	-1.03581	0.0409882	0.0746601
PLA2G7	0.628839	2.08887	1.73196	2.76503e-06	7.98263e-05
BCL2A1	0.835086	1.99899	1.25927	6.08597e-05	0.000515436
ESPN	1.43724	3.05961	1.09004	0.000511913	0.00240271
ASAH2	1.19711	0.273002	-2.13257	0.0211727	0.0438055
TCF15	0.115925	0.516752	2.15629	0.0081198	0.0204196
SLC1A2	1.52973	0.138213	-3.46831	1.01563e-05	0.000161877
ADAM33	1.52176	0.647576	-1.23262	0.0038565	0.0114679
HS6ST2	0.385555	1.3512	1.80923	0.043516	0.0783139
OR2B6	0.238163	0.53348	1.16348	0.000315596	0.00169768
ZNF385C	0.245576	0.529667	1.10892	0.0241256	0.0486078
PBLD	2.98864	1.39709	-1.09707	0.00188739	0.00650756
MAGEA10	0.0179162	0.483936	4.75548	0.0216948	0.0447512
TSPAN10	0.235892	0.593186	1.33036	0.003562	0.0107618
C6orf15	0.345783	0.961093	1.47481	0.0196097	0.0412093
ADHFE1	1.74779	0.608261	-1.52277	0.00149406	0.00546328
ITGA8	2.42977	1.0796	-1.17032	0.0032227	0.00992614
GPC2	0.117391	0.425545	1.858	5.62257e-05	0.000490674
NECAB1	0.881296	0.379462	-1.21567	0.0118559	0.0274722
SULT1B1	3.56381	1.307	-1.44716	0.00115208	0.00445027
DNMT3B	0.61894	1.89936	1.61764	1.44869e-06	6.11961e-05
BCAN	0.309506	0.636387	1.03994	0.0489582	0.0861272
C21orf58	0.666783	1.36715	1.03588	3.47163e-05	0.00035127
KCNE2	4.53514	0.495913	-3.19299	0.000201544	0.00122758
FBXO43	0.0954716	0.396997	2.05598	2.30175e-05	0.000265472
PNPLA7	1.78777	0.682365	-1.38954	2.36629e-05	0.000269977
CEL	0.503739	1.50249	1.57661	0.0131722	0.0298444
DMBX1	0.0845043	0.421954	2.31999	0.000511698	0.00240271
APLN	0.6145	1.59691	1.3778	0.000477435	0.002275
TNFRSF18	0.622336	2.23992	1.84768	4.09166e-06	9.74849e-05
MND1	0.685404	1.83373	1.41976	1.85678e-06	6.76449e-05
HIST1H2BH	0.722912	2.29465	1.66639	1.20604e-05	0.000178777
HSF2BP	0.182776	0.401032	1.13364	0.00149406	0.00546328
PPBP	0.10074	0.760362	2.91605	0.000922615	0.00377135
TICRR	0.723272	2.08708	1.52887	4.17487e-07	4.76649e-05
FMO1	0.30765	0.849116	1.46467	0.00196839	0.00673792
CARNS1	1.37165	0.511333	-1.42357	4.42471e-05	0.000415072
HOXC8	0.264372	1.40683	2.41181	4.47495e-06	0.000102537
CBX2	0.560525	2.06821	1.88353	5.84226e-06	0.00011728
EN2	0.0532986	0.443869	3.05796	0.0435595	0.0783821
MT1G	7.26645	3.61999	-1.00527	5.33243e-05	0.00047376
OIP5	0.92438	2.22821	1.26933	5.5076e-06	0.000114743
IL36RN	0.802211	1.68266	1.06869	0.0124701	0.028615
TBX4	0.0852866	0.375991	2.14031	0.00381849	0.0114165
ORC6	0.649721	1.9084	1.55448	2.63418e-07	4.76649e-05
ANXA13	0.491819	1.1043	1.16693	0.151587	0.214963
CIDEA	0.471969	0.199548	-1.24195	0.0423845	0.0767087
CYP2C8	1.17301	0.20652	-2.50587	0.00196839	0.00673792
CDH2	2.29424	0.664054	-1.78864	0.0352202	0.0660067
FGG	1.4376	0.274207	-2.39032	0.0408169	0.0744786
EGF	0.14479	0.367706	1.34459	0.00579711	0.0157126
APOC3	0.062686	0.216273	1.78664	0.0157219	0.0344044
CDH19	0.930663	0.360039	-1.3701	0.00409049	0.0120066
COL2A1	2.05537	0.242221	-3.085	0.0573629	0.0979012
PPP1R36	1.20205	0.520433	-1.20771	0.00242335	0.00791744
CSF2	0.0787713	0.855554	3.44112	6.37823e-06	0.000122045
OLFM2	1.17137	2.51586	1.10285	0.000319609	0.00170331
WISP1	0.492378	1.50398	1.61095	3.03001e-05	0.000320724
ECEL1	0.198368	0.430759	1.1187	0.0215237	0.0444116
NR0B2	3.22222	1.39101	-1.21193	0.00699338	0.0181965
NCF2	1.04698	2.24744	1.10205	0.00014961	0.00097736
PRSS21	0.738927	2.02637	1.4554	0.0253217	0.0506103
MKRN3	0.120927	0.615088	2.34665	0.00218478	0.00731409
CENPM	1.08244	2.61647	1.27333	3.52178e-06	9.06512e-05
NUP62CL	0.56195	1.60266	1.51195	7.38599e-06	0.000133481
GPR150	0.661652	0.277869	-1.25167	0.107805	0.162784
KISS1R	0.0488755	0.330352	2.75682	0.000450336	0.0021937
EPYC	0.134354	0.373906	1.47663	0.164694	0.229763
CSMD2	0.120058	0.245969	1.03475	0.0253217	0.0506103
MEX3A	0.461143	1.4985	1.70023	5.84226e-06	0.00011728
ICAM5	0.161634	0.675777	2.06381	0.000808047	0.0034092
LILRB4	0.494861	1.12238	1.18147	0.00134155	0.00501751
TMEM200C	0.0791999	0.23836	1.58957	0.00649471	0.0171898
ADAMDEC1	0.448639	1.47044	1.71262	9.47352e-05	0.000700643
ERCC6L	0.59782	1.65678	1.4706	2.30262e-06	7.54985e-05
VIT	1.03652	0.473169	-1.13132	0.00536986	0.0148011
TIGIT	0.273003	0.655608	1.26392	0.00252517	0.00818022
MROH7	0.414881	0.187593	-1.14509	0.00039579	0.00199284
CCBE1	1.11612	0.269237	-2.05154	0.00497274	0.0139754
PGA3	5.28552	0.212191	-4.63861	0.000164526	0.00105528
ANKLE1	0.208271	0.422918	1.02192	0.0352202	0.0660067
GNMT	1.84333	0.545575	-1.75647	0.0016624	0.00592621
TRIM10	0.197083	0.520984	1.40243	0.0129292	0.029415
CD274	0.692943	1.39683	1.01135	0.00107871	0.004237
KCNG3	0.0751543	0.341363	2.18338	0.00155907	0.00563198
GINS4	0.483283	1.48273	1.61732	2.16571e-06	7.27414e-05
CCL26	0.265251	0.978132	1.88267	0.000594724	0.00269672
CCR8	0.11414	0.427676	1.90571	3.56701e-05	0.000357245
C10orf55	0.127845	0.727019	2.5076	3.97104e-06	9.5939e-05
POTEF	0.178413	0.496982	1.47798	0.000227843	0.00133176
ELOVL2	0.217391	0.455108	1.06592	0.00857915	0.0213525
HIST1H4J	0.26959	0.699801	1.37618	6.08597e-05	0.000515436
HIST1H2AI	0.52748	1.25247	1.24758	0.000102315	0.00074236
MDFI	1.82777	3.86213	1.07931	6.08597e-05	0.000515436
VSNL1	1.13372	2.87805	1.34402	0.00196839	0.00673792
APOBEC3B	1.13411	2.6599	1.22981	6.08597e-05	0.000515436
LRRC46	0.246328	0.518094	1.07263	0.000107685	0.000774376
PSAPL1	2.59089	0.580947	-2.15697	0.0014925	0.00546328
FAM149A	1.86182	0.922155	-1.01363	9.23282e-05	0.000691006
RDH16	0.279332	0.64269	1.20214	0.0134037	0.0302149
KIF15	0.81428	2.04935	1.33157	5.5076e-06	0.000114743
TMEM105	0.0806159	0.342821	2.08832	0.00041488	0.00206555
MAATS1	0.682687	0.308006	-1.14827	0.0106573	0.0252477
CST1	1.02983	4.07546	1.98456	9.86825e-06	0.000160254
SCUBE1	1.15589	0.507051	-1.1888	0.00516831	0.0143812
COL7A1	1.24539	3.68861	1.56648	1.47127e-05	0.000202407
PIK3C2G	2.68693	0.831685	-1.69185	0.000477435	0.002275
GCKR	1.10448	0.4567	-1.27405	0.000466432	0.00224119
SLC7A9	0.15603	0.472506	1.59851	0.00223091	0.00742074
HIST1H2AM	0.346752	0.984726	1.50582	9.97242e-05	0.000730118
PRC1	1.74945	3.66069	1.06522	5.07435e-07	4.88663e-05
HOXD9	0.422464	1.56991	1.89378	2.44782e-06	7.60923e-05
MUC6	5.9264	1.63329	-1.85937	0.00252517	0.00818022
IL2RA	0.614694	1.30877	1.09027	0.00100969	0.00404198
PRR7	1.46659	3.16879	1.11146	6.38099e-06	0.000122045
MEGF10	0.0878908	0.218898	1.31647	0.0642047	0.106873
CDHR3	1.3873	0.565824	-1.29386	0.00149406	0.00546328
CNKSR2	0.720348	0.169559	-2.08691	0.0156534	0.0342626
CCNA1	0.166731	1.15483	2.79209	0.0726636	0.118521
HIST1H2BO	0.393116	0.952379	1.27658	0.000101005	0.000738683
NEU4	0.0978354	0.388111	1.98804	0.134612	0.195482
GATA3	0.507991	1.25564	1.30555	0.00112712	0.00437845
F12	0.831166	2.2839	1.45829	0.000138754	0.000925763
ME3	2.51041	1.22273	-1.03781	0.000245129	0.00139779
CCL14	0.586351	0.23138	-1.3415	0.000644067	0.00286135
ABCA13	0.257987	1.07809	2.0631	0.000377523	0.00192622
KRT6B	2.70716	5.7089	1.07643	0.00726625	0.0187429
ONECUT2	0.624721	1.37773	1.14101	0.00516831	0.0143812
TLR8	0.235014	0.49515	1.07512	0.026996	0.0532458
HOXC10	0.571527	2.5308	2.1467	3.47163e-05	0.00035127
B4GALNT2	1.51657	0.271776	-2.48032	0.0090602	0.0223074
KRT17	3.51317	7.75341	1.14206	0.000270095	0.0015077
CARD9	0.326715	0.70173	1.10288	0.00218504	0.00731409
BIRC5	1.19759	3.49316	1.5444	7.79296e-08	4.76649e-05
BNC1	0.918223	2.44621	1.41363	0.0788331	0.126706
HOXD13	0.101116	1.0807	3.41789	0.0154534	0.0339246
BCL11B	0.992252	2.16828	1.12777	0.000574579	0.00261485
AL365181.2	0.468707	1.12156	1.25874	0.0321015	0.0611016
SBSPON	2.30703	1.13251	-1.02652	0.0099197	0.0238443
TREML2	0.137691	0.345243	1.32618	0.111954	0.168016
SNX10	1.10667	2.89708	1.38837	1.02583e-06	5.65069e-05
ZNF385B	1.70599	0.266688	-2.67739	0.0127197	0.0290005
C2orf40	2.34599	0.494293	-2.24676	0.000135235	0.000908906
FER1L6	2.47125	1.17033	-1.07832	0.00842352	0.0210298
PANX2	0.649911	1.85666	1.5144	0.00713248	0.0184731
KCNK2	1.37028	0.239203	-2.51817	0.00200741	0.00684488
EPO	0.153212	0.495618	1.6937	0.0918088	0.143053
RBM20	0.4549	0.218674	-1.05677	0.00159308	0.005728
WNT7B	0.996006	2.83008	1.50662	0.000615533	0.00276018
LCE3D	0.740067	2.02724	1.45379	0.0188815	0.0399106
SERPINB7	0.605814	1.37736	1.18496	0.0255251	0.0509946
GABRD	0.126233	0.793124	2.65146	5.07435e-07	4.88663e-05
ABCA12	0.602226	1.74476	1.53465	0.000424744	0.00209722
SH2D2A	0.914799	1.9893	1.12074	1.51343e-05	0.000205132
GHR	1.59838	0.748007	-1.09548	0.0245188	0.0492342
SLC2A5	0.349836	0.708863	1.01883	0.00425566	0.0123874
HHIPL2	0.104677	0.217909	1.05778	0.0206548	0.0429858
GPR155	4.08822	1.65163	-1.30758	0.00590871	0.0159547
VSIG2	6.08906	2.23729	-1.44447	1.55673e-05	0.000208742
SLC28A2	1.70285	0.548034	-1.63561	0.023355	0.0473545
PLCXD3	1.68582	0.144201	-3.5473	1.9985e-05	0.000246987
MYBPHL	0.115199	0.230781	1.0024	0.0306118	0.0588269
HIST2H2AC	0.489009	1.45513	1.57322	1.70638e-07	4.76649e-05
TNXB	3.03752	1.13152	-1.42463	0.000343329	0.00179703
SERPINA4	2.3075	0.909521	-1.34316	0.0108563	0.0256305
HIST1H2BI	0.0747121	0.415642	2.47593	1.83656e-05	0.000235144
C1orf112	0.702124	1.59498	1.18374	2.63418e-07	4.76649e-05
S100A2	3.13078	6.32972	1.01562	0.00842352	0.0210298
TPH1	0.786183	0.333066	-1.23906	0.00922772	0.0225751
ISX	0.133197	0.323939	1.28216	0.118212	0.175989
ARL11	0.272511	0.672608	1.30345	0.00237387	0.0078039
PLAU	2.12131	5.01294	1.2407	1.4415e-07	4.76649e-05
GINS1	1.09122	2.76873	1.34328	4.75554e-07	4.79783e-05
UGT2B15	2.55321	0.550441	-2.21365	0.0124085	0.0285271
ADAMTS8	1.36464	0.482747	-1.49918	0.00274063	0.00872024
GJB5	1.43926	3.20805	1.15637	0.00827041	0.0207302
RAB42	0.419725	0.961639	1.19605	9.97279e-05	0.000730118
CD86	0.644114	1.60051	1.31315	5.19273e-05	0.000464345
SMKR1	0.240151	0.998091	2.05523	2.64212e-05	0.000292481
ORC1	0.861051	2.37695	1.46494	1.64058e-06	6.52962e-05
MS4A15	0.0310415	0.244811	2.9794	0.0329336	0.0624953
LIF	1.06744	2.15013	1.01026	0.00242335	0.00791744
MYRIP	2.16429	0.407012	-2.41075	2.00337e-05	0.000246987
MAGEA3	0.104964	1.75014	4.0595	0.0301561	0.0581551
GPER1	3.37529	0.903352	-1.90165	1.23903e-06	5.76444e-05
RERGL	0.957116	0.323778	-1.56369	0.000386495	0.00196141
CDCA3	0.840495	2.2156	1.39838	1.69225e-06	6.60168e-05
CCL17	0.337804	0.779536	1.20643	0.00300299	0.0094115
TNIP3	0.155032	0.604895	1.96412	0.000107685	0.000774376
NMUR1	0.563901	0.224181	-1.33078	0.00637349	0.0169537
DMC1	0.159849	0.477632	1.57919	0.000276699	0.0015377
DLGAP3	0.182068	0.45682	1.32715	0.0134037	0.0302149
ULBP1	0.0932225	0.805874	3.1118	1.27848e-06	5.86865e-05
ALPP	0.0723924	0.490061	2.75905	0.00806318	0.0203404
VGLL1	0.272342	0.890107	1.70856	0.00914291	0.0224995
FSTL4	0.401108	0.867886	1.11351	0.128249	0.187766
FLVCR2	0.562933	1.16626	1.05086	0.000772498	0.00329352
CELA3A	1.31566	0.17357	-2.9222	0.00100855	0.00404198
PCED1B	0.929569	1.89297	1.02602	5.77319e-05	0.000498762
CYP26A1	0.202453	0.602424	1.57319	0.00477854	0.0135609
GALNT15	1.58159	0.787488	-1.00605	0.0194915	0.0409672
ADH1C	3.87361	1.85727	-1.06049	0.00699995	0.0181965
TLX1	0.358622	0.798576	1.15497	0.0278666	0.0545524
TEX29	0.149433	0.321866	1.10696	0.00680686	0.0178615
TWIST1	0.675704	1.79451	1.40912	0.000233474	0.00135318
CHAD	2.39704	0.711768	-1.75177	0.00257753	0.00830879
FOXI3	0.0373047	0.387671	3.3774	0.0254336	0.0508265
OXT	0.233902	0.495355	1.08256	0.020999	0.0435639
GPR15	0.21196	0.439998	1.0537	0.105075	0.159516
FUT9	1.90215	0.250729	-2.92343	0.000518524	0.00243291
DLEU7	0.162608	0.398702	1.29391	0.000290364	0.00159053
HRH2	2.16042	0.578799	-1.90018	0.0153891	0.0337888
SIX3	0.0806665	0.436077	2.43454	0.0315936	0.0603409
OSM	0.204836	0.786477	1.94094	5.47568e-05	0.000481825
SSC4D	0.248476	0.675557	1.44297	2.86877e-05	0.000309849
MAP7D2	1.85937	0.615535	-1.5949	0.105108	0.159516
AGMO	0.207642	0.496734	1.25837	0.0171829	0.0370481
CCDC74A	0.502625	1.25196	1.31664	0.000107685	0.000774376
ZNF469	0.457626	1.20442	1.39609	0.00103223	0.00410595
HEY1	0.96518	1.95597	1.01901	0.0017345	0.00609798
SPERT	0.0207688	0.371746	4.16182	6.70993e-06	0.000125915
AUNIP	0.533227	1.49796	1.49018	6.36063e-07	4.94188e-05
SIX1	0.227987	1.09578	2.26493	8.11355e-05	0.000630184
CHRNA7	0.81882	0.282436	-1.53562	0.00188739	0.00650756
OGN	2.61329	1.17138	-1.15765	0.0112425	0.026348
PCDHGB1	0.175078	0.513371	1.552	0.0461696	0.0820813
MMP12	0.794395	3.745	2.23704	9.03816e-07	5.38807e-05
ACHE	0.711416	1.63081	1.19683	0.023738	0.0479741
PLAC1	0.201725	0.515812	1.35446	0.00625326	0.0167142
ADCYAP1	0.737546	0.241826	-1.60877	0.0311105	0.059555
OLR1	0.231707	1.42313	2.61869	2.44782e-06	7.60923e-05
AURKB	1.27025	3.50226	1.46318	2.38437e-07	4.76649e-05
MMP9	1.19434	3.47985	1.54282	6.96705e-06	0.000128266
GPRIN1	0.915939	2.47516	1.4342	1.8003e-06	6.76449e-05
COL22A1	0.250249	0.74357	1.5711	0.00873736	0.0216719
HPGD	4.23612	2.11568	-1.00162	0.000104968	0.000758802
PARPBP	0.756625	1.91542	1.34001	1.20076e-06	5.76444e-05
LRFN1	0.551347	1.16791	1.0829	0.0159242	0.0347531
CDHR1	0.361865	1.09005	1.59087	0.069764	0.114674
RNFT2	0.544988	1.10179	1.01555	0.00537079	0.0148011
NIPAL4	0.796115	1.84738	1.21443	0.0511413	0.0891703
RUNX3	1.35792	2.79872	1.04337	8.76865e-05	0.000668252
B4GALNT4	0.735355	1.48058	1.00965	0.132999	0.193506
SEC14L5	0.70899	0.208435	-1.76617	4.60347e-07	4.76649e-05
KCNJ10	0.456635	0.183897	-1.31214	0.18004	0.246577
DUSP10	1.22376	2.49947	1.0303	1.23903e-06	5.76444e-05
HPSE2	1.08007	0.452481	-1.25519	0.119146	0.177054
TMEM100	1.12169	0.275071	-2.02779	2.57032e-05	0.000287083
C5orf52	0.0943067	0.259504	1.46032	0.0657489	0.109219
MMP1	2.36212	5.40907	1.1953	3.66486e-05	0.000364396
SLC2A12	3.05983	1.52129	-1.00816	0.00188739	0.00650756
FOXS1	0.249524	1.1624	2.21986	2.81457e-07	4.76649e-05
MICB	0.643818	2.08759	1.69712	3.21725e-06	8.65327e-05
IFI30	0.307688	0.653578	1.08689	0.000216962	0.00128839
HMCN2	1.0565	0.495252	-1.09306	0.0122811	0.0282389
GATA4	3.98693	1.873	-1.08993	0.000561497	0.00256891
CLEC2L	0.0865732	0.44477	2.36107	0.172061	0.237771
ANO5	1.51134	0.6939	-1.12303	0.00328811	0.0100915
MAGEA11	0.0175322	0.61926	5.14247	0.0468427	0.0830406
SUCNR1	0.180843	0.659819	1.86733	0.00041488	0.00206555
SPRR2B	0.680302	1.59106	1.22575	0.068167	0.112436
MSC	1.12378	2.45562	1.12773	0.000227843	0.00133176
WDR66	0.302204	1.0276	1.76569	8.99791e-05	0.000677846
CCNB1	2.18703	4.40773	1.01107	3.43021e-07	4.76649e-05
P2RY14	2.19486	0.738932	-1.57061	0.000110468	0.000788214
MMRN1	1.8353	0.780421	-1.23369	0.00184805	0.00640721
CIB2	0.964562	1.94747	1.01365	0.00029743	0.0016215
ADORA2B	0.909391	2.36828	1.38087	5.47568e-05	0.000481825
CCL24	0.668579	1.40808	1.07456	0.00487749	0.0137667
PRB3	0.163608	0.36508	1.15797	0.00939639	0.0228662
CHGA	3.54133	0.642571	-2.46236	4.92368e-05	0.000446079
FAM47E	0.454368	0.226669	-1.00328	0.00349165	0.0105864
SHISA8	0.109776	0.255842	1.22069	0.129818	0.189719
IQCA1	0.200031	0.66408	1.73114	0.0316055	0.0603409
BUB1B	1.21042	3.11057	1.36168	7.23122e-07	4.97905e-05
HOXC6	0.346673	1.36033	1.97231	9.05024e-06	0.000153486
TBX15	0.185362	0.577183	1.63868	0.00152642	0.00553748
B3GAT1	1.98945	0.139368	-3.8354	0.0164756	0.0357412
TP73	0.685154	1.59074	1.2152	0.0016274	0.00583162
FAM72C	0.103792	0.469153	2.17636	4.21579e-06	9.87341e-05
TREM2	0.831951	2.34654	1.49597	3.37869e-05	0.000345163
WDR72	0.612854	2.46051	2.00534	2.57043e-05	0.000287083
NPSR1	0.246958	0.506039	1.03498	0.0245005	0.0492342
FPR2	0.13483	0.412768	1.6142	0.00223091	0.00742074
STIL	0.970663	2.46061	1.34197	6.19634e-06	0.000120014
RPL39L	1.431	3.18199	1.15291	4.54475e-05	0.000421737
ZHX1-C8orf76	0.279805	0.676982	1.27469	2.15752e-07	4.76649e-05
HIST2H2BF	0.435029	0.874212	1.00687	0.00309543	0.0096137
PGA5	6.06027	0.228514	-4.72903	0.000384352	0.00196034
MAPT	0.651561	0.242645	-1.42505	0.00956813	0.0231813
MME	0.43905	1.09099	1.31318	0.000319609	0.00170331
TNFRSF9	0.245929	0.689196	1.48667	6.58537e-05	0.000544341
PRSS1	1.89175	0.515041	-1.87697	0.00876923	0.021747
FAT2	1.21705	2.67353	1.13535	0.0357643	0.0668808
MTFR2	0.638136	1.90439	1.57739	3.62929e-06	9.20423e-05
DMRT3	0.0647314	0.405597	2.64751	0.0192823	0.0406391
NOX4	0.108796	0.600714	2.46505	2.16571e-06	7.27414e-05
VAX1	0.0119159	0.220046	4.20685	0.071177	0.116757
DUSP19	2.06885	0.861991	-1.26308	0.00050017	0.00236047
SLCO4C1	0.0474489	0.345352	2.86362	0.0441658	0.0792474
SDS	0.38747	1.5722	2.02063	5.5076e-06	0.000114743

## Sheet: table S3 GO
Table S3 GO enrichment analysis associated with esophageal cancer
ONTOLOGY	ID	Description	GeneRatio	BgRatio	pvalue	p.adjust	qvalue	geneID	Count
BP	GO:0000280	nuclear division	75/1287	407/18670	3.22169e-15	1.75292e-11	1.43077e-11	PKMYT1/NCAPG/BRDT/RAD54L/CENPE/NEK2/BRCA2/DLGAP5/TTK/TOP2A/BRIP1/CHEK1/CDC6/CENPF/TPX2/FANCA/CHEK2/EME1/NDC80/PLK1/HORMAD1/PSRC1/CENPK/ASPM/CDC20/KIF4A/MKI67/CDC25C/MAD2L1/ESPL1/CCNE1/MYBL2/SYCE3/KIF2C/TRIP13/KIF11/MAPK15/CNTD1/ANLN/UBE2C/CDCA5/DSCC1/AURKA/EREG/FANCD2/CDT1/PTTG1/RAD51/KNTC1/NCAPH/KIF23/GPR3/NUSAP1/CYP26B1/CDCA8/KIFC1/NUF2/BUB1/IL1A/SYCP3/MTBP/KIF18B/KIF14/KIF18A/FBXO43/MND1/EGF/P…	75
BP	GO:0003002	regionalization	67/1287	351/18670	1.71203e-14	4.65757e-11	3.8016e-11	EVX1/HOXC13/FGF10/FOXD1/NTF4/WNT7A/SP8/TP63/TBX18/DMRTA2/TDRD5/DLL3/GSC/HES2/GBX2/ALX1/HOXA11/LHX2/RELN/XRCC2/ZBTB16/LHX1/ISL1/WNT2/FOXC2/OTX1/GATA5/LMX1B/HOXD10/DLX1/PITX2/HOXC9/AURKA/VAX2/GREM2/DLX2/HOXA10/HOXB7/GLI1/DKK1/CYP26B1/HHIP/WNT3A/HOXD11/EN1/HOXD8/MESP2/HOXC11/FEZF1/WNT3/AR/ROBO2/HOXB9/HOXD4/TCF15/HOXC8/MDFI/HOXD9/HOXC10/HOXD13/WNT7B/SIX3/HEY1/SIX1/GATA4/HOXC6/DMRT3	67
BP	GO:0048285	organelle fission	77/1287	449/18670	7.37429e-14	1.33745e-10	1.09165e-10	PKMYT1/NCAPG/BRDT/RAD54L/CENPE/NEK2/BRCA2/DLGAP5/TTK/TOP2A/BRIP1/CHEK1/CDC6/CENPF/TPX2/FANCA/CHEK2/EME1/NDC80/PLK1/HORMAD1/PSRC1/CENPK/ASPM/CDC20/KIF4A/MKI67/CDC25C/MAD2L1/ESPL1/CCNE1/MYBL2/SYCE3/KIF2C/TRIP13/KIF11/MAPK15/CNTD1/ANLN/UBE2C/CDCA5/DSCC1/AURKA/EREG/FANCD2/CDT1/PTTG1/RAD51/KNTC1/NCAPH/KIF23/GPR3/NUSAP1/CYP26B1/CDCA8/KIFC1/NUF2/BUB1/IL1A/SYCP3/MTBP/KIF18B/KIF14/KIF18A/FBXO43/MND1/EGF/P…	77
BP	GO:0030198	extracellular matrix organization	66/1287	368/18670	5.64909e-13	6.99787e-10	5.7118e-10	LAMA1/MMP11/ADAM8/ADAMTS20/PTX3/HPN/ABI3BP/FGB/TTR/KLK4/MADCAM1/NOX1/CTSV/EGFL6/CTSG/ADAM12/SERPINB5/FOXC2/TNFRSF11B/SPP1/LOXL2/COL11A1/LAMC3/ITGAX/DMP1/COL4A3/ADAMTS14/COL5A3/MMP3/IBSP/CAPNS2/FAP/COL24A1/CMA1/MMP13/ACAN/FBN2/FGA/WNT3A/TGFB2/TNF/ITGA2B/COL27A1/DPT/MMP10/COL10A1/COL11A2/MFAP2/GAS2/MMP17/TCF15/ITGA8/BCAN/FGG/COL2A1/ICAM5/VIT/SCUBE1/COL7A1/TNXB/MMP12/MMP9/COL22A1/HPSE2/MMP1/PRSS1	66
BP	GO:0043062	extracellular structure organization	66/1287	369/18670	6.43068e-13	6.99787e-10	5.7118e-10	LAMA1/MMP11/ADAM8/ADAMTS20/PTX3/HPN/ABI3BP/FGB/TTR/KLK4/MADCAM1/NOX1/CTSV/EGFL6/CTSG/ADAM12/SERPINB5/FOXC2/TNFRSF11B/SPP1/LOXL2/COL11A1/LAMC3/ITGAX/DMP1/COL4A3/ADAMTS14/COL5A3/MMP3/IBSP/CAPNS2/FAP/COL24A1/CMA1/MMP13/ACAN/FBN2/FGA/WNT3A/TGFB2/TNF/ITGA2B/COL27A1/DPT/MMP10/COL10A1/COL11A2/MFAP2/GAS2/MMP17/TCF15/ITGA8/BCAN/FGG/COL2A1/ICAM5/VIT/SCUBE1/COL7A1/TNXB/MMP12/MMP9/COL22A1/HPSE2/MMP1/PRSS1	66
BP	GO:0048562	embryonic organ morphogenesis	56/1287	288/18670	1.14071e-12	1.03443e-09	8.44326e-10	DLX6/FGF10/STRA6/NKX3-2/CTHRC1/HOXA1/HPN/GSC/GBX2/ALX1/HOXA11/DLX5/RUNX2/LHX1/ZIC1/FOXC2/TFAP2A/OTX1/SLITRK6/ATP8A2/COL11A1/FOXL2/HOXD10/WNT11/ATP6V1B1/SOX11/HOXC9/VAX2/DLX2/RBPMS2/PRRX1/FBN2/HOXB7/GLI1/FOLR1/WNT3A/RYR2/SHOX2/HOXC11/FZD2/HLX/FOXE1/MFAP2/GJB6/HOXD4/ITGA8/COL2A1/MDFI/HOXD9/GATA3/TWIST1/SIX3/SIX1/GATA4/TBX15/STIL	56
BP	GO:0140014	mitotic nuclear division	52/1287	264/18670	4.39293e-12	3.41456e-09	2.78704e-09	PKMYT1/NCAPG/CENPE/NEK2/DLGAP5/TTK/CHEK1/CDC6/CENPF/TPX2/CHEK2/NDC80/PLK1/PSRC1/CENPK/CDC20/KIF4A/MKI67/CDC25C/MAD2L1/ESPL1/MYBL2/KIF2C/TRIP13/KIF11/ANLN/UBE2C/CDCA5/DSCC1/AURKA/EREG/CDT1/PTTG1/KNTC1/NCAPH/KIF23/NUSAP1/CDCA8/KIFC1/NUF2/BUB1/IL1A/MTBP/KIF18B/KIF14/KIF18A/EGF/PRC1/BIRC5/AURKB/CCNB1/BUB1B	52
BP	GO:0007389	pattern specification process	72/1287	446/18670	9.67355e-12	5.82329e-09	4.75309e-09	EVX1/HOXC13/FGF10/RIPPLY3/NKX3-2/FOXD1/NTF4/WNT7A/SP8/TP63/TBX18/DMRTA2/TDRD5/DLL3/GSC/HES2/GBX2/ALX1/HOXA11/LHX2/RELN/XRCC2/ZBTB16/LHX1/ISL1/ZIC1/WNT2/FOXC2/OTX1/GATA5/LMX1B/HOXD10/DLX1/PITX2/HOXC9/AURKA/VAX2/GREM2/DLX2/HOXA10/HOXB7/GLI1/DKK1/CYP26B1/HHIP/FOLR1/WNT3A/HOXD11/EN1/HOXD8/MESP2/HOXC11/FEZF1/WNT3/AR/ROBO2/HOXB9/HOXD4/TCF15/HOXC8/MDFI/HOXD9/HOXC10/HOXD13/WNT7B/SIX3/HEY1/SIX1/GATA4/HOXC…	72
BP	GO:0048568	embryonic organ development	70/1287	428/18670	1.02125e-11	5.82329e-09	4.75309e-09	DLX6/FGF10/STRA6/NKX3-2/CTHRC1/HOXA1/HPN/GSC/GBX2/ALX1/HOXA11/DLX5/RUNX2/CXCL8/LHX1/ZIC1/WNT2/PLK4/FOXC2/TFAP2A/KIT/OTX1/SLITRK6/ATP8A2/COL11A1/FOXL2/HOXD10/WNT11/ATP6V1B1/SOX11/HOXC9/VAX2/DLX2/RBPMS2/E2F7/PRRX1/FBN2/HOXB7/GLI1/FOLR1/WNT3A/RYR2/TGFB2/TNF/EN1/SHOX2/HOXC11/FZD2/HLX/FOXE1/MFAP2/GJB6/HOXD4/ITGA8/EN2/COL2A1/CSF2/MDFI/HOXD9/GATA3/WNT7B/GJB5/LIF/TWIST1/SIX3/HEY1/SIX1/GATA4/TBX15/STIL	70
BP	GO:0007059	chromosome segregation	58/1287	321/18670	1.07026e-11	5.82329e-09	4.75309e-09	NCAPG/RMI2/CENPE/NEK2/DLGAP5/TTK/TOP2A/SKA1/BRIP1/CDC6/CENPF/CDCA2/EME1/NDC80/PLK1/HORMAD1/PSRC1/CENPK/CDC20/KIF4A/MKI67/MAD2L1/ESPL1/CCNE1/HJURP/SYCE3/KIF2C/TRIP13/MAPK15/CDCA5/DSCC1/CENPW/BRCA1/FANCD2/ECT2/SMC1B/CDT1/PTTG1/NCAPH/KIF23/NUSAP1/ESCO2/CDCA8/KIFC1/SKA3/NUF2/BUB1/SPC25/KIF18B/KIF14/KIF18A/OIP5/PRC1/BIRC5/DMC1/AURKB/CCNB1/BUB1B	58
BP	GO:0000819	sister chromatid segregation	41/1287	189/18670	3.53717e-11	1.74962e-08	1.42807e-08	NCAPG/RMI2/CENPE/NEK2/DLGAP5/TTK/TOP2A/CDC6/CENPF/NDC80/PLK1/HORMAD1/PSRC1/CENPK/CDC20/KIF4A/MAD2L1/ESPL1/KIF2C/TRIP13/MAPK15/CDCA5/DSCC1/SMC1B/CDT1/PTTG1/NCAPH/KIF23/NUSAP1/ESCO2/CDCA8/KIFC1/NUF2/BUB1/KIF18B/KIF14/KIF18A/PRC1/AURKB/CCNB1/BUB1B	41
BP	GO:0030593	neutrophil chemotaxis	29/1287	104/18670	4.60544e-11	2.08818e-08	1.70442e-08	XCL1/CXCL9/CCL8/SAA1/CCL7/PLA2G1B/CXCL8/IL23A/PF4V1/IL36G/CCL20/CCL23/IL37/CXCL11/CXCL1/CCL25/IL36B/TGFB2/CXCL3/CXCL10/CXCL6/CCL3/CXCL5/PPBP/IL36RN/CCL26/CCL14/CCL17/CCL24	29
BP	GO:1990266	neutrophil migration	31/1287	118/18670	5.34747e-11	2.23812e-08	1.8268e-08	XCL1/ADAM8/CXCL9/CCL8/SAA1/CCL7/PLA2G1B/CD177/CXCL8/IL23A/PF4V1/IL36G/CCL20/CCL23/IL37/CXCL11/CXCL1/CCL25/IL36B/TGFB2/CXCL3/CXCL10/CXCL6/CCL3/CXCL5/PPBP/IL36RN/CCL26/CCL14/CCL17/CCL24	31
BP	GO:0097530	granulocyte migration	34/1287	141/18670	8.16527e-11	3.17337e-08	2.59017e-08	XCL1/ADAM8/CXCL9/CCL8/SAA1/CCL7/PLA2G1B/S100A7/CD177/CXCL8/IL23A/PF4V1/TRPV4/IL36G/CCL20/CCL23/IL37/CXCL11/CXCL1/CCL25/IL36B/TGFB2/CXCL3/CD300A/CXCL10/CXCL6/CCL3/CXCL5/PPBP/IL36RN/CCL26/CCL14/CCL17/CCL24	34
BP	GO:0000070	mitotic sister chromatid segregation	35/1287	151/18670	1.40172e-10	5.08449e-08	4.15006e-08	NCAPG/CENPE/NEK2/DLGAP5/TTK/CDC6/CENPF/NDC80/PLK1/PSRC1/CENPK/CDC20/KIF4A/MAD2L1/ESPL1/KIF2C/TRIP13/CDCA5/DSCC1/CDT1/PTTG1/NCAPH/KIF23/NUSAP1/CDCA8/KIFC1/NUF2/BUB1/KIF18B/KIF14/KIF18A/PRC1/AURKB/CCNB1/BUB1B	35
BP	GO:0071621	granulocyte chemotaxis	31/1287	123/18670	1.67809e-10	5.70657e-08	4.65781e-08	XCL1/CXCL9/CCL8/SAA1/CCL7/PLA2G1B/S100A7/CXCL8/IL23A/PF4V1/TRPV4/IL36G/CCL20/CCL23/IL37/CXCL11/CXCL1/CCL25/IL36B/TGFB2/CXCL3/CXCL10/CXCL6/CCL3/CXCL5/PPBP/IL36RN/CCL26/CCL14/CCL17/CCL24	31
BP	GO:0007586	digestion	33/1287	139/18670	2.39854e-10	7.67674e-08	6.26591e-08	CLPSL2/WNK4/FGF10/UCN2/CAPN9/SST/GHRL/SLC9A4/PGC/APOA4/PTGER3/GKN1/APOA1/CHIA/SLC26A7/VSIG1/TFF2/GUCA2B/CHIT1/CCKBR/ALPI/PGA4/ASAH2/PBLD/CEL/PGA3/MUC6/SNX10/SLC2A5/OXT/HRH2/PGA5/PRSS1	33
BP	GO:0097529	myeloid leukocyte migration	42/1287	210/18670	3.06759e-10	9.27263e-08	7.56851e-08	XCL1/ADAM8/CXCL9/CCL8/SAA1/PGF/CCL7/PLA2G1B/S100A7/CD177/CXCL8/IL23A/KIT/PF4V1/TRPV4/IL36G/CCL20/PDGFD/CCL23/IL37/CXCL11/CXCL1/CCL25/IL36B/TGFB2/CXCL3/CD300A/CXCL10/TNFSF11/CXCL6/CCL3/CXCL5/PLA2G7/PPBP/IL36RN/CCL26/CCL14/CCL17/CCL24/CHGA/TREM2/FPR2	42
BP	GO:0009954	proximal/distal pattern formation	15/1287	31/18670	3.65662e-10	1.04714e-07	8.54697e-08	FGF10/SP8/TP63/HOXA11/HOXD10/DLX1/DLX2/HOXA10/GLI1/CYP26B1/EN1/HOXC11/HOXD9/HOXC10/SIX3	15
BP	GO:0098813	nuclear chromosome segregation	48/1287	262/18670	3.99032e-10	1.08557e-07	8.86061e-08	NCAPG/RMI2/CENPE/NEK2/DLGAP5/TTK/TOP2A/BRIP1/CDC6/CENPF/EME1/NDC80/PLK1/HORMAD1/PSRC1/CENPK/CDC20/KIF4A/MAD2L1/ESPL1/CCNE1/SYCE3/KIF2C/TRIP13/MAPK15/CDCA5/DSCC1/FANCD2/ECT2/SMC1B/CDT1/PTTG1/NCAPH/KIF23/NUSAP1/ESCO2/CDCA8/KIFC1/NUF2/BUB1/KIF18B/KIF14/KIF18A/PRC1/DMC1/AURKB/CCNB1/BUB1B	48
BP	GO:1903046	meiotic cell cycle process	39/1287	188/18670	4.29987e-10	1.11408e-07	9.09332e-08	BRDT/RAD54L/BRCA2/TTK/TOP2A/BRIP1/FANCA/EME1/PLK1/HORMAD1/ASPM/CDC20/CDC25C/ESPL1/CCNE1/SYCE3/TRIP13/MAPK15/CNTD1/AURKA/EREG/FANCD2/PTTG1/RAD51/NCAPH/HUS1B/GPR3/CYP26B1/NUF2/BUB1/SYCP3/CDC25A/KIF18A/FBXO43/MND1/CCNA1/LIF/DMC1/BUB1B	39
BP	GO:0070098	chemokine-mediated signaling pathway	25/1287	88/18670	6.43924e-10	1.59254e-07	1.29986e-07	XCL1/CXCL9/CCL8/GPR17/CCL7/CXCL8/PF4V1/CCL20/CCL23/TFF2/CXCL11/CXCL1/CCL25/CXCL3/CXCL10/CXCL6/CCL3/CXCL5/PPBP/CCL26/CCR8/CCL14/CCL17/CCL24/TREM2	25
BP	GO:0051321	meiotic cell cycle	46/1287	249/18670	6.96682e-10	1.64811e-07	1.34522e-07	PKMYT1/BRDT/RAD54L/NEK2/BRCA2/TTK/TOP2A/BRIP1/FANCA/EME1/PLK1/HORMAD1/XRCC2/ASPM/CDC20/CDC25C/ESPL1/CCNE1/SYCE3/PIWIL1/TRIP13/EXO1/MAPK15/CNTD1/AURKA/EREG/FANCD2/BOLL/SMC1B/PTTG1/RAD51/NCAPH/HUS1B/GPR3/CYP26B1/NUF2/BUB1/SYCP3/CDC25A/KIF18A/FBXO43/MND1/CCNA1/LIF/DMC1/BUB1B	46
BP	GO:0048706	embryonic skeletal system development	30/1287	126/18670	1.44916e-09	3.26703e-07	2.66662e-07	NKX3-2/HOXA1/GSC/ALX1/HOXA11/RUNX2/LHX1/FOXC2/TFAP2A/COL11A1/HOXD10/DLX1/WNT11/SOX11/HOXC9/DLX2/PRRX1/HOXD1/HOXB7/SHOX2/HOXC11/HOXB9/HOXD4/COL2A1/MDFI/HOXD9/TWIST1/SIX1/HOXC6/TBX15	30
BP	GO:0140013	meiotic nuclear division	36/1287	172/18670	1.55515e-09	3.26703e-07	2.66662e-07	BRDT/RAD54L/BRCA2/TTK/TOP2A/BRIP1/FANCA/EME1/PLK1/HORMAD1/ASPM/CDC20/ESPL1/CCNE1/SYCE3/TRIP13/MAPK15/CNTD1/AURKA/EREG/FANCD2/PTTG1/RAD51/NCAPH/GPR3/CYP26B1/NUF2/BUB1/SYCP3/KIF18A/FBXO43/MND1/CCNA1/LIF/DMC1/BUB1B	36
BP	GO:0051783	regulation of nuclear division	38/1287	188/18670	1.56116e-09	3.26703e-07	2.66662e-07	PKMYT1/CENPE/NEK2/DLGAP5/TTK/CHEK1/CDC6/CENPF/NDC80/PLK1/HORMAD1/CDC20/MKI67/CDC25C/MAD2L1/ESPL1/TRIP13/KIF11/MAPK15/ANLN/UBE2C/CDCA5/AURKA/EREG/CDT1/PTTG1/KNTC1/GPR3/NUSAP1/BUB1/IL1A/MTBP/FBXO43/EGF/LIF/AURKB/CCNB1/BUB1B	38
BP	GO:0048705	skeletal system morphogenesis	44/1287	239/18670	1.82527e-09	3.67825e-07	3.00226e-07	NKX3-2/HOXA1/WNT7A/GSC/ALX1/HOXA11/DLX5/RUNX2/COCH/LHX1/FOXC2/TFAP2A/SFRP4/COL11A1/HOXD10/TRPV4/SOX11/HOXC9/DLX2/PRRX1/MMP13/ACAN/FBN2/HOXB7/CYP26B1/HHIP/HOXD8/SHOX2/COL27A1/POC1A/HOXC11/HOXD4/TCF15/HOXC8/TBX4/COL2A1/VIT/MDFI/COL7A1/HOXD9/TWIST1/CHAD/SIX1/TBX15	44
BP	GO:1902850	microtubule cytoskeleton organization involved in mitosis	30/1287	131/18670	3.89064e-09	7.56035e-07	6.17091e-07	FGF10/CENPE/NEK2/TTK/CENPA/TPX2/WDR62/CHEK2/NDC80/PLK1/PSRC1/CDC20/KIF4A/MAD2L1/ESPL1/MYBL2/KIF11/AURKA/KIF23/NUSAP1/KIFC1/NUF2/SPC25/POC1A/ACTL8/PRC1/BIRC5/AURKB/CCNB1/STIL	30
BP	GO:0030326	embryonic limb morphogenesis	29/1287	125/18670	5.13544e-09	9.18726e-07	7.49883e-07	DLX6/WNT7A/SP8/TP63/ALX1/RSPO2/HOXA11/DLX5/RUNX2/ZBTB16/TFAP2A/HOXD10/PRRX1/HOXA10/FBN2/DKK1/SALL4/CYP26B1/TGFB2/EN1/SHOX2/HOXC11/WNT3/AFF3/TBX4/HOXD9/HOXC10/HOXD13/TWIST1	29
BP	GO:0035113	embryonic appendage morphogenesis	29/1287	125/18670	5.13544e-09	9.18726e-07	7.49883e-07	DLX6/WNT7A/SP8/TP63/ALX1/RSPO2/HOXA11/DLX5/RUNX2/ZBTB16/TFAP2A/HOXD10/PRRX1/HOXA10/FBN2/DKK1/SALL4/CYP26B1/TGFB2/EN1/SHOX2/HOXC11/WNT3/AFF3/TBX4/HOXD9/HOXC10/HOXD13/TWIST1	29
BP	GO:0035107	appendage morphogenesis	32/1287	148/18670	5.40328e-09	9.18726e-07	7.49883e-07	DLX6/FGF10/WNT7A/SP8/TP63/ALX1/RSPO2/HOXA11/DLX5/RUNX2/ZBTB16/TFAP2A/HOXD10/SOX11/PRRX1/HOXA10/FBN2/DKK1/SALL4/CYP26B1/TGFB2/EN1/SHOX2/HOXC11/WNT3/AFF3/TBX4/COL2A1/HOXD9/HOXC10/HOXD13/TWIST1	32
BP	GO:0035108	limb morphogenesis	32/1287	148/18670	5.40328e-09	9.18726e-07	7.49883e-07	DLX6/FGF10/WNT7A/SP8/TP63/ALX1/RSPO2/HOXA11/DLX5/RUNX2/ZBTB16/TFAP2A/HOXD10/SOX11/PRRX1/HOXA10/FBN2/DKK1/SALL4/CYP26B1/TGFB2/EN1/SHOX2/HOXC11/WNT3/AFF3/TBX4/COL2A1/HOXD9/HOXC10/HOXD13/TWIST1	32
BP	GO:1990868	response to chemokine	25/1287	97/18670	5.91808e-09	9.47066e-07	7.73014e-07	XCL1/CXCL9/CCL8/GPR17/CCL7/CXCL8/PF4V1/CCL20/CCL23/TFF2/CXCL11/CXCL1/CCL25/CXCL3/CXCL10/CXCL6/CCL3/CXCL5/PPBP/CCL26/CCR8/CCL14/CCL17/CCL24/TREM2	25
BP	GO:1990869	cellular response to chemokine	25/1287	97/18670	5.91808e-09	9.47066e-07	7.73014e-07	XCL1/CXCL9/CCL8/GPR17/CCL7/CXCL8/PF4V1/CCL20/CCL23/TFF2/CXCL11/CXCL1/CCL25/CXCL3/CXCL10/CXCL6/CCL3/CXCL5/PPBP/CCL26/CCR8/CCL14/CCL17/CCL24/TREM2	25
BP	GO:0048704	embryonic skeletal system morphogenesis	24/1287	93/18670	1.15563e-08	1.7965e-06	1.46634e-06	HOXA1/GSC/ALX1/HOXA11/RUNX2/LHX1/FOXC2/TFAP2A/COL11A1/HOXD10/SOX11/HOXC9/DLX2/PRRX1/HOXB7/SHOX2/HOXC11/HOXD4/COL2A1/MDFI/HOXD9/TWIST1/SIX1/TBX15	24
BP	GO:0048736	appendage development	35/1287	179/18670	1.68041e-08	2.47111e-06	2.01697e-06	HOXC13/DLX6/FGF10/WNT7A/SP8/TP63/ALX1/RSPO2/HOXA11/DLX5/RUNX2/ZBTB16/TFAP2A/KREMEN2/HOXD10/PITX2/SOX11/PRRX1/HOXA10/FBN2/DKK1/SALL4/CYP26B1/TGFB2/EN1/SHOX2/HOXC11/WNT3/AFF3/TBX4/COL2A1/HOXD9/HOXC10/HOXD13/TWIST1	35
BP	GO:0060173	limb development	35/1287	179/18670	1.68041e-08	2.47111e-06	2.01697e-06	HOXC13/DLX6/FGF10/WNT7A/SP8/TP63/ALX1/RSPO2/HOXA11/DLX5/RUNX2/ZBTB16/TFAP2A/KREMEN2/HOXD10/PITX2/SOX11/PRRX1/HOXA10/FBN2/DKK1/SALL4/CYP26B1/TGFB2/EN1/SHOX2/HOXC11/WNT3/AFF3/TBX4/COL2A1/HOXD9/HOXC10/HOXD13/TWIST1	35
BP	GO:0007088	regulation of mitotic nuclear division	33/1287	164/18670	2.06167e-08	2.95198e-06	2.40947e-06	PKMYT1/CENPE/NEK2/DLGAP5/TTK/CHEK1/CDC6/CENPF/NDC80/PLK1/CDC20/MKI67/CDC25C/MAD2L1/ESPL1/TRIP13/KIF11/ANLN/UBE2C/CDCA5/AURKA/EREG/CDT1/PTTG1/KNTC1/NUSAP1/BUB1/IL1A/MTBP/EGF/AURKB/CCNB1/BUB1B	33
BP	GO:0051983	regulation of chromosome segregation	25/1287	103/18670	2.20511e-08	3.07641e-06	2.51103e-06	RMI2/CENPE/NEK2/DLGAP5/TTK/CDC6/CENPF/NDC80/PLK1/HORMAD1/CDC20/MKI67/MAD2L1/ESPL1/KIF2C/TRIP13/MAPK15/CDCA5/ECT2/CDT1/PTTG1/BUB1/AURKB/CCNB1/BUB1B	25
BP	GO:1902099	regulation of metaphase/anaphase transition of cell cycle	17/1287	53/18670	4.83083e-08	6.57113e-06	5.36349e-06	CENPE/DLGAP5/TTK/CDC6/CENPF/NDC80/PLK1/CDC20/MAD2L1/ESPL1/TRIP13/MAPK15/CDT1/BUB1/AURKB/CCNB1/BUB1B	17
BP	GO:0051784	negative regulation of nuclear division	18/1287	60/18670	6.28741e-08	8.34385e-06	6.81042e-06	TTK/CHEK1/CENPF/NDC80/PLK1/HORMAD1/CDC20/MAD2L1/TRIP13/CDT1/PTTG1/BUB1/MTBP/FBXO43/LIF/AURKB/CCNB1/BUB1B	18
BP	GO:0030595	leukocyte chemotaxis	39/1287	224/18670	7.27681e-08	9.42694e-06	7.69446e-06	XCL1/ADAM8/CXCL9/CCL8/SAA1/PGF/CCL7/PLA2G1B/S100A7/CXCL8/IL23A/KIT/PF4V1/TRPV4/IL36G/CCL20/CCL23/IL37/FFAR2/CXCL11/CXCL1/CCL25/IL36B/TGFB2/CXCL3/CXCL10/TNFSF11/CXCL6/CCL3/CXCL5/PLA2G7/PPBP/IL36RN/CCL26/CCL14/CCL17/CCL24/CHGA/FPR2	39
BP	GO:0009914	hormone transport	49/1287	317/18670	8.27991e-08	1.0477e-05	8.55151e-06	KCNJ11/BMP8A/FOXD1/KCNA5/ILDR2/IFNG/FAM3B/SYT7/FGB/TTR/VIP/MAFA/HTR2C/PTPRN2/PTPRN/SLC16A10/STX1A/ISL1/SPP1/GHRL/KCNS3/FOXL2/TRPV4/CACNA2D2/SOX11/IL11/CNR1/KCNB1/FGA/FFAR2/HCAR2/TNF/CCKAR/INHBA/TNFSF11/AGTR1/RFX6/ILDR1/APLN/FGG/NR0B2/VSNL1/GATA3/LIF/MYRIP/GPER1/OSM/ADCYAP1/CHGA	49
BP	GO:1905818	regulation of chromosome separation	18/1287	62/18670	1.10111e-07	1.36163e-05	1.11139e-05	CENPE/DLGAP5/TTK/CDC6/CENPF/NDC80/PLK1/CDC20/MAD2L1/ESPL1/TRIP13/MAPK15/CDT1/PTTG1/BUB1/AURKB/CCNB1/BUB1B	18
BP	GO:0001655	urogenital system development	50/1287	330/18670	1.16245e-07	1.3824e-05	1.12834e-05	GCNT4/WNK4/FGF10/STRA6/FOXD1/TP63/TBX18/CENPF/PGF/HOXA11/ANGPT2/ZBTB16/SERPINB5/LHX1/PCSK9/FOXC2/BMPER/TFAP2A/RGN/WNT11/SOX11/COL4A3/PDGFD/AMH/HOXB7/GLI1/CYP26B1/MYOCD/TGFB2/HOXD11/CEP55/HOXC11/AGTR1/AR/KLF15/ROBO2/MMP17/ITGA8/PSAPL1/GATA3/HOXD13/WNT7B/SERPINB7/LIF/CYP26A1/SIX1/MMP9/HPGD/TP73/MME	50
BP	GO:0009952	anterior/posterior pattern specification	38/1287	219/18670	1.16873e-07	1.3824e-05	1.12834e-05	HOXC13/TBX18/TDRD5/DLL3/HES2/GBX2/ALX1/HOXA11/XRCC2/ZBTB16/LHX1/WNT2/FOXC2/OTX1/HOXD10/HOXC9/AURKA/HOXA10/HOXB7/DKK1/WNT3A/EN1/HOXD8/MESP2/HOXC11/FEZF1/WNT3/HOXB9/HOXD4/TCF15/HOXC8/HOXD9/HOXC10/HOXD13/SIX3/HEY1/GATA4/HOXC6	38
BP	GO:0044784	metaphase/anaphase transition of cell cycle	17/1287	56/18670	1.20214e-07	1.39166e-05	1.1359e-05	CENPE/DLGAP5/TTK/CDC6/CENPF/NDC80/PLK1/CDC20/MAD2L1/ESPL1/TRIP13/MAPK15/CDT1/BUB1/AURKB/CCNB1/BUB1B	17
BP	GO:0010965	regulation of mitotic sister chromatid separation	17/1287	57/18670	1.60372e-07	1.81788e-05	1.48379e-05	CENPE/DLGAP5/TTK/CDC6/CENPF/NDC80/PLK1/CDC20/MAD2L1/ESPL1/TRIP13/CDT1/PTTG1/BUB1/AURKB/CCNB1/BUB1B	17
BP	GO:0030071	regulation of mitotic metaphase/anaphase transition	16/1287	51/18670	1.69484e-07	1.88196e-05	1.53609e-05	CENPE/DLGAP5/TTK/CDC6/CENPF/NDC80/PLK1/CDC20/MAD2L1/ESPL1/TRIP13/CDT1/BUB1/AURKB/CCNB1/BUB1B	16
BP	GO:0007052	mitotic spindle organization	24/1287	106/18670	1.73005e-07	1.88264e-05	1.53665e-05	CENPE/NEK2/TTK/TPX2/WDR62/CHEK2/NDC80/PLK1/PSRC1/CDC20/KIF4A/MYBL2/KIF11/AURKA/KIF23/KIFC1/NUF2/SPC25/POC1A/PRC1/BIRC5/AURKB/CCNB1/STIL	24
BP	GO:0046879	hormone secretion	47/1287	308/18670	2.23828e-07	2.38794e-05	1.94908e-05	KCNJ11/BMP8A/FOXD1/KCNA5/ILDR2/IFNG/FAM3B/SYT7/FGB/VIP/MAFA/HTR2C/PTPRN2/PTPRN/STX1A/ISL1/SPP1/GHRL/KCNS3/FOXL2/TRPV4/CACNA2D2/SOX11/IL11/CNR1/KCNB1/FGA/FFAR2/HCAR2/TNF/CCKAR/INHBA/TNFSF11/AGTR1/RFX6/ILDR1/APLN/FGG/NR0B2/VSNL1/GATA3/LIF/MYRIP/GPER1/OSM/ADCYAP1/CHGA	47
BP	GO:0006260	DNA replication	43/1287	273/18670	2.99447e-07	3.13325e-05	2.55742e-05	RMI2/FGF10/BRCA2/BRIP1/MMS22L/POLQ/CHEK1/CDC6/CDC45/CHEK2/EME1/DNA2/POLE2/RRM2/CDC7/BLM/CCNE1/CHAF1B/EXO1/RECQL4/DTL/DSCC1/BRCA1/EREG/DBF4B/E2F7/CDT1/RAD51/PIF1/GLI1/CDK1/GINS2/ESCO2/CLSPN/MCM10/WDHD1/MCM2/TICRR/ORC6/GINS4/GINS1/ORC1/ACHE	43
BP	GO:0033045	regulation of sister chromatid segregation	20/1287	80/18670	3.3179e-07	3.40617e-05	2.78018e-05	RMI2/CENPE/DLGAP5/TTK/CDC6/CENPF/NDC80/PLK1/CDC20/MAD2L1/ESPL1/TRIP13/MAPK15/CDCA5/CDT1/PTTG1/BUB1/AURKB/CCNB1/BUB1B	20
BP	GO:0090596	sensory organ morphogenesis	41/1287	256/18670	3.57074e-07	3.59785e-05	2.93663e-05	HOXC13/DLX6/FGF10/STRA6/NKX3-2/CTHRC1/HOXA1/HPN/GSC/FOXE3/GNGT1/GBX2/DLX5/LHX1/ZIC1/WNT2/TFAP2A/OTX1/SLITRK6/ATP8A2/COL11A1/FOXL2/PITX2/ATP6V1B1/SOX11/VAX2/PRRX1/FBN2/THY1/CYP26B1/WNT3A/FZD2/FJX1/MFAP2/GJB6/ITGA8/COL2A1/GATA3/TWIST1/SIX3/SIX1	41
BP	GO:0051306	mitotic sister chromatid separation	17/1287	60/18670	3.64902e-07	3.60962e-05	2.94625e-05	CENPE/DLGAP5/TTK/CDC6/CENPF/NDC80/PLK1/CDC20/MAD2L1/ESPL1/TRIP13/CDT1/PTTG1/BUB1/AURKB/CCNB1/BUB1B	17
BP	GO:0042471	ear morphogenesis	25/1287	118/18670	3.74728e-07	3.60962e-05	2.94625e-05	DLX6/FGF10/NKX3-2/CTHRC1/HOXA1/HPN/GSC/GBX2/DLX5/ZIC1/TFAP2A/OTX1/SLITRK6/ATP8A2/COL11A1/ATP6V1B1/PRRX1/WNT3A/FZD2/GJB6/ITGA8/COL2A1/GATA3/TWIST1/SIX1	25
BP	GO:0048565	digestive tract development	27/1287	134/18670	3.78622e-07	3.60962e-05	2.94625e-05	FGF10/STRA6/NKX3-2/FOXL1/TP63/CXCL8/NPY/KIT/CYP1A1/GATA5/WNT11/SOX11/RBPMS2/GLI1/MYOCD/CCKBR/TGFB2/TNF/SHOX2/MIXL1/HLX/FOXE1/NKX2-3/HOXD13/HRH2/GATA4/CCNB1	27
BP	GO:0060326	cell chemotaxis	46/1287	304/18670	3.84779e-07	3.60962e-05	2.94625e-05	XCL1/ADAM8/CXCL9/CCL8/SAA1/SAA2/PGF/CCL7/PLA2G1B/S100A7/CXCL8/IL23A/KIT/PF4V1/DEFB4A/TRPV4/IL36G/CCL20/PDGFD/CCL23/IL37/SAA4/FFAR2/CXCL11/CXCL1/CCL25/IL36B/TGFB2/CXCL3/CXCL10/TNFSF11/CXCL6/CCL3/AGTR1/CXCL5/HOXB9/PLA2G7/PPBP/IL36RN/CCL26/CCR8/CCL14/CCL17/CCL24/CHGA/FPR2	46
BP	GO:1903532	positive regulation of secretion by cell	56/1287	403/18670	3.97702e-07	3.66762e-05	2.99359e-05	CLEC5A/ADAM8/IFNG/SYT7/FGB/SAA1/PLA2G1B/VIP/CD177/HAVCR2/STX1A/ISL1/ZP3/SPP1/GHRL/FOXL2/TRPV4/SOX11/CNR1/KCNB1/PAEP/CHIA/FGA/FFAR2/HCAR2/TGFB2/TNF/NLGN1/IL1RL1/INHBA/IL1A/ORM2/TNFSF11/CCL3/TNFRSF4/RFX6/ILDR1/AIM2/APLN/FGG/NR0B2/CD274/VSNL1/GATA3/TLR8/PANX2/MYRIP/GPER1/TWIST1/OXT/OSM/MMP12/ACHE/ADCYAP1/ADORA2B/TREM2	56
BP	GO:0007091	metaphase/anaphase transition of mitotic cell cycle	16/1287	54/18670	4.09138e-07	3.7102e-05	3.02834e-05	CENPE/DLGAP5/TTK/CDC6/CENPF/NDC80/PLK1/CDC20/MAD2L1/ESPL1/TRIP13/CDT1/BUB1/AURKB/CCNB1/BUB1B	16
BP	GO:0051304	chromosome separation	21/1287	90/18670	5.90829e-07	5.27e-05	4.30148e-05	CENPE/DLGAP5/TTK/TOP2A/CDC6/CENPF/EME1/NDC80/PLK1/CDC20/MAD2L1/ESPL1/TRIP13/MAPK15/CDT1/PTTG1/NCAPH/BUB1/AURKB/CCNB1/BUB1B	21
BP	GO:0070374	positive regulation of ERK1 and ERK2 cascade	36/1287	215/18670	6.12312e-07	5.37353e-05	4.38598e-05	XCL1/FGF10/CCL8/FGB/FGF19/CCL7/S100A7/HTR2C/CHI3L1/HAVCR2/ALOX15/BMPER/KIT/TRPV4/CCL20/PDGFD/CCL23/P2RY6/FGA/CCL25/TNF/TNFSF11/CCL3/FGG/CCL26/CCL14/EPO/GPER1/CCL17/CHRNA7/ADCYAP1/GATA4/CCL24/TREM2/FPR2/NOX4	36
BP	GO:0000075	cell cycle checkpoint	36/1287	216/18670	6.86975e-07	5.93306e-05	4.84268e-05	TTK/TOP2A/BRIP1/CHEK1/CDC6/CENPF/CDC45/CHEK2/EME1/NDC80/DNA2/PLK1/HORMAD1/GTSE1/CDC20/CDC25C/MAD2L1/BLM/TRIP13/HMGA2/DTL/SOX11/BRCA1/AURKA/E2F7/CDT1/KNTC1/HUS1B/CDK1/CLSPN/BUB1/TICRR/ORC1/AURKB/CCNB1/BUB1B	36
BP	GO:0001759	organ induction	10/1287	22/18670	7.03188e-07	5.9782e-05	4.87952e-05	FGF10/HOXA11/WNT2/GATA5/DKK1/WNT3A/HOXC11/AR/ROBO2/SIX1	10
BP	GO:0033046	negative regulation of sister chromatid segregation	14/1287	44/18670	8.24345e-07	6.9004e-05	5.63225e-05	TTK/CENPF/NDC80/PLK1/CDC20/MAD2L1/ESPL1/TRIP13/CDT1/PTTG1/BUB1/AURKB/CCNB1/BUB1B	14
BP	GO:2000816	negative regulation of mitotic sister chromatid separation	13/1287	39/18670	1.11717e-06	9.10422e-05	7.43104e-05	TTK/CENPF/NDC80/PLK1/CDC20/MAD2L1/TRIP13/CDT1/PTTG1/BUB1/AURKB/CCNB1/BUB1B	13
BP	GO:0051985	negative regulation of chromosome segregation	14/1287	45/18670	1.12109e-06	9.10422e-05	7.43104e-05	TTK/CENPF/NDC80/PLK1/CDC20/MAD2L1/ESPL1/TRIP13/CDT1/PTTG1/BUB1/AURKB/CCNB1/BUB1B	14
BP	GO:0006813	potassium ion transport	38/1287	240/18670	1.26457e-06	0.000101148	8.25587e-05	WNK4/KCNJ11/LRRC26/KCNA5/HPN/ATP1A2/FXYD4/KCNJ14/SLC9A2/GALR2/KCNK9/VIP/KCNJ13/KCNS1/ATP12A/KCNC3/ATP4A/SLC9A4/FXYD1/KCNS3/KCNH3/KCNK3/KCNB1/KCNG1/CASQ2/KCND2/KCNMA1/KCNJ16/ATP4B/KCNF1/ANK2/KCNK13/KCNE2/KCNG3/KCNK2/ADCYAP1/KCNJ10/TREM2	38
BP	GO:0070371	ERK1 and ERK2 cascade	46/1287	317/18670	1.2827e-06	0.000101148	8.25587e-05	XCL1/FGF10/CCL8/FGB/ROS1/FGF19/CCL7/S100A7/HTR2C/CHI3L1/HAVCR2/ALOX15/PSCA/NLRP6/BMPER/KIT/C1QL4/DUSP26/TRPV4/CCL20/PDGFD/CCL23/P2RY6/FGA/CCL25/TNF/TNFSF11/RPS6KA6/CCL3/IQGAP3/FGG/EGF/CCL26/CCL14/EPO/LIF/GPER1/CCL17/CHRNA7/ADCYAP1/DUSP10/GATA4/CCL24/TREM2/FPR2/NOX4	46
BP	GO:0045839	negative regulation of mitotic nuclear division	15/1287	52/18670	1.37437e-06	0.000104734	8.54859e-05	TTK/CHEK1/CENPF/NDC80/PLK1/CDC20/MAD2L1/TRIP13/CDT1/PTTG1/BUB1/MTBP/AURKB/CCNB1/BUB1B	15
BP	GO:0007094	mitotic spindle assembly checkpoint	12/1287	34/18670	1.44368e-06	0.000104734	8.54859e-05	TTK/CENPF/NDC80/PLK1/CDC20/MAD2L1/TRIP13/CDT1/BUB1/AURKB/CCNB1/BUB1B	12
BP	GO:0031128	developmental induction	12/1287	34/18670	1.44368e-06	0.000104734	8.54859e-05	FGF10/HOXA11/WNT2/GATA5/DKK1/WNT3A/HOXC11/WNT3/AR/ROBO2/SIX3/SIX1	12
BP	GO:0031577	spindle checkpoint	12/1287	34/18670	1.44368e-06	0.000104734	8.54859e-05	TTK/CENPF/NDC80/PLK1/CDC20/MAD2L1/TRIP13/CDT1/BUB1/AURKB/CCNB1/BUB1B	12
BP	GO:0071173	spindle assembly checkpoint	12/1287	34/18670	1.44368e-06	0.000104734	8.54859e-05	TTK/CENPF/NDC80/PLK1/CDC20/MAD2L1/TRIP13/CDT1/BUB1/AURKB/CCNB1/BUB1B	12
BP	GO:0071174	mitotic spindle checkpoint	12/1287	34/18670	1.44368e-06	0.000104734	8.54859e-05	TTK/CENPF/NDC80/PLK1/CDC20/MAD2L1/TRIP13/CDT1/BUB1/AURKB/CCNB1/BUB1B	12
BP	GO:1905819	negative regulation of chromosome separation	13/1287	40/18670	1.55104e-06	0.000111042	9.06349e-05	TTK/CENPF/NDC80/PLK1/CDC20/MAD2L1/TRIP13/CDT1/PTTG1/BUB1/AURKB/CCNB1/BUB1B	13
BP	GO:0070372	regulation of ERK1 and ERK2 cascade	44/1287	300/18670	1.62363e-06	0.000113512	9.26505e-05	XCL1/FGF10/CCL8/FGB/ROS1/FGF19/CCL7/S100A7/HTR2C/CHI3L1/HAVCR2/ALOX15/PSCA/NLRP6/BMPER/KIT/C1QL4/DUSP26/TRPV4/CCL20/PDGFD/CCL23/P2RY6/FGA/CCL25/TNF/TNFSF11/RPS6KA6/CCL3/FGG/CCL26/CCL14/EPO/LIF/GPER1/CCL17/CHRNA7/ADCYAP1/DUSP10/GATA4/CCL24/TREM2/FPR2/NOX4	44
BP	GO:0061982	meiosis I cell cycle process	24/1287	119/18670	1.62726e-06	0.000113512	9.26505e-05	BRDT/RAD54L/BRCA2/TOP2A/BRIP1/EME1/PLK1/HORMAD1/CDC25C/ESPL1/CCNE1/SYCE3/TRIP13/MAPK15/CNTD1/AURKA/FANCD2/PTTG1/RAD51/SYCP3/CDC25A/MND1/CCNA1/DMC1	24
BP	GO:0001696	gastric acid secretion	9/1287	19/18670	1.6775e-06	0.000115535	9.43021e-05	GHRL/SLC9A4/PTGER3/SLC26A7/TFF2/CCKBR/SNX10/OXT/HRH2	9
BP	GO:0007051	spindle organization	30/1287	170/18670	1.7039e-06	0.000115887	9.45891e-05	CENPE/NEK2/TTK/TPX2/WDR62/CHEK2/NDC80/PLK1/PSRC1/ASPM/CDC20/KIF4A/ESPL1/MYBL2/CEP72/KIF11/MAPK15/CENPW/AURKA/KIF23/KIFC1/NUF2/SPC25/POC1A/PRC1/BIRC5/AUNIP/AURKB/CCNB1/STIL	30
BP	GO:0060021	roof of mouth development	20/1287	89/18670	2.04974e-06	0.000137687	0.000112383	DLX6/WNT7A/ALX1/DLX5/GABRB3/TFAP2A/WNT11/SOX11/PRDM16/PRRX1/WNT3A/TGFB2/INHBA/FZD2/COL11A2/FOXE1/COL2A1/TWIST1/MSC/VAX1	20
BP	GO:0072001	renal system development	43/1287	293/18670	2.09015e-06	0.000138014	0.00011265	GCNT4/WNK4/FGF10/STRA6/FOXD1/TBX18/CENPF/PGF/HOXA11/ANGPT2/ZBTB16/LHX1/PCSK9/FOXC2/BMPER/TFAP2A/RGN/WNT11/SOX11/COL4A3/PDGFD/HOXB7/CYP26B1/MYOCD/TGFB2/HOXD11/CEP55/HOXC11/AGTR1/KLF15/ROBO2/MMP17/ITGA8/GATA3/WNT7B/SERPINB7/LIF/CYP26A1/SIX1/MMP9/HPGD/TP73/MME	43
BP	GO:0035136	forelimb morphogenesis	13/1287	41/18670	2.12847e-06	0.000138014	0.00011265	WNT7A/TP63/RSPO2/HOXA11/RUNX2/ZBTB16/TFAP2A/HOXD10/EN1/SHOX2/WNT3/HOXD9/TWIST1	13
BP	GO:0071805	potassium ion transmembrane transport	35/1287	217/18670	2.13071e-06	0.000138014	0.00011265	WNK4/KCNJ11/LRRC26/KCNA5/HPN/ATP1A2/FXYD4/KCNJ14/SLC9A2/GALR2/KCNK9/KCNJ13/KCNS1/ATP12A/KCNC3/ATP4A/SLC9A4/KCNS3/KCNH3/KCNK3/KCNB1/KCNG1/CASQ2/KCND2/KCNMA1/KCNJ16/ATP4B/KCNF1/ANK2/KCNK13/KCNE2/KCNG3/KCNK2/KCNJ10/TREM2	35
BP	GO:0055123	digestive system development	27/1287	146/18670	2.20173e-06	0.000140937	0.000115035	FGF10/STRA6/NKX3-2/FOXL1/TP63/CXCL8/NPY/KIT/CYP1A1/GATA5/WNT11/SOX11/RBPMS2/GLI1/MYOCD/CCKBR/TGFB2/TNF/SHOX2/MIXL1/HLX/FOXE1/NKX2-3/HOXD13/HRH2/GATA4/CCNB1	27
BP	GO:0033047	regulation of mitotic sister chromatid segregation	17/1287	68/18670	2.50183e-06	0.000158284	0.000129195	CENPE/DLGAP5/TTK/CDC6/CENPF/NDC80/PLK1/CDC20/MAD2L1/ESPL1/TRIP13/CDT1/PTTG1/BUB1/AURKB/CCNB1/BUB1B	17
BP	GO:0042472	inner ear morphogenesis	21/1287	98/18670	2.59871e-06	0.000162353	0.000132516	DLX6/FGF10/CTHRC1/HOXA1/HPN/GBX2/DLX5/ZIC1/TFAP2A/OTX1/SLITRK6/ATP8A2/COL11A1/ATP6V1B1/PRRX1/WNT3A/FZD2/ITGA8/COL2A1/GATA3/SIX1	21
BP	GO:0043583	ear development	35/1287	219/18670	2.6412e-06	0.000162353	0.000132516	DLX6/FGF10/STRA6/NKX3-2/CTHRC1/HOXA1/HPN/GSC/GBX2/DLX5/GABRB3/ZIC1/BMPER/TFAP2A/OTX1/SLITRK6/ATP8A2/COL11A1/KCNK3/ATP6V1B1/PRRX1/WNT3A/TGFB2/ROR1/FZD2/GABRB2/GJB6/MCM2/TCF15/ITGA8/COL2A1/GATA3/KCNK2/TWIST1/SIX1	35
BP	GO:1901989	positive regulation of cell cycle phase transition	22/1287	106/18670	2.65566e-06	0.000162353	0.000132516	FGF10/KCNA5/DLGAP5/CDC6/CDC45/CDC25C/ESPL1/CYP1A1/CDC7/CCNE1/MAPK15/DTL/UBE2C/CDCA5/DBF4B/CDT1/TERT/GLI1/CDK1/MTBP/CDC25A/CCNB1	22
BP	GO:0051047	positive regulation of secretion	56/1287	428/18670	2.73114e-06	0.00016409	0.000133933	CLEC5A/ADAM8/IFNG/SYT7/FGB/SAA1/PLA2G1B/VIP/CD177/HAVCR2/STX1A/ISL1/ZP3/SPP1/GHRL/FOXL2/TRPV4/SOX11/CNR1/KCNB1/PAEP/CHIA/FGA/FFAR2/HCAR2/TGFB2/TNF/NLGN1/IL1RL1/INHBA/IL1A/ORM2/TNFSF11/CCL3/TNFRSF4/RFX6/ILDR1/AIM2/APLN/FGG/NR0B2/CD274/VSNL1/GATA3/TLR8/PANX2/MYRIP/GPER1/TWIST1/OXT/OSM/MMP12/ACHE/ADCYAP1/ADORA2B/TREM2	56
BP	GO:0007093	mitotic cell cycle checkpoint	29/1287	165/18670	2.74438e-06	0.00016409	0.000133933	TTK/TOP2A/CDC6/CENPF/CHEK2/EME1/NDC80/PLK1/GTSE1/CDC20/CDC25C/MAD2L1/BLM/TRIP13/HMGA2/BRCA1/AURKA/E2F7/CDT1/KNTC1/HUS1B/CDK1/CLSPN/BUB1/TICRR/ORC1/AURKB/CCNB1/BUB1B	29
BP	GO:0033048	negative regulation of mitotic sister chromatid segregation	13/1287	42/18670	2.889e-06	0.00016944	0.000138301	TTK/CENPF/NDC80/PLK1/CDC20/MAD2L1/TRIP13/CDT1/PTTG1/BUB1/AURKB/CCNB1/BUB1B	13
BP	GO:0045841	negative regulation of mitotic metaphase/anaphase transition	12/1287	36/18670	2.89615e-06	0.00016944	0.000138301	TTK/CENPF/NDC80/PLK1/CDC20/MAD2L1/TRIP13/CDT1/BUB1/AURKB/CCNB1/BUB1B	12
BP	GO:1901992	positive regulation of mitotic cell cycle phase transition	20/1287	91/18670	2.95892e-06	0.000171271	0.000139795	FGF10/KCNA5/DLGAP5/CDC6/CDC45/CDC25C/ESPL1/CYP1A1/CDC7/CCNE1/DTL/UBE2C/CDCA5/DBF4B/CDT1/TERT/CDK1/MTBP/CDC25A/CCNB1	20
BP	GO:0002793	positive regulation of peptide secretion	42/1287	288/18670	3.22488e-06	0.000184701	0.000150757	CLEC5A/ADAM8/IFNG/FGB/SAA1/PLA2G1B/HAVCR2/ISL1/GHRL/TRPV4/PAEP/CHIA/FGA/FFAR2/HCAR2/TGFB2/TNF/IL1RL1/IL1A/ORM2/TNFSF11/CCL3/TNFRSF4/RFX6/ILDR1/AIM2/APLN/FGG/NR0B2/CD274/VSNL1/GATA3/TLR8/PANX2/MYRIP/GPER1/TWIST1/OSM/MMP12/ACHE/ADCYAP1/TREM2	42
BP	GO:0000076	DNA replication checkpoint	8/1287	16/18670	3.89469e-06	0.000218849	0.000178629	CDC6/CDC45/DNA2/CDT1/HUS1B/CLSPN/TICRR/ORC1	8
BP	GO:0048871	multicellular organismal homeostasis	61/1287	486/18670	3.90156e-06	0.000218849	0.000178629	BMP8A/ADAM8/RDH12/ILDR2/TP63/PRLR/POTEE/AQP4/IL20RB/ELOVL3/PM20D1/ACACB/CLDN4/CST4/CNGB1/FOXC2/TNFRSF11B/SPP1/KRT16/GHRL/SCNN1B/PTH2R/CDH3/TRPV4/ATP6V1B1/CNR1/PTGER3/SCNN1G/ALB/PRDM16/YBX2/VSIG1/LEPR/GPR3/TFF2/CYP26B1/PDK4/CCDC154/TNF/NOVA1/IL1A/PRKAA2/TNFSF11/ESRRG/MFAP2/HOMER2/PBLD/APLN/CIDEA/COL2A1/POTEF/MUC6/HOXC10/SNX10/ABCA12/OXT/ACHE/ADCYAP1/CDHR1/CIB2/NOX4	61
BP	GO:1902100	negative regulation of metaphase/anaphase transition of cell cycle	12/1287	37/18670	4.01848e-06	0.000223108	0.000182105	TTK/CENPF/NDC80/PLK1/CDC20/MAD2L1/TRIP13/CDT1/BUB1/AURKB/CCNB1/BUB1B	12
BP	GO:0006261	DNA-dependent DNA replication	27/1287	151/18670	4.28451e-06	0.000235475	0.000192199	BRCA2/MMS22L/POLQ/CDC6/CDC45/CHEK2/EME1/DNA2/POLE2/CDC7/BLM/CCNE1/RECQL4/DSCC1/DBF4B/E2F7/CDT1/RAD51/GINS2/MCM10/WDHD1/MCM2/TICRR/ORC6/GINS4/GINS1/ORC1	27
BP	GO:0051383	kinetochore organization	9/1287	21/18670	4.70401e-06	0.000255945	0.000208907	CENPE/CENPA/CENPF/NDC80/CENPH/CENPK/CENPW/CDT1/NUF2	9
BP	GO:0048247	lymphocyte chemotaxis	16/1287	64/18670	4.91606e-06	0.000264834	0.000216163	XCL1/ADAM8/CCL8/SAA1/CCL7/S100A7/CCL20/CCL23/CXCL11/CCL25/CXCL10/CCL3/CCL26/CCL14/CCL17/CCL24	16
BP	GO:0002548	monocyte chemotaxis	16/1287	65/18670	6.10778e-06	0.000325808	0.000265931	XCL1/CCL8/CCL7/S100A7/CCL20/CCL23/CCL25/CXCL10/TNFSF11/CCL3/PLA2G7/CCL26/CCL14/CCL17/CCL24/FPR2	16
BP	GO:0045931	positive regulation of mitotic cell cycle	28/1287	163/18670	6.38971e-06	0.000337538	0.000275505	FGF10/BRCA2/KCNA5/DLGAP5/CDC6/CDC45/NDC80/CDC25C/MAD2L1/ESPL1/CYP1A1/CDC7/CCNE1/DTL/UBE2C/CDCA5/AURKA/EREG/DBF4B/CDT1/TERT/NUSAP1/CDK1/IL1A/MTBP/CDC25A/EGF/CCNB1	28
BP	GO:0070268	cornification	22/1287	112/18670	6.85236e-06	0.000358497	0.000292613	DSC3/DSG3/KRT40/KRT86/KRT80/KRT23/KRT75/SPRR2D/KRT16/TCHH/KRT9/CASP14/KRT34/DSC1/CYP26B1/KRT74/KRT81/SPRR2G/KRT6B/KRT17/LCE3D/SPRR2B	22
BP	GO:0061844	antimicrobial humoral immune response mediated by antimicrobial peptide	17/1287	73/18670	7.08265e-06	0.000367016	0.000299566	PGLYRP4/CXCL9/DEFB126/PLA2G1B/S100A7/CXCL8/PF4V1/DEFB4A/GNLY/PGC/CXCL11/CXCL1/CXCL3/CXCL10/CXCL6/CXCL5/PPBP	17
BP	GO:0060065	uterus development	9/1287	22/18670	7.4738e-06	0.000380604	0.000310657	STRA6/WNT7A/HOXA11/LHX1/FOXL2/HOXA10/MYOCD/TGFB2/GATA3	9
BP	GO:0035115	embryonic forelimb morphogenesis	11/1287	33/18670	7.52801e-06	0.000380604	0.000310657	WNT7A/TP63/RSPO2/HOXA11/RUNX2/TFAP2A/EN1/SHOX2/WNT3/HOXD9/TWIST1	11
BP	GO:0001819	positive regulation of cytokine production	58/1287	464/18670	7.6132e-06	0.000380604	0.000310657	XCL1/CLEC5A/GBP5/ADAM8/IL12RB2/IFNG/SAA1/NOX1/IL20RB/KIR2DL4/HAVCR2/ISL1/IL23A/MNDA/ZP3/CD80/TRPV4/IL36G/WNT11/BRCA1/IDO1/ZBP1/TRIM15/EREG/FOXP3/IL37/RSAD2/LURAP1/PAEP/CHIA/FFAR2/WNT3A/IL36B/TNF/CLEC7A/IL1RL1/IL1A/ORM2/CCL3/AIM2/IL36RN/CSF2/TIGIT/CCBE1/CD274/GATA3/TLR8/CARD9/PANX2/SERPINB7/CD86/TWIST1/OSM/MMP12/ADCYAP1/GATA4/ADORA2B/TREM2	58
BP	GO:0001822	kidney development	40/1287	278/18670	7.63179e-06	0.000380604	0.000310657	GCNT4/WNK4/FGF10/STRA6/FOXD1/CENPF/PGF/HOXA11/ANGPT2/ZBTB16/LHX1/PCSK9/FOXC2/BMPER/TFAP2A/RGN/WNT11/SOX11/COL4A3/PDGFD/HOXB7/CYP26B1/TGFB2/HOXD11/HOXC11/AGTR1/KLF15/ROBO2/MMP17/ITGA8/GATA3/WNT7B/SERPINB7/LIF/CYP26A1/SIX1/MMP9/HPGD/TP73/MME	40
BP	GO:0090068	positive regulation of cell cycle process	42/1287	298/18670	7.70585e-06	0.000380604	0.000310657	FGF10/KCNA5/DLGAP5/CDC6/CDC45/CHEK2/NDC80/GTSE1/PLK4/CDC25C/MAD2L1/ESPL1/CYP1A1/CDC7/CCNE1/HMGA2/MAPK15/DTL/UBE2C/CDCA5/BRCA1/AURKA/EREG/ECT2/FAP/DBF4B/E2F7/CDT1/KIF23/TERT/NUSAP1/GLI1/CDK1/POC1A/IL1A/MTBP/CDC25A/KIF14/EGF/AURKB/CCNB1/TP73	42
BP	GO:0110110	positive regulation of animal organ morphogenesis	18/1287	81/18670	7.76458e-06	0.000380604	0.000310657	FGF10/HPN/HOXA11/LHX1/WNT2/TFAP2A/GATA5/HOXB7/DKK1/WNT3A/TGFB2/HOXC11/AR/ROBO2/GATA3/LIF/TWIST1/SIX1	18
BP	GO:0050900	leukocyte migration	61/1287	499/18670	9.02642e-06	0.000438507	0.000357918	XCL1/ADAM8/TREM1/CXCL9/CCL8/SAA1/MADCAM1/PGF/CCL7/PLA2G1B/S100A7/ANGPT2/CD177/CXCL8/IL23A/ZP3/KIT/PF4V1/ARTN/TRPV4/IL36G/ITGAX/CCL20/PDGFD/CCL23/IL37/THY1/GRB14/SELE/FFAR2/CXCL11/CXCL1/CCL25/IL36B/TGFB2/TNF/ITGA2B/CXCL3/CD300A/CXCL10/TNFSF11/CXCL6/CCL3/CXCL5/NKX2-3/PLA2G7/TNFRSF18/PPBP/IL36RN/CCL26/SLC7A9/GATA3/CCL14/CCL17/GPR15/OLR1/MMP1/CCL24/CHGA/TREM2/FPR2	61
BP	GO:0009953	dorsal/ventral pattern formation	19/1287	90/18670	9.68095e-06	0.000462053	0.000377137	EVX1/WNT7A/SP8/GSC/HOXA11/LHX2/LHX1/LMX1B/VAX2/GREM2/GLI1/HHIP/WNT3A/HOXD11/EN1/WNT3/MDFI/SIX3/DMRT3	19
BP	GO:0071674	mononuclear cell migration	19/1287	90/18670	9.68095e-06	0.000462053	0.000377137	XCL1/CCL8/CCL7/S100A7/TRPV4/CCL20/PDGFD/CCL23/CCL25/TNF/CXCL10/TNFSF11/CCL3/PLA2G7/CCL26/CCL14/CCL17/CCL24/FPR2	19
BP	GO:0045165	cell fate commitment	39/1287	271/18670	9.83018e-06	0.000465096	0.00037962	EVX1/FGF10/NTF4/WNT7A/TBX18/DMRTA2/GSC/TBX10/HOXA11/RUNX2/CHD5/ISL1/WNT2/IL23A/FOXC2/RORC/HOXD10/DLX1/WNT11/TRIM15/FOXP3/DLX2/PRRX1/DKK1/CYP26B1/WNT3A/WNT3/GDF7/POU6F2/AR/TBX4/GATA3/ONECUT2/HOXC10/BCL11B/WNT7B/SIX1/TBX15/DMRT3	39
BP	GO:0010092	specification of animal organ identity	11/1287	34/18670	1.04379e-05	0.000489592	0.000399615	FGF10/HOXA11/ISL1/WNT2/GATA5/DKK1/WNT3A/HOXC11/AR/ROBO2/SIX1	11
BP	GO:0046883	regulation of hormone secretion	38/1287	262/18670	1.06077e-05	0.000493302	0.000402643	KCNJ11/BMP8A/KCNA5/IFNG/SYT7/FGB/HTR2C/STX1A/ISL1/SPP1/GHRL/KCNS3/FOXL2/CACNA2D2/SOX11/IL11/CNR1/KCNB1/FGA/FFAR2/HCAR2/TNF/CCKAR/INHBA/TNFSF11/AGTR1/RFX6/ILDR1/APLN/FGG/NR0B2/VSNL1/LIF/MYRIP/GPER1/OSM/ADCYAP1/CHGA	38
BP	GO:0042476	odontogenesis	24/1287	132/18670	1.07161e-05	0.000494119	0.00040331	PHEX/FGF10/TP63/GNAO1/ODAM/KLK4/RSPO2/RUNX2/TFAP2A/TNFRSF11B/DLX1/PITX2/DMP1/DLX2/CCDC154/TGFB2/INHBA/TNFSF11/NKX2-3/BCL11B/SNX10/TWIST1/WDR72/DMRT3	24
BP	GO:0050727	regulation of inflammatory response	49/1287	374/18670	1.09003e-05	0.000498393	0.000406798	XCL1/GBP5/PBK/ADAM8/IL20/SAA1/GPR17/FANCA/IL20RB/ISL1/IL23A/NLRP6/ZP3/GHRL/TNFAIP6/ADAMTS12/TRPV4/IDO1/CNR1/PTGER3/FOXP3/MMP3/FANCD2/CMA1/APOA1/SELE/FFAR2/TNF/CLEC7A/IL1RL1/TNFSF11/CCL3/SIGLEC10/AGTR1/PLA2G7/IL2RA/GATA3/F12/CCL14/GPER1/OSM/ADCYAP1/MMP9/DUSP10/SUCNR1/ADORA2B/CCL24/TREM2/FPR2	49
BP	GO:0008544	epidermis development	57/1287	464/18670	1.52626e-05	0.000692034	0.000564852	HOXC13/FGF10/IL20/NTF4/TP63/DSC3/ZNF750/CST6/DSG3/KRT40/KRT86/LCE1F/CTSV/KRT80/S100A7/LHX2/KRTAP4-1/LCE1C/KRT23/KRT75/PTHLH/SPRR2D/CERS3/KRT16/SFRP4/SLITRK6/CDH3/PITX2/TCHH/EREG/KRT9/CASP14/CYP27B1/KRT34/DSC1/SPRR4/GLI1/DKK1/CYP26B1/KRT74/KRT81/TGFB2/TNF/INHBA/KRTAP5-9/PRR9/FOXE1/SPRR2G/COL7A1/KRT6B/KRT17/BNC1/BCL11B/LCE3D/ABCA12/GJB5/SPRR2B	57
BP	GO:0050714	positive regulation of protein secretion	38/1287	268/18670	1.79079e-05	0.000805262	0.000657271	CLEC5A/ADAM8/IFNG/FGB/SAA1/PLA2G1B/HAVCR2/ISL1/GHRL/TRPV4/PAEP/CHIA/FGA/FFAR2/HCAR2/TGFB2/TNF/IL1RL1/IL1A/ORM2/CCL3/TNFRSF4/RFX6/AIM2/FGG/NR0B2/CD274/VSNL1/GATA3/TLR8/PANX2/MYRIP/GPER1/TWIST1/OSM/MMP12/ACHE/TREM2	38
BP	GO:0045785	positive regulation of cell adhesion	51/1287	403/18670	1.90227e-05	0.000848383	0.000692467	XCL1/ADAM8/MYOC/IFNG/ABI3BP/FGB/SAA1/ICOS/CSPG5/EGFL6/CTLA4/ZBTB16/HAVCR2/ALOX15/IL23A/FOXC2/RNASE10/ZP3/CD80/DUSP26/DMP1/FOXP3/IBSP/APOA1/FGA/THY1/PAK3/SIRPB1/RAG1/CCL25/WNT3A/CD70/TGFB2/TNFSF9/TNF/CDH13/TNFSF11/HLX/RELL2/TNFRSF18/FGG/LILRB4/VIT/CD274/IL2RA/GATA3/EPO/CD86/RUNX3/DUSP10/MMRN1	51
BP	GO:0002687	positive regulation of leukocyte migration	23/1287	128/18670	1.98019e-05	0.000875951	0.000714968	XCL1/ADAM8/CCL8/MADCAM1/PGF/CCL7/S100A7/CXCL8/IL23A/ZP3/TRPV4/CCL20/PDGFD/THY1/TNF/ITGA2B/CXCL10/CCL3/PLA2G7/TNFRSF18/CCL24/TREM2/FPR2	23
BP	GO:0048839	inner ear development	30/1287	192/18670	2.09317e-05	0.000918462	0.000749667	DLX6/FGF10/CTHRC1/HOXA1/HPN/GBX2/DLX5/GABRB3/ZIC1/BMPER/TFAP2A/OTX1/SLITRK6/ATP8A2/COL11A1/KCNK3/ATP6V1B1/PRRX1/WNT3A/TGFB2/ROR1/FZD2/GABRB2/GJB6/MCM2/ITGA8/COL2A1/GATA3/KCNK2/SIX1	30
BP	GO:0048645	animal organ formation	15/1287	64/18670	2.23478e-05	0.000972755	0.000793982	FGF10/NKX3-2/NTF4/TP63/HOXA11/ISL1/WNT2/GATA5/DKK1/FOLR1/WNT3A/HOXC11/AR/ROBO2/SIX1	15
BP	GO:0003156	regulation of animal organ formation	11/1287	37/18670	2.57454e-05	0.00111175	0.000907433	FGF10/HOXA11/ISL1/WNT2/GATA5/DKK1/WNT3A/HOXC11/AR/ROBO2/SIX1	11
BP	GO:0001503	ossification	50/1287	398/18670	2.7811e-05	0.00119149	0.000972519	PHEX/CLEC5A/BMP8A/CTHRC1/MYOC/TP63/RSPO2/SOST/DLX5/RUNX2/FZD9/ZBTB16/ALOX15/PTHLH/RANBP3L/FOXC2/TFAP2A/KREMEN2/SPP1/COL11A1/WNT11/ATP6V1B1/SOX11/DMP1/CYP24A1/IBSP/RYR1/CYP27B1/MMP13/CHRDL1/FBN2/GLI1/DKK1/WNT3A/CCDC154/TGFB2/TNF/CLEC3B/SHOX2/TNFSF11/WNT3/CCL3/KL/COL2A1/SNX10/WNT7B/TPH1/TWIST1/OXT/ACHE	50
BP	GO:0019730	antimicrobial humoral response	22/1287	122/18670	2.81208e-05	0.00119535	0.000975672	PGLYRP4/CXCL9/DEFB126/FGB/PLA2G1B/S100A7/CTSG/CXCL8/PF4V1/DEFB4A/GNLY/PGC/FGA/CXCL11/CXCL1/CXCL3/CXCL10/CXCL6/CXCL5/PPBP/IL36RN/CHGA	22
BP	GO:0007080	mitotic metaphase plate congression	12/1287	44/18670	2.91488e-05	0.00122414	0.000999165	CENPE/NDC80/PSRC1/KIF2C/CDCA5/CDT1/CDCA8/KIFC1/NUF2/KIF14/KIF18A/CCNB1	12
BP	GO:0048608	reproductive structure development	53/1287	431/18670	2.92479e-05	0.00122414	0.000999165	FGF10/STRA6/BRCA2/PTX3/WNT7A/TP63/BRIP1/NUDT1/STC2/FANCA/CTSV/HOXA11/CCNF/PTPRN/ASPM/SERPINB5/LHX1/WNT2/PLK4/ZP3/KIT/SPP1/GHRL/FOXL2/EREG/SERPINA5/E2F7/CYP27B1/AMH/HOXA10/GLI1/MYOCD/TGFB2/INHBA/GDF7/AR/GAS2/ROBO2/KIF18A/CSF2/MDFI/PSAPL1/GATA3/HOXD13/WNT7B/GJB5/LIF/DMC1/HEY1/PLAC1/ADCYAP1/GATA4/MME	53
BP	GO:0022617	extracellular matrix disassembly	17/1287	81/18670	3.04534e-05	0.00125776	0.00102661	MMP11/ADAM8/HPN/KLK4/CTSV/CTSG/MMP3/CAPNS2/FAP/CMA1/MMP13/MMP10/SCUBE1/MMP12/MMP9/MMP1/PRSS1	17
BP	GO:0007127	meiosis I	21/1287	114/18670	3.05136e-05	0.00125776	0.00102661	BRDT/RAD54L/BRCA2/TOP2A/BRIP1/EME1/PLK1/HORMAD1/ESPL1/CCNE1/SYCE3/TRIP13/CNTD1/AURKA/FANCD2/PTTG1/RAD51/SYCP3/MND1/CCNA1/DMC1	21
BP	GO:0045787	positive regulation of cell cycle	49/1287	389/18670	3.10911e-05	0.00127193	0.00103818	FGF10/BRCA2/KCNA5/DLGAP5/CHEK1/CDC6/CDC45/FOXE3/CHEK2/NDC80/GTSE1/FZD9/PSRC1/PLK4/CDC25C/MAD2L1/ESPL1/CYP1A1/CDC7/CCNE1/HMGA2/MAPK15/DTL/UBE2C/CDCA5/BRCA1/AURKA/EREG/ECT2/FAP/DBF4B/E2F7/CDT1/KIF23/TERT/NUSAP1/GLI1/CDK1/TGFB2/POC1A/IL1A/MTBP/CDC25A/KIF14/EGF/GPER1/AURKB/CCNB1/TP73	49
BP	GO:0048732	gland development	53/1287	434/18670	3.5344e-05	0.00142449	0.0011627	LAMA1/FGF10/XDH/STRA6/BRCA2/TP63/HPN/PRLR/BAAT/NKX2-8/SERPINB5/ISL1/PCSK9/WNT2/TG/CYP1A1/PITX2/RGN/WNT11/AURKA/SERPINA5/E2F7/APOA1/CCNB2/GLI1/RAG1/WNT3A/CCKBR/TGFB2/TNF/TNFSF11/WNT3/GDF7/HLX/FOXE1/AR/IQGAP3/NKX2-3/HOXB9/APLN/EGF/PSAPL1/HOXD9/GATA3/ONECUT2/HOXD13/BCL11B/WNT7B/TPH1/HRH2/SIX3/SIX1/ADCYAP1	53
BP	GO:0061458	reproductive system development	53/1287	434/18670	3.5344e-05	0.00142449	0.0011627	FGF10/STRA6/BRCA2/PTX3/WNT7A/TP63/BRIP1/NUDT1/STC2/FANCA/CTSV/HOXA11/CCNF/PTPRN/ASPM/SERPINB5/LHX1/WNT2/PLK4/ZP3/KIT/SPP1/GHRL/FOXL2/EREG/SERPINA5/E2F7/CYP27B1/AMH/HOXA10/GLI1/MYOCD/TGFB2/INHBA/GDF7/AR/GAS2/ROBO2/KIF18A/CSF2/MDFI/PSAPL1/GATA3/HOXD13/WNT7B/GJB5/LIF/DMC1/HEY1/PLAC1/ADCYAP1/GATA4/MME	53
BP	GO:0045132	meiotic chromosome segregation	18/1287	90/18670	3.56529e-05	0.00142626	0.00116414	TTK/TOP2A/BRIP1/EME1/PLK1/HORMAD1/ESPL1/CCNE1/SYCE3/TRIP13/MAPK15/FANCD2/PTTG1/NCAPH/NUF2/BUB1/DMC1/BUB1B	18
BP	GO:0002791	regulation of peptide secretion	59/1287	500/18670	3.59121e-05	0.00142626	0.00116414	KCNJ11/CLEC5A/BMP8A/ADAM8/KCNA5/IFNG/SYT7/FGB/SAA1/PLA2G1B/HTR2C/HAVCR2/STX1A/ISL1/GHRL/KCNS3/TRPV4/CACNA2D2/CNR1/KCNB1/FOXP3/RSAD2/APOA1/PAEP/CHIA/FGA/CARD17/FFAR2/HCAR2/TGFB2/TNF/IL1RL1/IL1A/ORM2/TNFSF11/CCL3/TNFRSF4/RFX6/ILDR1/AIM2/APLN/IL36RN/CIDEA/FGG/NR0B2/CD274/VSNL1/GATA3/TLR8/PANX2/MYRIP/GPER1/TWIST1/OSM/MMP12/ACHE/ADCYAP1/CHGA/TREM2	59
BP	GO:0045589	regulation of regulatory T cell differentiation	10/1287	32/18670	3.7127e-05	0.00146383	0.0011948	IFNG/LAG3/FANCA/CTLA4/FOXP3/FANCD2/TNFRSF18/LILRB4/IL2RA/DUSP10	10
BP	GO:0032496	response to lipopolysaccharide	43/1287	330/18670	4.21032e-05	0.00164808	0.0013452	FGF10/CXCL9/IL12RB2/IL24/S100A7/CTSG/CXCL8/HAVCR2/CD68/PTGES/PF4V1/CYP1A1/CD80/PALM3/IL36G/IDO1/CNR1/IL37/CYP27B1/CARD17/SELE/CXCL11/ATP4B/CXCL1/IL36B/TNF/CXCL3/CXCL10/CXCL6/CCL3/CXCL5/GJB6/PPBP/FMO1/IL36RN/CSF2/CD274/EPO/CD86/TNIP3/HPGD/DUSP10/TREM2	43
BP	GO:0002526	acute inflammatory response	20/1287	108/18670	4.3242e-05	0.00167101	0.00136391	ADAM8/TREM1/SAA1/SAA2/IL20RB/PTGES/ZP3/CNR1/PTGER3/SAA4/FFAR2/TNF/IL1A/ORM2/TNFSF11/GATA3/F12/EPO/OSM/ADCYAP1	20
BP	GO:0051216	cartilage development	31/1287	209/18670	4.33031e-05	0.00167101	0.00136391	BMP8A/NKX3-2/WNT7A/ALX1/RSPO2/HOXA11/RUNX2/CHI3L1/COCH/ZBTB16/PTHLH/GHRL/LOXL2/HMGA2/COL11A1/ADAMTS12/TRPV4/WNT11/DLX2/PRRX1/MMP13/ACAN/SHOX2/COL27A1/POC1A/COL11A2/COL2A1/VIT/COL7A1/WNT7B/RUNX3	31
BP	GO:0031349	positive regulation of defense response	48/1287	384/18670	4.53687e-05	0.00173674	0.00141757	GBP5/ADAM8/LAG3/MUC12/MUCL1/KIR2DL4/COCH/MUC5AC/HAVCR2/IL23A/MNDA/ZP3/PGC/TRPV4/IDO1/ZBP1/TRIM15/EREG/CNR1/PTGER3/PAK3/FFAR2/MUC16/ULBP2/TNF/CLEC7A/IL1RL1/TNFSF11/CCL3/AGTR1/MUC3A/RAET1L/AIM2/PLA2G7/MUC6/F12/CCL14/TLR8/CARD9/ULBP1/OSM/MMP12/MICB/SUCNR1/ADORA2B/CCL24/TREM2/FPR2	48
BP	GO:0055074	calcium ion homeostasis	56/1287	471/18670	4.5645e-05	0.00173674	0.00141757	XCL1/KCNA5/CXCL9/ATP1A2/CCL8/STC2/SAA1/GPR17/CCL7/GALR2/RIC3/PLA2G1B/SYPL2/HTR2C/FZD9/CNGB1/TNNI3/PROK2/GRIN2D/SCGN/GHRL/KCNK3/RGN/TRPV4/ATP6V1B1/CCL23/CNR1/PTGER3/P2RY6/RYR1/TRPC4/CASQ2/CYP27B1/THY1/CXCL11/RYR2/CCKBR/CXCL10/ANK2/HAP1/TNFSF11/LPAR3/CCL3/KL/AGTR1/CCR8/CCL14/SNX10/EPO/GPER1/OXT/CHRNA7/ADCYAP1/CIB2/NPSR1/FPR2	56
BP	GO:0030072	peptide hormone secretion	35/1287	250/18670	4.93567e-05	0.00186493	0.00152219	KCNJ11/BMP8A/KCNA5/ILDR2/IFNG/FAM3B/SYT7/FGB/VIP/MAFA/HTR2C/PTPRN2/PTPRN/STX1A/ISL1/GHRL/KCNS3/TRPV4/CACNA2D2/CNR1/KCNB1/FGA/FFAR2/TNF/TNFSF11/RFX6/ILDR1/APLN/FGG/NR0B2/VSNL1/MYRIP/GPER1/ADCYAP1/CHGA	35
BP	GO:0002237	response to molecule of bacterial origin	44/1287	343/18670	5.02649e-05	0.00188615	0.00153951	FGF10/CXCL9/IL12RB2/IL24/S100A7/CTSG/CXCL8/HAVCR2/CD68/PTGES/PF4V1/CYP1A1/CD80/PALM3/IL36G/IDO1/CNR1/IL37/CYP27B1/CARD17/SELE/CXCL11/ATP4B/CXCL1/IL36B/TNF/CXCL3/CXCL10/CXCL6/CCL3/CXCL5/GJB6/PPBP/FMO1/IL36RN/CSF2/CD274/CARD9/EPO/CD86/TNIP3/HPGD/DUSP10/TREM2	44
BP	GO:0007292	female gamete generation	23/1287	136/18670	5.35831e-05	0.00198898	0.00162345	BRCA2/TTK/PTX3/TOP2A/TDRD5/PLK1/HORMAD1/ASPM/ZP3/TNFAIP6/TRIP13/FOXL2/AURKA/EREG/YBX2/AMH/NCAPH/CGB7/INHBA/GAS2/DMC1/HPGD/CCNB1	23
BP	GO:0043588	skin development	51/1287	419/18670	5.37365e-05	0.00198898	0.00162345	HOXC13/FGF10/IL20/TP63/DSC3/DSG3/KRT40/KRT86/LCE1F/CTSV/KRT80/S100A7/LHX2/KRTAP4-1/LCE1C/CLDN4/KRT23/KRT75/SPRR2D/CERS3/KRT16/ATP8A2/CDH3/TCHH/EREG/KRT9/COL5A3/RYR1/CASP14/CYP27B1/KRT34/DSC1/SPRR4/DKK1/CYP26B1/KRT74/KRT81/TGFB2/TNF/INHBA/KRTAP5-9/PRR9/FOXE1/SPRR2G/TCF15/KRT6B/KRT17/BCL11B/LCE3D/ABCA12/SPRR2B	51
BP	GO:0061448	connective tissue development	37/1287	273/18670	6.15701e-05	0.00226353	0.00184754	BMP8A/NKX3-2/FOXD1/WNT7A/ALX1/RSPO2/HOXA11/RUNX2/CHI3L1/COCH/ZBTB16/PTHLH/FOXC2/GHRL/LOXL2/HMGA2/COL11A1/ADAMTS12/RORC/TRPV4/WNT11/PDGFD/DLX2/PRRX1/MMP13/ACAN/SHOX2/COL27A1/POC1A/GDF7/COL11A2/COL2A1/VIT/COL7A1/WNT7B/SERPINB7/RUNX3	37
BP	GO:0072676	lymphocyte migration	20/1287	111/18670	6.47892e-05	0.00236589	0.00193109	XCL1/ADAM8/CCL8/SAA1/MADCAM1/CCL7/S100A7/ARTN/CCL20/CCL23/CXCL11/CCL25/CXCL10/CCL3/CCL26/GATA3/CCL14/CCL17/GPR15/CCL24	20
BP	GO:0045066	regulatory T cell differentiation	10/1287	34/18670	6.64787e-05	0.0024114	0.00196824	IFNG/LAG3/FANCA/CTLA4/FOXP3/FANCD2/TNFRSF18/LILRB4/IL2RA/DUSP10	10
BP	GO:0034368	protein-lipid complex remodeling	9/1287	28/18670	7.11368e-05	0.00254642	0.00207844	APOC1/APOA4/ALB/APOA1/GPIHBP1/AGTR1/LIPG/PLA2G7/APOC3	9
BP	GO:0034369	plasma lipoprotein particle remodeling	9/1287	28/18670	7.11368e-05	0.00254642	0.00207844	APOC1/APOA4/ALB/APOA1/GPIHBP1/AGTR1/LIPG/PLA2G7/APOC3	9
BP	GO:1990573	potassium ion import across plasma membrane	12/1287	48/18670	7.44726e-05	0.0026484	0.00216168	WNK4/KCNJ11/ATP1A2/KCNJ14/KCNK9/KCNJ13/ATP12A/ATP4A/KCNJ16/ATP4B/KCNE2/KCNJ10	12
BP	GO:0030900	forebrain development	47/1287	381/18670	7.5082e-05	0.00265273	0.00216521	FGF10/WNT7A/GNAO1/DMRTA2/GSC/WDR62/GBX2/IGF2BP1/LHX2/DLX5/RELN/ASPM/LHX1/CHD5/ISL1/NPY/OTX1/DLX1/PITX2/EFNA2/VAX2/DLX2/RTN4R/GLI1/MFSD2A/DKK1/LRP8/WNT3A/CCKAR/INHBA/HAP1/FEZF1/RTN4RL2/GDF7/ROBO2/KIF14/SSTR1/CNTNAP2/BCL2A1/SLC1A2/BCAN/CDH2/BCL11B/WNT7B/SIX3/ADCYAP1/STIL	47
BP	GO:1901987	regulation of cell cycle phase transition	56/1287	480/18670	7.67169e-05	0.00269301	0.00219809	FGF10/CENPE/NEK2/KCNA5/DLGAP5/TTK/CHEK1/CDC6/CENPF/CDC45/TPX2/UBD/CHEK2/NDC80/PLK1/GTSE1/CDC20/PLK4/CDC25C/MAD2L1/ESPL1/CYP1A1/CDC7/BLM/CCNE1/CEP72/TRIP13/HMGA2/MAPK15/DTL/ANLN/UBE2C/CDCA5/BRCA1/AURKA/HMMR/DBF4B/E2F7/CDT1/KNTC1/HUS1B/TERT/FAM107A/GLI1/CDK1/CLSPN/BUB1/MTBP/CDC25A/KIF14/TICRR/ORC1/SIX3/AURKB/CCNB1/BUB1B	56
BP	GO:0032689	negative regulation of interferon-gamma production	10/1287	35/18670	8.7359e-05	0.00304693	0.00248696	XCL1/PGLYRP4/IL20RB/HAVCR2/FOXP3/IL1RL1/INHBA/IL36RN/CD274/GATA3	10
BP	GO:0034765	regulation of ion transmembrane transport	56/1287	483/18670	9.07629e-05	0.00314548	0.00256741	XCL1/WNK4/KCNJ11/LRRC26/KCNA5/CXCL9/ATP1A2/FXYD4/IFNG/CLIC6/KCNJ14/NOX1/GALR2/PM20D1/RELN/KCNJ13/KCNS1/PCSK9/KCNC3/SCN3A/FXYD1/KCNS3/MAPK8IP2/SHISA6/KCNH3/RASGRF1/RGN/CACNA2D2/KCNB1/P2RY6/KCNG1/CASQ2/KCND2/KCNMA1/THY1/KCNJ16/CXCL11/KCNF1/RYR2/CNIH2/NLGN1/CXCL10/ANK2/HAP1/KCNK13/SCN7A/KCNE2/KCNG3/EPO/GPER1/TWIST1/MMP9/KCNJ10/SHISA8/TREM2/NPSR1	56
BP	GO:0048546	digestive tract morphogenesis	12/1287	49/18670	9.24983e-05	0.00318534	0.00259993	FGF10/STRA6/TP63/WNT11/SOX11/RBPMS2/GLI1/SHOX2/HLX/NKX2-3/HOXD13/GATA4	12
BP	GO:0050995	negative regulation of lipid catabolic process	8/1287	23/18670	9.59491e-05	0.00328339	0.00267997	APOC1/PLIN5/ACACB/CNR1/HCAR2/TNF/CIDEA/APOC3	8
BP	GO:0034367	protein-containing complex remodeling	9/1287	29/18670	9.68726e-05	0.00329427	0.00268885	APOC1/APOA4/ALB/APOA1/GPIHBP1/AGTR1/LIPG/PLA2G7/APOC3	9
BP	GO:2000241	regulation of reproductive process	25/1287	160/18670	9.89706e-05	0.00334471	0.00273002	TTK/VIP/HORMAD1/PTGDR2/ASPM/CDC20/CDC25C/RNASE10/ZP3/TRIP13/MAPK15/RGN/AURKA/CNR1/PAEP/AMH/GPR3/INHBA/AR/CCDC87/CDC25A/FBXO43/HOXD13/LIF/OXT	25
BP	GO:0051310	metaphase plate congression	13/1287	57/18670	0.000105104	0.00353006	0.0028813	CENPE/CENPF/NDC80/PSRC1/KIF2C/CDCA5/CDT1/CDCA8/KIFC1/NUF2/KIF14/KIF18A/CCNB1	13
BP	GO:0060192	negative regulation of lipase activity	7/1287	18/18670	0.000117776	0.0039314	0.00320889	APOC1/PLIN5/ANXA8L1/ANXA8/ANGPTL3/APOA1/APOC3	7
BP	GO:0000724	double-strand break repair via homologous recombination	22/1287	134/18670	0.000121308	0.00402463	0.00328498	RMI2/RAD54L/BRCA2/MMS22L/POLQ/CHEK1/CDC45/XRCC2/CDC7/BLM/RECQL4/FANCB/BRCA1/RAD51AP1/RAD51/HUS1B/GINS2/MCM2/GINS4/DMC1/AUNIP/PARPBP	22
BP	GO:1901990	regulation of mitotic cell cycle phase transition	52/1287	444/18670	0.000123861	0.00408441	0.00333378	FGF10/CENPE/NEK2/KCNA5/DLGAP5/TTK/CDC6/CENPF/CDC45/TPX2/UBD/CHEK2/NDC80/PLK1/GTSE1/CDC20/PLK4/CDC25C/MAD2L1/ESPL1/CYP1A1/CDC7/BLM/CCNE1/CEP72/TRIP13/HMGA2/DTL/ANLN/UBE2C/CDCA5/BRCA1/AURKA/HMMR/DBF4B/E2F7/CDT1/KNTC1/HUS1B/TERT/FAM107A/CDK1/CLSPN/BUB1/MTBP/CDC25A/KIF14/TICRR/ORC1/AURKB/CCNB1/BUB1B	52
BP	GO:0044818	mitotic G2/M transition checkpoint	9/1287	30/18670	0.000129976	0.00426023	0.00347729	CDC6/BLM/HMGA2/BRCA1/HUS1B/CDK1/CLSPN/TICRR/ORC1	9
BP	GO:0050673	epithelial cell proliferation	51/1287	434/18670	0.000131812	0.00429456	0.00350531	DLX6/FGF10/XDH/BRCA2/WNT7A/TP63/HPN/ODAM/FOXE3/PGF/VIP/DLX5/PTPRN/NKX2-8/SERPINB5/ISL1/WNT2/BMPER/KIT/GHRL/LOXL2/ATOH8/UHRF1/A4GNT/CDH3/RGN/SOX11/EREG/FAP/APOA1/GLI1/WNT3A/TGFB2/TNF/APOH/CDH13/TNFSF11/AGTR1/AR/IQGAP3/PBLD/APLN/CCL26/GATA3/BCL11B/TWIST1/SIX1/MMP12/RUNX3/DUSP10/CCL24	51
BP	GO:1904888	cranial skeletal system development	14/1287	66/18670	0.000132971	0.00430653	0.00351508	HOXA1/TP63/RUNX2/LHX1/FOXC2/TFAP2A/DLX2/PRRX1/TGFB2/CEP55/FOXE1/TWIST1/SIX1/TBX15	14
BP	GO:0062009	secondary palate development	8/1287	24/18670	0.000135264	0.00434206	0.00354408	WNT7A/WNT11/SOX11/WNT3A/TGFB2/FZD2/COL11A2/FOXE1	8
BP	GO:0000725	recombinational repair	22/1287	135/18670	0.000135664	0.00434206	0.00354408	RMI2/RAD54L/BRCA2/MMS22L/POLQ/CHEK1/CDC45/XRCC2/CDC7/BLM/RECQL4/FANCB/BRCA1/RAD51AP1/RAD51/HUS1B/GINS2/MCM2/GINS4/DMC1/AUNIP/PARPBP	22
BP	GO:0090102	cochlea development	12/1287	51/18670	0.000140009	0.0044549	0.00363618	CTHRC1/HOXA1/HPN/GABRB3/SLITRK6/KCNK3/FZD2/GABRB2/MCM2/GATA3/KCNK2/SIX1	12
BP	GO:2000027	regulation of animal organ morphogenesis	34/1287	253/18670	0.000141904	0.00448894	0.00366396	FGF10/CTHRC1/WNT7A/HPN/RSPO2/HOXA11/RUNX2/LHX1/ISL1/WNT2/FOXC2/TFAP2A/TNFRSF11B/GATA5/WNT11/DMP1/HOXB7/GLI1/DKK1/WNT3A/TGFB2/TNF/ROR1/HOXC11/FZD2/AR/ROBO2/GATA3/HOXD13/LIF/TWIST1/CHAD/SIX1/DMRT3	34
BP	GO:0006270	DNA replication initiation	10/1287	37/18670	0.000146058	0.00458746	0.00374438	CDC6/CDC45/POLE2/CCNE1/CDT1/MCM10/MCM2/TICRR/ORC6/ORC1	10
BP	GO:0042445	hormone metabolic process	32/1287	233/18670	0.000146704	0.00458746	0.00374438	GCNT4/ECE2/RDH12/HPN/IFNG/STC2/TTR/CYP27C1/AKR1C4/CTSG/ADH1B/CYP2C9/TG/SPP1/CYP1A1/AANAT/CMA1/CYP27B1/APOA1/CYP26B1/TNF/SLC5A5/FOXE1/SULT1B1/CYP2C8/RDH16/GATA3/GHR/CYP26A1/ADH1C/ACHE/MME	32
BP	GO:0022600	digestive system process	18/1287	100/18670	0.000149739	0.0046556	0.0038	WNK4/FGF10/GHRL/SLC9A4/APOA4/PTGER3/APOA1/SLC26A7/VSIG1/TFF2/CCKBR/PBLD/CEL/MUC6/SNX10/SLC2A5/OXT/HRH2	18
BP	GO:0010948	negative regulation of cell cycle process	44/1287	361/18670	0.000165239	0.00508363	0.00414936	FGF10/NEK2/TTK/CHEK1/CDC6/CENPF/FOXE3/CHEK2/NDC80/PLK1/HORMAD1/GTSE1/CCNF/FZD9/RRM2/CDC20/CDC25C/MAD2L1/ESPL1/CDC7/BLM/TRIP13/HMGA2/DTL/BRCA1/AURKA/E2F7/CDT1/PTTG1/RAD51/HUS1B/FAM107A/CDK1/CLSPN/BUB1/MTBP/FBXO43/TICRR/ORC1/LIF/GPER1/AURKB/CCNB1/BUB1B	44
BP	GO:0022409	positive regulation of cell-cell adhesion	34/1287	255/18670	0.000165375	0.00508363	0.00414936	XCL1/ADAM8/IFNG/FGB/ICOS/CTLA4/ZBTB16/HAVCR2/ALOX15/IL23A/RNASE10/ZP3/CD80/FOXP3/FGA/THY1/PAK3/SIRPB1/RAG1/WNT3A/CD70/TNFSF9/TNF/TNFSF11/HLX/FGG/LILRB4/CD274/IL2RA/GATA3/EPO/CD86/RUNX3/DUSP10	34
BP	GO:0050708	regulation of protein secretion	54/1287	472/18670	0.000169544	0.00518251	0.00423007	KCNJ11/CLEC5A/BMP8A/ADAM8/KCNA5/IFNG/SYT7/FGB/SAA1/PLA2G1B/HAVCR2/STX1A/ISL1/GHRL/KCNS3/TRPV4/CACNA2D2/CNR1/KCNB1/FOXP3/RSAD2/APOA1/PAEP/CHIA/FGA/CARD17/FFAR2/HCAR2/TGFB2/TNF/IL1RL1/IL1A/ORM2/CCL3/TNFRSF4/RFX6/AIM2/IL36RN/CIDEA/FGG/NR0B2/CD274/VSNL1/GATA3/TLR8/PANX2/MYRIP/GPER1/TWIST1/OSM/MMP12/ACHE/CHGA/TREM2	54
BP	GO:0002675	positive regulation of acute inflammatory response	9/1287	31/18670	0.000172022	0.00522889	0.00426792	ADAM8/ZP3/CNR1/PTGER3/FFAR2/TNF/TNFSF11/F12/OSM	9
BP	GO:0045076	regulation of interleukin-2 biosynthetic process	7/1287	19/18670	0.000175414	0.00530237	0.0043279	LAG3/CD80/FOXP3/CLEC7A/IL1A/CARD9/CD86	7
BP	GO:0031639	plasminogen activation	8/1287	25/18670	0.000186961	0.00558932	0.00456211	HPN/FGB/FGA/CLEC3B/APOH/FGG/F12/PLAU	8
BP	GO:0072677	eosinophil migration	8/1287	25/18670	0.000186961	0.00558932	0.00456211	ADAM8/CCL8/CCL7/CCL23/CD300A/CCL3/CCL26/CCL24	8
BP	GO:0031570	DNA integrity checkpoint	24/1287	157/18670	0.000190622	0.00566763	0.00462604	TOP2A/BRIP1/CHEK1/CDC6/CDC45/CHEK2/EME1/DNA2/PLK1/GTSE1/CDC25C/BLM/HMGA2/DTL/BRCA1/AURKA/E2F7/CDT1/HUS1B/CDK1/CLSPN/TICRR/ORC1/CCNB1	24
BP	GO:0006721	terpenoid metabolic process	20/1287	120/18670	0.000196967	0.00582444	0.00475402	STRA6/HMGCS2/RDH12/TTR/CYP27C1/AKR1C4/ADH1B/CYP2C9/CYP1A1/APOA4/APOA1/GPIHBP1/CYP26B1/LRP8/GPC2/CYP2C8/APOC3/RDH16/CYP26A1/ADH1C	20
BP	GO:0072330	monocarboxylic acid biosynthetic process	32/1287	237/18670	0.000201454	0.00592494	0.00483605	PLP1/GAD1/FGF19/CSPG5/PLA2G1B/APOC1/AKR1C4/BAAT/ELOVL3/ACACB/ACSM1/CYP2C9/ALOX15/LDHC/PTGES/CYP1A1/TRIB3/APOA4/RGN/ACSM3/BRCA1/IDO1/PDK4/PRKAA2/LIPG/ASAH2/BCAN/CYP2C8/APOC3/ELOVL2/HPGD/SDS	32
BP	GO:0008608	attachment of spindle microtubules to kinetochore	9/1287	32/18670	0.000224807	0.0065762	0.00536763	CENPE/NEK2/NDC80/KIF2C/ECT2/CDT1/NUF2/AURKB/CCNB1	9
BP	GO:0002673	regulation of acute inflammatory response	11/1287	46/18670	0.000226304	0.00658459	0.00537447	ADAM8/IL20RB/ZP3/CNR1/PTGER3/FFAR2/TNF/TNFSF11/F12/OSM/ADCYAP1	11
BP	GO:0007548	sex differentiation	35/1287	270/18670	0.000232172	0.00671941	0.00548451	FGF10/STRA6/BRCA2/PTX3/CNTFR/WNT7A/TP63/BRIP1/NUDT1/FANCA/CTSV/HOXA11/PTPRN/ASPM/LHX1/ZP3/KIT/FOXL2/EREG/AMH/HOXA10/TGFB2/INHBA/CENPI/AR/GAS2/ROBO2/KIF18A/CBX2/GATA3/HOXD13/DMC1/ADCYAP1/GATA4/DMRT3	35
BP	GO:0050678	regulation of epithelial cell proliferation	45/1287	378/18670	0.000239323	0.0068897	0.00562351	DLX6/FGF10/XDH/BRCA2/WNT7A/TP63/HPN/ODAM/FOXE3/PGF/VIP/DLX5/PTPRN/NKX2-8/SERPINB5/ISL1/WNT2/GHRL/ATOH8/UHRF1/A4GNT/CDH3/RGN/SOX11/EREG/GLI1/WNT3A/TGFB2/TNF/APOH/CDH13/AGTR1/AR/IQGAP3/PBLD/APLN/CCL26/GATA3/BCL11B/TWIST1/SIX1/MMP12/RUNX3/DUSP10/CCL24	45
BP	GO:0050777	negative regulation of immune response	23/1287	150/18670	0.000245427	0.00700194	0.00571513	XCL1/PGLYRP4/SERPINB4/GPR17/IL20RB/CTLA4/KIR2DL4/HAVCR2/ALOX15/NLRP6/IL13RA2/FOXP3/APOA1/TGFB2/TNF/CD300A/IL1RL1/FCRLB/HLX/IL2RA/MMP12/ADCYAP1/DUSP10	23
BP	GO:0070664	negative regulation of leukocyte proliferation	15/1287	78/18670	0.000246344	0.00700194	0.00571513	XCL1/CCL8/PLA2G2F/IL20RB/CTLA4/HAVCR2/MNDA/CD80/SOX11/IDO1/FOXP3/CD300A/CD274/IL2RA/CD86	15
BP	GO:0001523	retinoid metabolic process	18/1287	104/18670	0.000249556	0.00700194	0.00571513	STRA6/RDH12/TTR/CYP27C1/AKR1C4/ADH1B/CYP1A1/APOA4/APOA1/GPIHBP1/CYP26B1/LRP8/GPC2/CYP2C8/APOC3/RDH16/CYP26A1/ADH1C	18
BP	GO:0030199	collagen fibril organization	12/1287	54/18670	0.000249656	0.00700194	0.00571513	MMP11/FOXC2/LOXL2/COL11A1/ADAMTS14/COL5A3/ACAN/TGFB2/DPT/COL11A2/COL2A1/TNXB	12
BP	GO:0032663	regulation of interleukin-2 production	12/1287	54/18670	0.000249656	0.00700194	0.00571513	XCL1/LAG3/IL20RB/HAVCR2/CD80/FOXP3/CLEC7A/IL1A/HOMER2/GATA3/CARD9/CD86	12
BP	GO:0043586	tongue development	7/1287	20/18670	0.000253872	0.00708369	0.00578185	HOXC13/NTF4/KIT/PRDM16/CYP26B1/KCNE2/SIX1	7
BP	GO:0072503	cellular divalent inorganic cation homeostasis	55/1287	493/18670	0.000281426	0.00781244	0.00637667	MT1A/XCL1/KCNA5/CXCL9/ATP1A2/CCL8/STC2/SAA1/GPR17/CCL7/GALR2/RIC3/PLA2G1B/SYPL2/HTR2C/FZD9/CNGB1/TNNI3/PROK2/GRIN2D/SCGN/GHRL/KCNK3/RGN/TRPV4/CCL23/CNR1/PTGER3/P2RY6/RYR1/TRPC4/CASQ2/THY1/MT1H/CXCL11/RYR2/CCKBR/MT1M/CXCL10/ANK2/HAP1/LPAR3/CCL3/AGTR1/MT1G/CCR8/CCL14/EPO/GPER1/OXT/CHRNA7/ADCYAP1/CIB2/NPSR1/FPR2	55
BP	GO:0030216	keratinocyte differentiation	38/1287	305/18670	0.000289077	0.00793806	0.00647921	IL20/TP63/DSC3/DSG3/KRT40/KRT86/LCE1F/CTSV/KRT80/S100A7/KRTAP4-1/LCE1C/KRT23/KRT75/SPRR2D/CERS3/KRT16/CDH3/TCHH/EREG/KRT9/CASP14/CYP27B1/KRT34/DSC1/SPRR4/CYP26B1/KRT74/KRT81/KRTAP5-9/PRR9/SPRR2G/KRT6B/KRT17/BCL11B/LCE3D/ABCA12/SPRR2B	38
BP	GO:0001660	fever generation	5/1287	10/18670	0.000290328	0.00793806	0.00647921	CNR1/PTGER3/TNF/IL1A/TNFSF11	5
BP	GO:0033314	mitotic DNA replication checkpoint	5/1287	10/18670	0.000290328	0.00793806	0.00647921	CDC6/HUS1B/CLSPN/TICRR/ORC1	5
BP	GO:1902969	mitotic DNA replication	6/1287	15/18670	0.00030872	0.00839873	0.00685521	BRCA2/CDC45/CHEK2/RAD51/MCM2/GINS1	6
BP	GO:0050729	positive regulation of inflammatory response	23/1287	153/18670	0.000329348	0.00891533	0.00727687	GBP5/ADAM8/IL23A/ZP3/TRPV4/IDO1/CNR1/PTGER3/FFAR2/TNF/CLEC7A/IL1RL1/TNFSF11/CCL3/AGTR1/PLA2G7/F12/CCL14/OSM/SUCNR1/ADORA2B/CCL24/TREM2	23
BP	GO:0060191	regulation of lipase activity	17/1287	98/18670	0.000356891	0.00950884	0.0077613	NTF4/PLA2G1B/APOC1/PLIN5/ANXA8L1/ANXA8/KIT/APOA4/ANGPTL3/P2RY6/APOA1/GPIHBP1/SELE/APOH/AGTR1/APOC3/NMUR1	17
BP	GO:0090307	mitotic spindle assembly	12/1287	56/18670	0.000357645	0.00950884	0.0077613	NEK2/TPX2/CHEK2/PLK1/CDC20/KIF4A/MYBL2/KIF11/KIF23/KIFC1/BIRC5/AURKB	12
BP	GO:0042403	thyroid hormone metabolic process	7/1287	21/18670	0.000358263	0.00950884	0.0077613	GCNT4/HPN/TG/SLC5A5/FOXE1/SULT1B1/GATA3	7
BP	GO:0071459	protein localization to chromosome, centromeric region	7/1287	21/18670	0.000358263	0.00950884	0.0077613	TTK/CENPA/NDC80/CDT1/CDK1/MTBP/AURKB	7
BP	GO:0007498	mesoderm development	21/1287	135/18670	0.000367576	0.00970377	0.00792041	TP63/DLL3/HOXA11/LHX2/LHX1/FOXC2/HMGA2/BMX/WNT11/TRIM15/MEST/AMH/DKK1/WNT3A/MESP2/INHBA/MIXL1/WNT3/RPS6KA6/TCF15/ITGA8	21
BP	GO:0048048	embryonic eye morphogenesis	9/1287	34/18670	0.000370958	0.00970377	0.00792041	STRA6/TFAP2A/FOXL2/SOX11/VAX2/FBN2/MFAP2/TWIST1/SIX3	9
BP	GO:0048566	embryonic digestive tract development	9/1287	34/18670	0.000370958	0.00970377	0.00792041	FGF10/STRA6/CXCL8/SOX11/RBPMS2/TGFB2/TNF/SHOX2/HLX	9
BP	GO:0042475	odontogenesis of dentin-containing tooth	16/1287	90/18670	0.000396057	0.0103108	0.00841585	FGF10/TP63/GNAO1/ODAM/KLK4/RSPO2/RUNX2/TNFRSF11B/DLX1/DMP1/DLX2/CCDC154/NKX2-3/BCL11B/WDR72/DMRT3	16
BP	GO:0032945	negative regulation of mononuclear cell proliferation	14/1287	73/18670	0.000404126	0.0104211	0.0085059	XCL1/PLA2G2F/IL20RB/CTLA4/HAVCR2/MNDA/CD80/SOX11/IDO1/FOXP3/CD300A/CD274/IL2RA/CD86	14
BP	GO:0050672	negative regulation of lymphocyte proliferation	14/1287	73/18670	0.000404126	0.0104211	0.0085059	XCL1/PLA2G2F/IL20RB/CTLA4/HAVCR2/MNDA/CD80/SOX11/IDO1/FOXP3/CD300A/CD274/IL2RA/CD86	14
BP	GO:0051445	regulation of meiotic cell cycle	11/1287	49/18670	0.000408474	0.0104835	0.00855686	TTK/HORMAD1/ASPM/CDC20/CDC25C/TRIP13/MAPK15/GPR3/CDC25A/FBXO43/LIF	11
BP	GO:0042391	regulation of membrane potential	49/1287	434/18670	0.000450976	0.01152	0.00940285	GABRA3/KCNJ11/CHRNA5/KCNA5/MYOC/WNT7A/ATP1A2/GABRQ/KCNK9/RELN/FZD9/GABRB3/GABRE/STX1A/GRIN2D/GHRL/SCN3A/PPP1R9A/FXYD1/MAPK8IP2/KCNH3/GABRR1/GRIK5/KCNK3/RIMS3/CNR1/KCNB1/CASQ2/KCND2/KCNMA1/PMAIP1/RYR2/CHRNA1/CNIH2/NLGN1/ANK2/KCNK13/GABRB2/SCN7A/RGS7BP/KCNE2/KCNK2/GABRD/GPER1/CHRNA7/ADCYAP1/KCNJ10/TREM2/MAPT	49
BP	GO:0006302	double-strand break repair	32/1287	248/18670	0.000457336	0.0116279	0.00949089	RMI2/RAD54L/BRCA2/BRIP1/MMS22L/POLQ/CHEK1/CDC45/CHEK2/EME1/DNA2/XRCC2/CDC7/BLM/TRIP13/HMGA2/RECQL4/FANCB/CDCA5/BRCA1/FOXM1/RAD51AP1/RAD51/HUS1B/GINS2/ESCO2/MCM2/GINS4/DMC1/TWIST1/AUNIP/PARPBP	32
BP	GO:0034116	positive regulation of heterotypic cell-cell adhesion	6/1287	16/18670	0.000465238	0.0117193	0.00956549	FGB/ALOX15/FGA/THY1/TNF/FGG	6
BP	GO:0051382	kinetochore assembly	6/1287	16/18670	0.000465238	0.0117193	0.00956549	CENPE/CENPA/CENPF/CENPH/CENPK/CENPW	6
BP	GO:0006874	cellular calcium ion homeostasis	51/1287	458/18670	0.000481662	0.0120771	0.00985754	XCL1/KCNA5/CXCL9/ATP1A2/CCL8/STC2/SAA1/GPR17/CCL7/GALR2/RIC3/PLA2G1B/SYPL2/HTR2C/FZD9/CNGB1/TNNI3/PROK2/GRIN2D/SCGN/GHRL/KCNK3/RGN/TRPV4/CCL23/CNR1/PTGER3/P2RY6/RYR1/TRPC4/CASQ2/THY1/CXCL11/RYR2/CCKBR/CXCL10/ANK2/HAP1/LPAR3/CCL3/AGTR1/CCR8/CCL14/EPO/GPER1/OXT/CHRNA7/ADCYAP1/CIB2/NPSR1/FPR2	51
BP	GO:0051480	regulation of cytosolic calcium ion concentration	42/1287	357/18670	0.000486106	0.0121326	0.00990286	XCL1/KCNA5/CXCL9/ATP1A2/SAA1/GPR17/GALR2/RIC3/PLA2G1B/HTR2C/FZD9/CNGB1/PROK2/GRIN2D/SCGN/GHRL/KCNK3/TRPV4/CNR1/PTGER3/P2RY6/RYR1/TRPC4/CASQ2/THY1/CXCL11/RYR2/CCKBR/CXCL10/ANK2/HAP1/LPAR3/CCL3/AGTR1/CCR8/EPO/GPER1/OXT/ADCYAP1/CIB2/NPSR1/FPR2	42
BP	GO:0042094	interleukin-2 biosynthetic process	7/1287	22/18670	0.00049438	0.0121831	0.00994405	LAG3/CD80/FOXP3/CLEC7A/IL1A/CARD9/CD86	7
BP	GO:0045582	positive regulation of T cell differentiation	15/1287	83/18670	0.000496376	0.0121831	0.00994405	ADAM8/IFNG/ZBTB16/IL23A/CD80/FOXP3/RAG1/TNFSF9/HLX/LILRB4/IL2RA/GATA3/CD86/RUNX3/DUSP10	15
BP	GO:0000727	double-strand break repair via break-induced replication	5/1287	11/18670	0.000502066	0.0121831	0.00994405	CDC45/CDC7/GINS2/MCM2/GINS4	5
BP	GO:0031652	positive regulation of heat generation	5/1287	11/18670	0.000502066	0.0121831	0.00994405	CNR1/PTGER3/TNF/TNFSF11/APLN	5
BP	GO:0035404	histone-serine phosphorylation	5/1287	11/18670	0.000502066	0.0121831	0.00994405	HMGA2/AURKA/PRKAA2/AURKB/CCNB1	5
BP	GO:0045835	negative regulation of meiotic nuclear division	5/1287	11/18670	0.000502066	0.0121831	0.00994405	TTK/HORMAD1/TRIP13/FBXO43/LIF	5
BP	GO:0016101	diterpenoid metabolic process	18/1287	110/18670	0.000506483	0.0121831	0.00994405	STRA6/RDH12/TTR/CYP27C1/AKR1C4/ADH1B/CYP1A1/APOA4/APOA1/GPIHBP1/CYP26B1/LRP8/GPC2/CYP2C8/APOC3/RDH16/CYP26A1/ADH1C	18
BP	GO:0007631	feeding behavior	17/1287	101/18670	0.000513407	0.0121831	0.00994405	STRA6/CNTFR/GALR2/HTR2C/NPY/GHRL/ATP8A2/CNR1/LEPR/EN1/CCKAR/NEGR1/MMP17/TCF15/DMBX1/APLN/OXT	17
BP	GO:0032649	regulation of interferon-gamma production	17/1287	101/18670	0.000513407	0.0121831	0.00994405	XCL1/PGLYRP4/IL12RB2/IL20RB/HAVCR2/ISL1/IL23A/ZP3/FOXP3/TNF/CLEC7A/IL1RL1/INHBA/IL36RN/CD274/GATA3/TLR8	17
BP	GO:0050863	regulation of T cell activation	38/1287	314/18670	0.000513486	0.0121831	0.00994405	XCL1/ADAM8/IFNG/PLA2G2F/LAG3/FANCA/ICOS/IL20RB/CTLA4/ZBTB16/HAVCR2/IL23A/ZP3/CD80/LMO1/IDO1/FOXP3/FANCD2/THY1/PAK3/SIRPB1/CYP26B1/RAG1/CD70/TNFSF9/CD300A/TNFSF11/HLX/TNFRSF18/LILRB4/TIGIT/CD274/IL2RA/GATA3/EPO/CD86/RUNX3/DUSP10	38
BP	GO:0090276	regulation of peptide hormone secretion	28/1287	208/18670	0.00051382	0.0121831	0.00994405	KCNJ11/BMP8A/KCNA5/IFNG/SYT7/FGB/HTR2C/STX1A/ISL1/GHRL/KCNS3/CACNA2D2/CNR1/KCNB1/FGA/FFAR2/TNF/TNFSF11/RFX6/ILDR1/APLN/FGG/NR0B2/VSNL1/MYRIP/GPER1/ADCYAP1/CHGA	28
BP	GO:0009913	epidermal cell differentiation	42/1287	358/18670	0.000514998	0.0121831	0.00994405	IL20/TP63/DSC3/DSG3/KRT40/KRT86/LCE1F/CTSV/KRT80/S100A7/KRTAP4-1/LCE1C/KRT23/KRT75/SPRR2D/CERS3/KRT16/SFRP4/SLITRK6/CDH3/PITX2/TCHH/EREG/KRT9/CASP14/CYP27B1/KRT34/DSC1/SPRR4/GLI1/CYP26B1/KRT74/KRT81/KRTAP5-9/PRR9/SPRR2G/KRT6B/KRT17/BCL11B/LCE3D/ABCA12/SPRR2B	42
BP	GO:0051302	regulation of cell division	24/1287	168/18670	0.000531572	0.0125207	0.0102197	BRCA2/TP63/CDC6/PGF/PLK1/ASPM/BLM/PDGFD/AURKA/EREG/GKN1/ECT2/E2F7/KIF23/TGFB2/IL1A/KIF20A/KIF18B/KIF14/PPBP/ORC6/PRC1/OSM/AURKB	24
BP	GO:0051303	establishment of chromosome localization	14/1287	75/18670	0.000538708	0.0126341	0.0103122	CENPE/DLGAP5/CENPF/NDC80/PSRC1/KIF2C/CDCA5/CDT1/CDCA8/KIFC1/NUF2/KIF14/KIF18A/CCNB1	14
BP	GO:0045580	regulation of T cell differentiation	21/1287	139/18670	0.000548383	0.0127511	0.0104077	ADAM8/IFNG/LAG3/FANCA/CTLA4/ZBTB16/IL23A/CD80/FOXP3/FANCD2/CYP26B1/RAG1/TNFSF9/HLX/TNFRSF18/LILRB4/IL2RA/GATA3/CD86/RUNX3/DUSP10	21
BP	GO:0050715	positive regulation of cytokine secretion	21/1287	139/18670	0.000548383	0.0127511	0.0104077	CLEC5A/IFNG/SAA1/HAVCR2/TRPV4/PAEP/CHIA/FFAR2/TNF/IL1RL1/IL1A/ORM2/CCL3/AIM2/CD274/GATA3/TLR8/PANX2/TWIST1/OSM/MMP12	21
BP	GO:1904018	positive regulation of vasculature development	30/1287	230/18670	0.000566004	0.0131048	0.0106964	RLN2/PGF/ANGPT2/CHI3L1/ADAM12/CXCL8/ISL1/FOXC2/BMPER/KIT/GHRL/HMGA2/BRCA1/ITGAX/ANGPTL3/PDGFD/CMA1/TERT/MYOCD/C6/IL1A/AGTR1/CCBE1/SERPINB7/GPER1/TWIST1/CHRNA7/TMEM100/GATA4/CCL24	30
BP	GO:0000083	regulation of transcription involved in G1/S transition of mitotic cell cycle	8/1287	29/18670	0.000579343	0.0132034	0.0107769	CDC6/CDC45/RRM2/CCNE1/E2F7/CDT1/CCNA1/ORC1	8
BP	GO:0055075	potassium ion homeostasis	8/1287	29/18670	0.000579343	0.0132034	0.0107769	KCNA5/ATP1A2/ATP12A/ATP4A/ATP6V1B1/KCNMA1/ATP4B/KCNJ10	8
BP	GO:0015698	inorganic anion transport	24/1287	169/18670	0.000579968	0.0132034	0.0107769	WNK4/GABRA3/SLC4A11/CLIC6/CLCA2/ROS1/GABRQ/GABRB3/CLDN4/GABRE/TG/SFRP4/FXYD1/GABRR1/SLC26A9/P2RY6/SLC26A7/SLC5A5/GABRB2/SLC4A4/GABRD/ADAMTS8/NMUR1/ANO5	24
BP	GO:0045619	regulation of lymphocyte differentiation	24/1287	169/18670	0.000579968	0.0132034	0.0107769	PGLYRP4/ADAM8/IFNG/LAG3/FANCA/CTLA4/FCRL3/ZBTB16/IL23A/CD80/FOXP3/FANCD2/CYP26B1/RAG1/TNFSF9/INHBA/HLX/TNFRSF18/LILRB4/IL2RA/GATA3/CD86/RUNX3/DUSP10	24
BP	GO:0035137	hindlimb morphogenesis	9/1287	36/18670	0.000587656	0.0132674	0.0108291	WNT7A/TP63/RSPO2/ZBTB16/HOXD10/WNT3/AFF3/HOXD9/TWIST1	9
BP	GO:0045740	positive regulation of DNA replication	9/1287	36/18670	0.000587656	0.0132674	0.0108291	FGF10/DNA2/CDC7/EREG/DBF4B/E2F7/CDT1/GLI1/CDK1	9
BP	GO:0050707	regulation of cytokine secretion	28/1287	210/18670	0.000599485	0.0134785	0.0110014	CLEC5A/IFNG/SAA1/HAVCR2/GHRL/TRPV4/FOXP3/APOA1/PAEP/CHIA/CARD17/FFAR2/TNF/IL1RL1/IL1A/ORM2/CCL3/TNFRSF4/AIM2/IL36RN/CIDEA/CD274/GATA3/TLR8/PANX2/TWIST1/OSM/MMP12	28
BP	GO:0060078	regulation of postsynaptic membrane potential	21/1287	140/18670	0.000604137	0.0135272	0.0110412	GABRA3/CHRNA5/WNT7A/RELN/GABRB3/GABRE/STX1A/GRIN2D/GHRL/PPP1R9A/MAPK8IP2/GABRR1/GRIK5/KCND2/CHRNA1/NLGN1/GABRB2/RGS7BP/GABRD/CHRNA7/ADCYAP1	21
BP	GO:0050000	chromosome localization	14/1287	76/18670	0.000619165	0.0138069	0.0112695	CENPE/DLGAP5/CENPF/NDC80/PSRC1/KIF2C/CDCA5/CDT1/CDCA8/KIFC1/NUF2/KIF14/KIF18A/CCNB1	14
BP	GO:0042110	T cell activation	51/1287	464/18670	0.000649538	0.014425	0.011774	XCL1/ADAM8/IFNG/PLA2G2F/PRLR/LAG3/FANCA/ICOS/IL20RB/RUNX2/CTLA4/ZBTB16/HAVCR2/IL23A/ZP3/KIT/CD80/LMO1/RORC/IDO1/FOXP3/FANCD2/RSAD2/LEPR/THY1/PAK3/SIRPB1/CYP26B1/RAG1/CD70/TNFSF9/CLEC7A/CD300A/TNFSF11/HLX/TNFRSF4/NKX2-3/TNFRSF18/LILRB4/TIGIT/CD274/IL2RA/PRR7/GATA3/BCL11B/TREML2/EPO/CD86/RUNX3/DUSP10/MICB	51
BP	GO:0050918	positive chemotaxis	13/1287	68/18670	0.000664163	0.0146899	0.0119902	FGF10/SAA1/SAA2/PGF/ANGPT2/CXCL8/DEFB4A/ARTN/SAA4/CDH13/CXCL10/CCL3/FPR2	13
BP	GO:0032703	negative regulation of interleukin-2 production	7/1287	23/18670	0.000668693	0.0147302	0.0120231	XCL1/LAG3/IL20RB/HAVCR2/FOXP3/HOMER2/GATA3	7
BP	GO:0031649	heat generation	6/1287	17/18670	0.000677266	0.0147992	0.0120794	CNR1/PTGER3/TNF/IL1A/TNFSF11/APLN	6
BP	GO:0034501	protein localization to kinetochore	6/1287	17/18670	0.000677266	0.0147992	0.0120794	TTK/NDC80/CDT1/CDK1/MTBP/AURKB	6
BP	GO:0055078	sodium ion homeostasis	11/1287	52/18670	0.000700137	0.0152378	0.0124374	ATP1A2/ATP12A/ATP4A/SCNN1B/ATP6V1B1/SCNN1G/C7/ATP4B/AGTR1/SCN7A/OXT	11
BP	GO:0050870	positive regulation of T cell activation	27/1287	202/18670	0.000715755	0.0155156	0.0126642	XCL1/ADAM8/IFNG/ICOS/CTLA4/ZBTB16/HAVCR2/IL23A/ZP3/CD80/FOXP3/THY1/PAK3/SIRPB1/RAG1/CD70/TNFSF9/TNFSF11/HLX/LILRB4/CD274/IL2RA/GATA3/EPO/CD86/RUNX3/DUSP10	27
BP	GO:0002062	chondrocyte differentiation	19/1287	123/18670	0.00074839	0.0161587	0.013189	NKX3-2/WNT7A/HOXA11/RUNX2/COCH/ZBTB16/PTHLH/LOXL2/HMGA2/COL11A1/ADAMTS12/ACAN/SHOX2/COL27A1/POC1A/COL2A1/VIT/COL7A1/RUNX3	19
BP	GO:0031424	keratinization	29/1287	224/18670	0.000782384	0.0168259	0.0137336	DSC3/DSG3/KRT40/KRT86/LCE1F/KRT80/KRTAP4-1/LCE1C/KRT23/KRT75/SPRR2D/KRT16/CDH3/TCHH/KRT9/CASP14/KRT34/DSC1/SPRR4/CYP26B1/KRT74/KRT81/KRTAP5-9/SPRR2G/KRT6B/KRT17/LCE3D/ABCA12/SPRR2B	29
BP	GO:0048701	embryonic cranial skeleton morphogenesis	10/1287	45/18670	0.000807838	0.0171063	0.0139625	HOXA1/RUNX2/LHX1/FOXC2/TFAP2A/DLX2/PRRX1/TWIST1/SIX1/TBX15	10
BP	GO:0033700	phospholipid efflux	5/1287	12/18670	0.000811937	0.0171063	0.0139625	APOC1/APOA4/APOA1/APOC3/ABCA12	5
BP	GO:0048934	peripheral nervous system neuron differentiation	5/1287	12/18670	0.000811937	0.0171063	0.0139625	ISL1/HOXD10/HOXD9/ONECUT2/RUNX3	5
BP	GO:0048935	peripheral nervous system neuron development	5/1287	12/18670	0.000811937	0.0171063	0.0139625	ISL1/HOXD10/HOXD9/ONECUT2/RUNX3	5
BP	GO:0060707	trophoblast giant cell differentiation	5/1287	12/18670	0.000811937	0.0171063	0.0139625	PLK4/E2F7/MDFI/GJB5/LIF	5
BP	GO:0031214	biomineral tissue development	23/1287	163/18670	0.00081743	0.0171063	0.0139625	PHEX/ODAM/KLK4/RSPO2/FZD9/ALOX15/PTHLH/TFAP2A/SPP1/WNT11/DMP1/IBSP/CYP27B1/MMP13/FBN2/CCDC154/CLEC3B/CCL3/KL/SNX10/TWIST1/HEY1/WDR72	23
BP	GO:0110148	biomineralization	23/1287	163/18670	0.00081743	0.0171063	0.0139625	PHEX/ODAM/KLK4/RSPO2/FZD9/ALOX15/PTHLH/TFAP2A/SPP1/WNT11/DMP1/IBSP/CYP27B1/MMP13/FBN2/CCDC154/CLEC3B/CCL3/KL/SNX10/TWIST1/HEY1/WDR72	23
BP	GO:0060562	epithelial tube morphogenesis	38/1287	322/18670	0.000830969	0.017323	0.0141394	LAMA1/WNK4/FGF10/CTHRC1/FOXD1/GBX2/PGF/ALX1/RSPO2/HOXA11/LHX2/LHX1/WNT2/FOXC2/SEMA3E/ADAMTS12/WNT11/SOX11/ITGAX/HOXB7/SALL4/HHIP/FOLR1/WNT3A/RYR2/TGFB2/HOXD11/TNF/CXCL10/FZD2/GDF7/AR/EGF/GATA3/TWIST1/SIX1/GATA4/STIL	38
BP	GO:0032612	interleukin-1 production	18/1287	115/18670	0.000870523	0.0180096	0.0146998	GBP5/IFNG/SAA1/HAVCR2/ISL1/MNDA/GHRL/CMA1/APOA1/CARD17/CLEC7A/ORM2/CCL3/AIM2/TLR8/PANX2/SUCNR1/TREM2	18
BP	GO:0046660	female sex differentiation	18/1287	115/18670	0.000870523	0.0180096	0.0146998	FGF10/STRA6/BRCA2/PTX3/TP63/FANCA/PTPRN/LHX1/ZP3/KIT/FOXL2/EREG/AMH/INHBA/GAS2/ROBO2/DMC1/ADCYAP1	18
BP	GO:0030534	adult behavior	21/1287	144/18670	0.000879164	0.0180511	0.0147336	TMOD1/CHRNA5/NTF4/ATP1A2/ZIC1/NPY/GRIN2D/GHRL/SPTBN4/SLITRK6/HOXD10/ATP6V1B1/RNF180/EN1/HOMER2/CNTNAP2/SLC1A2/DMBX1/HOXD9/KCNJ10/DMRT3	21
BP	GO:1904064	positive regulation of cation transmembrane transport	21/1287	144/18670	0.000879164	0.0180511	0.0147336	XCL1/WNK4/KCNJ11/LRRC26/CXCL9/IFNG/GALR2/RELN/FXYD1/RGN/P2RY6/THY1/CXCL11/RYR2/CXCL10/ANK2/HAP1/KCNE2/GPER1/TREM2/NPSR1	21
BP	GO:0002861	regulation of inflammatory response to antigenic stimulus	7/1287	24/18670	0.000888341	0.0180726	0.0147512	GPR17/IL20RB/NLRP6/ZP3/CNR1/TNF/ADCYAP1	7
BP	GO:0055067	monovalent inorganic cation homeostasis	22/1287	154/18670	0.000888995	0.0180726	0.0147512	KCNA5/ATP1A2/SLC4A11/SLC9A2/NOX1/ATP12A/ATP4A/SLC9A4/SCNN1B/ATP6V1B1/SCNN1G/ATP6V0D2/KCNMA1/C7/ATP4B/PDK4/CCKBR/SLC4A4/AGTR1/SCN7A/OXT/KCNJ10	22
BP	GO:0006633	fatty acid biosynthetic process	23/1287	164/18670	0.000890176	0.0180726	0.0147512	PLP1/PLA2G1B/APOC1/ELOVL3/ACACB/ACSM1/CYP2C9/ALOX15/PTGES/CYP1A1/TRIB3/APOA4/RGN/ACSM3/BRCA1/PDK4/PRKAA2/LIPG/ASAH2/CYP2C8/APOC3/ELOVL2/HPGD	23
BP	GO:0098659	inorganic cation import across plasma membrane	15/1287	88/18670	0.00093722	0.0188079	0.0153514	WNK4/KCNJ11/ATP1A2/IFNG/KCNJ14/SLC9A2/KCNK9/KCNJ13/ATP12A/ATP4A/SLC9A4/KCNJ16/ATP4B/KCNE2/KCNJ10	15
BP	GO:0099587	inorganic ion import across plasma membrane	15/1287	88/18670	0.00093722	0.0188079	0.0153514	WNK4/KCNJ11/ATP1A2/IFNG/KCNJ14/SLC9A2/KCNK9/KCNJ13/ATP12A/ATP4A/SLC9A4/KCNJ16/ATP4B/KCNE2/KCNJ10	15
BP	GO:0031572	G2 DNA damage checkpoint	8/1287	31/18670	0.000941262	0.0188079	0.0153514	CHEK1/PLK1/BLM/HMGA2/DTL/BRCA1/CDK1/CLSPN	8
BP	GO:0040020	regulation of meiotic nuclear division	8/1287	31/18670	0.000941262	0.0188079	0.0153514	TTK/HORMAD1/CDC20/TRIP13/MAPK15/GPR3/FBXO43/LIF	8
BP	GO:0032623	interleukin-2 production	12/1287	62/18670	0.000943678	0.0188079	0.0153514	XCL1/LAG3/IL20RB/HAVCR2/CD80/FOXP3/CLEC7A/IL1A/HOMER2/GATA3/CARD9/CD86	12
BP	GO:0034375	high-density lipoprotein particle remodeling	6/1287	18/18670	0.000957011	0.0189726	0.0154858	APOC1/APOA4/ALB/APOA1/LIPG/APOC3	6
BP	GO:0002695	negative regulation of leukocyte activation	24/1287	175/18670	0.000959169	0.0189726	0.0154858	XCL1/PGLYRP4/PLA2G2F/LAG3/IL20RB/CTLA4/CD300LF/HAVCR2/MNDA/CD80/SOX11/IDO1/IL13RA2/CNR1/FOXP3/CD300A/INHBA/HLX/TIGIT/CD274/IL2RA/CD86/GPER1/RUNX3	24
BP	GO:0007605	sensory perception of sound	21/1287	145/18670	0.000962776	0.0189726	0.0154858	HOXA1/HPN/GABRB3/COCH/TFAP2A/KIT/SPTBN4/SLITRK6/COL11A1/ATP6V1B1/COL4A3/ROR1/GABRB2/COL11A2/HOMER2/GJB6/ESPN/COL2A1/EPYC/BIRC5/SIX1	21
BP	GO:0002437	inflammatory response to antigenic stimulus	10/1287	46/18670	0.000969376	0.0189726	0.0154858	GPR17/IL20RB/NLRP6/CD68/ZP3/CNR1/TNF/IL2RA/GATA3/ADCYAP1	10
BP	GO:0048599	oocyte development	10/1287	46/18670	0.000969376	0.0189726	0.0154858	BRCA2/TDRD5/ZP3/TRIP13/FOXL2/AURKA/EREG/YBX2/DMC1/CCNB1	10
BP	GO:0050994	regulation of lipid catabolic process	11/1287	54/18670	0.00097757	0.0190644	0.0155607	APOC1/PLIN5/ACACB/APOA4/ANGPTL3/CNR1/HCAR2/TNF/CIDEA/APOC3/TWIST1	11
BP	GO:0006310	DNA recombination	35/1287	292/18670	0.000993026	0.0192966	0.0157503	RMI2/RAD54L/BRCA2/TOP2A/BRIP1/MMS22L/POLQ/CHEK1/CDC45/EME1/PGBD5/XRCC2/CDC7/BLM/SYCE3/TRIP13/EXO1/RECQL4/FANCB/CNTD1/BRCA1/FOXP3/RAD51AP1/RAD51/PIF1/HUS1B/RAG1/GINS2/MCM2/MND1/GINS4/BCL11B/DMC1/AUNIP/PARPBP	35
BP	GO:0042531	positive regulation of tyrosine phosphorylation of STAT protein	13/1287	71/18670	0.00101523	0.0195883	0.0159883	IL20/IFNG/IL24/ISL1/IL23A/KIT/TNF/TNFRSF18/CSF2/EPO/GHR/LIF/OSM	13
BP	GO:1904427	positive regulation of calcium ion transmembrane transport	13/1287	71/18670	0.00101523	0.0195883	0.0159883	XCL1/CXCL9/RGN/P2RY6/THY1/CXCL11/RYR2/CXCL10/ANK2/HAP1/KCNE2/GPER1/NPSR1	13
BP	GO:0007159	leukocyte cell-cell adhesion	39/1287	337/18670	0.00103852	0.0199667	0.0162972	XCL1/ADAM8/IFNG/PLA2G2F/LAG3/MADCAM1/ICOS/IL20RB/CTLA4/CD177/ZBTB16/HAVCR2/IL23A/ZP3/CD80/APOA4/IDO1/FOXP3/THY1/PAK3/SELE/SIRPB1/RAG1/CCL25/CD70/TNFSF9/TNF/CD300A/TNFSF11/HLX/LILRB4/TIGIT/CD274/IL2RA/GATA3/EPO/CD86/RUNX3/DUSP10	39
BP	GO:2001251	negative regulation of chromosome organization	21/1287	146/18670	0.00105314	0.0201748	0.0164671	TTK/TOP2A/CENPF/NDC80/PLK1/CDC20/MAD2L1/ESPL1/TRIP13/BRCA1/FOXP3/CDT1/PTTG1/PIF1/BUB1/MCM2/DNMT3B/TWIST1/AURKB/CCNB1/BUB1B	21
BP	GO:0046427	positive regulation of receptor signaling pathway via JAK-STAT	15/1287	89/18670	0.00105676	0.0201748	0.0164671	IL20/IFNG/IL24/PRLR/ISL1/IL23A/KIT/TNF/CD300A/TNFRSF18/CSF2/EPO/GHR/LIF/OSM	15
BP	GO:0019722	calcium-mediated signaling	28/1287	218/18670	0.00108005	0.0204758	0.0167127	ATP1A2/CXCL8/PTGDR2/TNNI3/BHLHA15/GRIN2D/CALML3/PPP1R9A/RGN/CCL20/P2RY6/CASQ2/SELE/RYR2/TNF/CDH13/ANK2/HAP1/TNFSF11/CCL3/AGTR1/HOMER2/CCR8/NMUR1/TMEM100/TREM2/FPR2/MAPT	28
BP	GO:1903039	positive regulation of leukocyte cell-cell adhesion	28/1287	218/18670	0.00108005	0.0204758	0.0167127	XCL1/ADAM8/IFNG/ICOS/CTLA4/ZBTB16/HAVCR2/IL23A/ZP3/CD80/FOXP3/THY1/PAK3/SIRPB1/RAG1/CD70/TNFSF9/TNF/TNFSF11/HLX/LILRB4/CD274/IL2RA/GATA3/EPO/CD86/RUNX3/DUSP10	28
BP	GO:2000826	regulation of heart morphogenesis	9/1287	39/18670	0.00109728	0.0207302	0.0169204	ISL1/FOXC2/GATA5/DKK1/WNT3A/TGFB2/ROBO2/TWIST1/SIX1	9
BP	GO:0046887	positive regulation of hormone secretion	19/1287	127/18670	0.00111137	0.0209237	0.0170784	FGB/ISL1/SPP1/GHRL/FOXL2/SOX11/FGA/HCAR2/INHBA/TNFSF11/RFX6/ILDR1/APLN/FGG/NR0B2/VSNL1/MYRIP/GPER1/ADCYAP1	19
BP	GO:0006821	chloride transport	17/1287	108/18670	0.00112201	0.0210511	0.0171824	WNK4/GABRA3/CLIC6/CLCA2/GABRQ/GABRB3/CLDN4/GABRE/FXYD1/GABRR1/SLC26A9/P2RY6/SLC26A7/GABRB2/GABRD/NMUR1/ANO5	17
BP	GO:0050663	cytokine secretion	30/1287	240/18670	0.00113796	0.021277	0.0173667	CLEC5A/GBP5/IFNG/SAA1/CHI3L1/HAVCR2/GHRL/TRPV4/FOXP3/APOA1/PAEP/CHIA/CARD17/FFAR2/TNF/IL1RL1/IL1A/ORM2/CCL3/TNFRSF4/AIM2/IL36RN/CIDEA/CD274/GATA3/TLR8/PANX2/TWIST1/OSM/MMP12	30
BP	GO:0006953	acute-phase response	10/1287	47/18670	0.00115644	0.0213194	0.0174013	SAA1/SAA2/CNR1/PTGER3/SAA4/TNF/IL1A/ORM2/TNFSF11/EPO	10
BP	GO:0030574	collagen catabolic process	10/1287	47/18670	0.00115644	0.0213194	0.0174013	MMP11/ADAMTS14/MMP3/FAP/MMP13/MMP10/MMP17/MMP12/MMP9/MMP1	10
BP	GO:0060351	cartilage development involved in endochondral bone morphogenesis	10/1287	47/18670	0.00115644	0.0213194	0.0174013	HOXA11/COCH/TRPV4/MMP13/SHOX2/COL27A1/POC1A/COL2A1/VIT/COL7A1	10
BP	GO:0002699	positive regulation of immune effector process	28/1287	219/18670	0.00115899	0.0213194	0.0174013	XCL1/IFNG/CD1B/LAG3/KIR2DL4/CD177/IL23A/ZP3/CD80/PGC/TRIM15/IL13RA2/FOXP3/RSAD2/FFAR2/ULBP2/TNF/CD300A/C6/C17orf99/HLX/TNFRSF4/RAET1L/GATA3/CD86/ULBP1/MICB/ADORA2B	28
BP	GO:0000281	mitotic cytokinesis	13/1287	72/18670	0.00116217	0.0213194	0.0174013	BRCA2/CENPA/PLK1/KIF4A/ESPL1/ANLN/ECT2/CDT1/KIF23/NUSAP1/CKAP2/CEP55/KIF20A	13
BP	GO:0001708	cell fate specification	16/1287	99/18670	0.00116373	0.0213194	0.0174013	EVX1/TBX18/DMRTA2/GSC/TBX10/HOXA11/ISL1/HOXD10/DKK1/WNT3A/AR/TBX4/HOXC10/SIX1/TBX15/DMRT3	16
BP	GO:0015850	organic hydroxy compound transport	32/1287	262/18670	0.00117279	0.0214133	0.0174779	SLC18A2/STRA6/SYT7/SLC6A2/SLCO1B3/SLC5A12/APOC1/AKR1C4/VIP/SLC16A7/AQP9/SYT12/RAB3B/STX1A/PCSK9/MSR1/SPP1/GHRL/APOA4/MAPK15/CNR1/KCNB1/APOA1/SLCO1A2/AGTR1/LIPG/CEL/EGF/APOC3/ABCA12/OXT/CHGA	32
BP	GO:0030007	cellular potassium ion homeostasis	5/1287	13/18670	0.00124481	0.0224271	0.0183055	ATP1A2/ATP12A/ATP4A/KCNMA1/ATP4B	5
BP	GO:0031650	regulation of heat generation	5/1287	13/18670	0.00124481	0.0224271	0.0183055	CNR1/PTGER3/TNF/TNFSF11/APLN	5
BP	GO:0051315	attachment of mitotic spindle microtubules to kinetochore	5/1287	13/18670	0.00124481	0.0224271	0.0183055	CENPE/NDC80/KIF2C/CDT1/NUF2	5
BP	GO:0061029	eyelid development in camera-type eye	5/1287	13/18670	0.00124481	0.0224271	0.0183055	STRA6/TFAP2A/SOX11/INHBA/TWIST1	5
BP	GO:0033189	response to vitamin A	6/1287	19/18670	0.00131775	0.0236629	0.0193142	CYP1A1/CYP26B1/DNMT3B/EPO/CYP26A1/GATA4	6
BP	GO:0051281	positive regulation of release of sequestered calcium ion into cytosol	9/1287	40/18670	0.00133046	0.0238127	0.0194364	XCL1/CXCL9/P2RY6/THY1/CXCL11/CXCL10/HAP1/GPER1/NPSR1	9
BP	GO:0007517	muscle organ development	45/1287	410/18670	0.00135011	0.0240851	0.0196588	MYOM2/STRA6/CNTFR/DMRTA2/GSC/CENPF/DNER/ISL1/WNT2/TNNI3/FOXC2/NEB/PI16/COL11A1/MAPK12/FOXL2/HOXD10/SOX11/RYR1/GLI1/DKK1/CDK1/CYP26B1/MYOCD/WNT3A/RYR2/TGFB2/CHRNA1/SHOX2/CXCL10/FZD2/SGCA/HLX/TCF15/HOXD9/MEGF10/KCNK2/LIF/TWIST1/SIX1/ACHE/MSC/CCNB1/TP73/VAX1	45
BP	GO:0006720	isoprenoid metabolic process	20/1287	139/18670	0.00136384	0.0242505	0.0197938	STRA6/HMGCS2/RDH12/TTR/CYP27C1/AKR1C4/ADH1B/CYP2C9/CYP1A1/APOA4/APOA1/GPIHBP1/CYP26B1/LRP8/GPC2/CYP2C8/APOC3/RDH16/CYP26A1/ADH1C	20
BP	GO:0002063	chondrocyte development	10/1287	48/18670	0.00137193	0.024315	0.0198464	RUNX2/COCH/PTHLH/COL11A1/ACAN/SHOX2/COL27A1/POC1A/VIT/COL7A1	10
BP	GO:0098739	import across plasma membrane	18/1287	120/18670	0.00143835	0.0254093	0.0207396	WNK4/KCNJ11/ATP1A2/IFNG/KCNJ14/SLC9A2/KCNK9/KCNJ13/ATP12A/ATP4A/SLC9A4/KCNJ16/ATP4B/FOLR1/SLC1A2/KCNE2/SLC2A5/KCNJ10	18
BP	GO:0040001	establishment of mitotic spindle localization	8/1287	33/18670	0.00146479	0.0257926	0.0210525	FGF10/CENPA/NDC80/PLK1/MAD2L1/ESPL1/NUSAP1/ACTL8	8
BP	GO:0071219	cellular response to molecule of bacterial origin	27/1287	212/18670	0.00148883	0.0259943	0.0212171	CXCL9/IL24/CTSG/CXCL8/HAVCR2/CD68/PF4V1/CD80/IL36G/IL37/CARD17/CXCL11/CXCL1/IL36B/TNF/CXCL3/CXCL10/CXCL6/CCL3/CXCL5/PPBP/IL36RN/CSF2/CD274/CD86/TNIP3/TREM2	27
BP	GO:0061351	neural precursor cell proliferation	21/1287	150/18670	0.00149114	0.0259943	0.0212171	WNT7A/DMRTA2/GBX2/IGF2BP1/LHX2/FZD9/ASPM/LHX1/WNT2/ARTN/MELK/GLI1/HHIP/WNT3A/SHCBP1/KIF14/CDH2/EGF/SIX3/ADCYAP1/VAX1	21
BP	GO:1904894	positive regulation of receptor signaling pathway via STAT	15/1287	92/18670	0.00149514	0.0259943	0.0212171	IL20/IFNG/IL24/PRLR/ISL1/IL23A/KIT/TNF/CD300A/TNFRSF18/CSF2/EPO/GHR/LIF/OSM	15
BP	GO:0034114	regulation of heterotypic cell-cell adhesion	7/1287	26/18670	0.00149535	0.0259943	0.0212171	FGB/ALOX15/APOA1/FGA/THY1/TNF/FGG	7
BP	GO:0044839	cell cycle G2/M phase transition	32/1287	266/18670	0.00150565	0.02609	0.0212952	PKMYT1/NEK2/CHEK1/CDC6/CENPF/TPX2/CHEK2/PLK1/GTSE1/PLK4/CDC25C/CDC7/BLM/CEP72/HMGA2/DTL/BRCA1/MELK/FOXM1/AURKA/HMMR/DBF4B/CCNB2/HUS1B/CDK1/CLSPN/CDC25A/KIF14/TICRR/ORC1/AURKB/CCNB1	32
BP	GO:0050804	modulation of chemical synaptic transmission	47/1287	436/18670	0.00155217	0.0268106	0.0218833	APBA2/CHRNA5/NTF4/WNT7A/ATP1A2/SYT7/CSPG5/RELN/SYT12/RAB3B/STX1A/CDC20/KIT/GRIN2D/SCGN/GHRL/PPP1R9A/MAPK8IP2/SHISA6/GRIK5/RASGRF1/CACNA2D2/RIMS3/CNR1/KCNB1/FAM107A/DKK1/LRP8/WNT3A/CNIH2/TNF/NLGN1/HAP1/SCTR/CEL/CDH2/GPER1/OXT/HRH2/CHRNA7/ACHE/ADCYAP1/KCNJ10/ADORA2B/SHISA8/MAPT/MME	47
BP	GO:1902749	regulation of cell cycle G2/M phase transition	27/1287	213/18670	0.00159587	0.0274685	0.0224203	NEK2/CHEK1/CDC6/CENPF/TPX2/PLK1/GTSE1/PLK4/CDC25C/CDC7/BLM/CEP72/HMGA2/DTL/BRCA1/AURKA/HMMR/DBF4B/HUS1B/CDK1/CLSPN/CDC25A/KIF14/TICRR/ORC1/AURKB/CCNB1	27
BP	GO:0022407	regulation of cell-cell adhesion	44/1287	402/18670	0.00160205	0.0274685	0.0224203	XCL1/ADAM8/IFNG/FGB/PLA2G2F/LAG3/ICOS/IL20RB/CTLA4/ZBTB16/HAVCR2/ALOX15/IL23A/RNASE10/ZP3/CD80/TRPV4/IDO1/FOXP3/APOA1/FGA/THY1/PAK3/SIRPB1/RAG1/CCL25/WNT3A/CD70/TNFSF9/TNF/CD300A/TNFSF11/HLX/FGG/LILRB4/TIGIT/CD274/IL2RA/GATA3/B4GALNT2/EPO/CD86/RUNX3/DUSP10	44
BP	GO:0050731	positive regulation of peptidyl-tyrosine phosphorylation	25/1287	192/18670	0.0016054	0.0274685	0.0224203	FGF10/IL20/IFNG/IL24/RELN/ISL1/IL23A/FCGR1A/KIT/GHRL/CD80/IL11/EREG/LRP8/WNT3A/TNF/TNFRSF18/EGF/CSF2/EPO/GHR/LIF/OSM/TREM2/NOX4	25
BP	GO:0071825	protein-lipid complex subunit organization	10/1287	49/18670	0.00161897	0.0276139	0.022539	APOC1/APOA4/SH3GL2/ALB/APOA1/GPIHBP1/AGTR1/LIPG/PLA2G7/APOC3	10
BP	GO:0099177	regulation of trans-synaptic signaling	47/1287	437/18670	0.00162639	0.0276538	0.0225716	APBA2/CHRNA5/NTF4/WNT7A/ATP1A2/SYT7/CSPG5/RELN/SYT12/RAB3B/STX1A/CDC20/KIT/GRIN2D/SCGN/GHRL/PPP1R9A/MAPK8IP2/SHISA6/GRIK5/RASGRF1/CACNA2D2/RIMS3/CNR1/KCNB1/FAM107A/DKK1/LRP8/WNT3A/CNIH2/TNF/NLGN1/HAP1/SCTR/CEL/CDH2/GPER1/OXT/HRH2/CHRNA7/ACHE/ADCYAP1/KCNJ10/ADORA2B/SHISA8/MAPT/MME	47
BP	GO:0033273	response to vitamin	15/1287	93/18670	0.00167147	0.0283316	0.0231248	PHEX/BRIP1/STC2/KYNU/SPP1/CYP1A1/CYP24A1/CYP27B1/CYP26B1/FOLR1/CXCL10/DNMT3B/EPO/CYP26A1/GATA4	15
BP	GO:0060485	mesenchyme development	33/1287	279/18670	0.00170076	0.0287386	0.023457	FGF10/FOXD1/HPN/DLL3/GSC/GBX2/SEMA5B/FGF19/ALX1/ISL1/WNT2/BAMBI/RANBP3L/FOXC2/SEMA3E/LOXL2/GATA5/HMGA2/PITX2/WNT11/SOX11/AMH/FOLR1/WNT3A/TGFB2/ROBO2/TCF15/PBLD/TWIST1/HEY1/SIX1/TMEM100/GATA4	33
BP	GO:0071216	cellular response to biotic stimulus	29/1287	236/18670	0.0017731	0.0298682	0.024379	CXCL9/IL24/EME1/CTSG/CXCL8/HAVCR2/CD68/PF4V1/CD80/IL36G/IL37/CARD17/CXCL11/CXCL1/IL36B/TNF/CLEC7A/CXCL3/CXCL10/CXCL6/CCL3/CXCL5/PPBP/IL36RN/CSF2/CD274/CD86/TNIP3/TREM2	29
BP	GO:0021953	central nervous system neuron differentiation	24/1287	183/18670	0.00178564	0.0299867	0.0244757	EVX1/WNT7A/FAIM2/GBX2/DLX5/LHX1/CHD5/ISL1/WNT2/NPY/SPTBN4/HOXD10/DLX1/DLX2/DKK1/WNT3A/INHBA/WNT3/GDF7/ROBO2/HOXC10/BCL11B/MAPT/DMRT3	24
BP	GO:0000086	G2/M transition of mitotic cell cycle	30/1287	247/18670	0.0017917	0.0299959	0.0244832	PKMYT1/NEK2/CDC6/CENPF/TPX2/CHEK2/PLK1/PLK4/CDC25C/CDC7/BLM/CEP72/HMGA2/DTL/BRCA1/MELK/FOXM1/AURKA/HMMR/DBF4B/CCNB2/HUS1B/CDK1/CLSPN/CDC25A/KIF14/TICRR/ORC1/AURKB/CCNB1	30
BP	GO:0032722	positive regulation of chemokine production	11/1287	58/18670	0.00180605	0.0301433	0.0246035	IFNG/HAVCR2/TRPV4/CHIA/FFAR2/TNF/CLEC7A/IL1RL1/TWIST1/ADCYAP1/ADORA2B	11
BP	GO:0034370	triglyceride-rich lipoprotein particle remodeling	5/1287	14/18670	0.0018271	0.0302165	0.0246633	APOA4/APOA1/GPIHBP1/LIPG/APOC3	5
BP	GO:0036376	sodium ion export across plasma membrane	5/1287	14/18670	0.0018271	0.0302165	0.0246633	ATP1A2/ATP12A/ATP4A/FXYD1/ATP4B	5
BP	GO:0042487	regulation of odontogenesis of dentin-containing tooth	5/1287	14/18670	0.0018271	0.0302165	0.0246633	RSPO2/RUNX2/TNFRSF11B/DMP1/DMRT3	5
BP	GO:0001659	temperature homeostasis	23/1287	173/18670	0.00183806	0.0303057	0.0247361	PRLR/ELOVL3/FOXC2/GHRL/PTH2R/CNR1/PTGER3/PRDM16/YBX2/LEPR/GPR3/TNF/NOVA1/IL1A/TNFSF11/ESRRG/MFAP2/APLN/CIDEA/HOXC10/OXT/ACHE/ADCYAP1	23
BP	GO:0032609	interferon-gamma production	17/1287	113/18670	0.00186287	0.0305227	0.0249132	XCL1/PGLYRP4/IL12RB2/IL20RB/HAVCR2/ISL1/IL23A/ZP3/FOXP3/TNF/CLEC7A/IL1RL1/INHBA/IL36RN/CD274/GATA3/TLR8	17
BP	GO:0045621	positive regulation of lymphocyte differentiation	15/1287	94/18670	0.00186482	0.0305227	0.0249132	ADAM8/IFNG/ZBTB16/IL23A/CD80/FOXP3/RAG1/TNFSF9/HLX/LILRB4/IL2RA/GATA3/CD86/RUNX3/DUSP10	15
BP	GO:0051222	positive regulation of protein transport	47/1287	440/18670	0.00186805	0.0305227	0.0249132	CLEC5A/ADAM8/TP63/IFNG/FGB/SAA1/PLA2G1B/PRR5L/GTSE1/HAVCR2/ISL1/ZIC1/GHRL/TRPV4/KCNB1/ECT2/PAEP/CHIA/FGA/FFAR2/HCAR2/PMAIP1/TGFB2/TNF/IL1RL1/IL1A/ORM2/CCL3/TNFRSF4/RFX6/AIM2/ANXA13/FGG/NR0B2/CD274/VSNL1/GATA3/TLR8/PANX2/MYRIP/GPER1/TWIST1/OSM/MMP12/ACHE/TP73/TREM2	47
BP	GO:0010971	positive regulation of G2/M transition of mitotic cell cycle	7/1287	27/18670	0.00190005	0.0309526	0.0252642	CDC25C/CDC7/DTL/DBF4B/CDK1/CDC25A/CCNB1	7
BP	GO:0071222	cellular response to lipopolysaccharide	26/1287	205/18670	0.00191267	0.0309594	0.0252697	CXCL9/IL24/CTSG/CXCL8/HAVCR2/CD68/PF4V1/CD80/IL36G/IL37/CARD17/CXCL11/CXCL1/IL36B/TNF/CXCL3/CXCL10/CXCL6/CCL3/CXCL5/PPBP/IL36RN/CSF2/CD274/CD86/TNIP3	26
BP	GO:0046688	response to copper ion	9/1287	42/18670	0.00191611	0.0309594	0.0252697	MT1A/CYP1A1/AANAT/LOXL2/MT1H/CDK1/MT1M/IL1A/MT1G	9
BP	GO:0006836	neurotransmitter transport	32/1287	270/18670	0.00191754	0.0309594	0.0252697	DOC2A/SLC18A2/APBA2/CHRNA5/GAD1/WNT7A/ATP1A2/SYT7/SLC6A2/CSPG5/GABRQ/HTR2C/PTPRN2/SYT12/RAB3B/STX1A/PPP1R9A/GRIK5/RIMS3/CNR1/TRPC4/SLC6A7/NLGN1/TNFSF11/SLC6A14/SLC1A2/APLN/CSF2/GPER1/ADCYAP1/KCNJ10/ADORA2B	32
BP	GO:0051235	maintenance of location	36/1287	315/18670	0.00197043	0.0317192	0.0258898	XCL1/SLC18A2/TMSB15A/CXCL9/ATP1A2/S100A7/HTR2C/PLIN5/B4GALNT1/ACACB/ASPM/MSR1/GRIK5/ANGPTL3/SYNE1/ALB/P2RY6/MEST/RYR1/CASQ2/APOA1/FBN2/THY1/FFAR2/CXCL11/RYR2/PDIA2/TNF/CXCL10/ANK2/HAP1/CCL3/CIDEA/MDFI/GPER1/NPSR1	36
BP	GO:1903037	regulation of leukocyte cell-cell adhesion	35/1287	304/18670	0.00199389	0.0320022	0.0261208	XCL1/ADAM8/IFNG/PLA2G2F/LAG3/ICOS/IL20RB/CTLA4/ZBTB16/HAVCR2/IL23A/ZP3/CD80/IDO1/FOXP3/THY1/PAK3/SIRPB1/RAG1/CCL25/CD70/TNFSF9/TNF/CD300A/TNFSF11/HLX/LILRB4/TIGIT/CD274/IL2RA/GATA3/EPO/CD86/RUNX3/DUSP10	35
BP	GO:0022412	cellular process involved in reproduction in multicellular organism	40/1287	361/18670	0.00203969	0.0326411	0.0266423	BRDT/BRCA2/TTK/PTX3/TOP2A/BRIP1/TDRD5/FANCA/PLK1/HORMAD1/ANGPT2/ZBTB16/PTGDR2/ASPM/CHD5/NME5/PACRG/ZP3/KIT/PIWIL1/TRIP13/CABYR/FOXL2/AURKA/EREG/SERPINA5/BOLL/YBX2/PAEP/AMH/NCAPH/CYP26B1/FOLR3/INHBA/SYCP3/ROBO2/KIF18A/CCNA1/DMC1/CCNB1	40
BP	GO:0030282	bone mineralization	17/1287	114/18670	0.002052	0.0327417	0.0267244	PHEX/RSPO2/FZD9/ALOX15/PTHLH/TFAP2A/WNT11/IBSP/CYP27B1/MMP13/FBN2/CCDC154/CLEC3B/CCL3/KL/SNX10/TWIST1	17
BP	GO:1990845	adaptive thermogenesis	21/1287	154/18670	0.00207584	0.0329341	0.0268814	BMP8A/PRLR/ELOVL3/PM20D1/FOXC2/GHRL/PTH2R/TRPV4/PRDM16/YBX2/LEPR/GPR3/NOVA1/ESRRG/MFAP2/SCTR/CIDEA/HOXC10/OXT/ACHE/ADCYAP1	21
BP	GO:0032732	positive regulation of interleukin-1 production	11/1287	59/18670	0.00208425	0.0329341	0.0268814	IFNG/SAA1/HAVCR2/ISL1/MNDA/CLEC7A/ORM2/CCL3/AIM2/TLR8/PANX2	11
BP	GO:0042130	negative regulation of T cell proliferation	11/1287	59/18670	0.00208425	0.0329341	0.0268814	XCL1/PLA2G2F/IL20RB/CTLA4/HAVCR2/CD80/IDO1/FOXP3/CD274/IL2RA/CD86	11
BP	GO:0060348	bone development	27/1287	217/18670	0.00209291	0.0329341	0.0268814	PHEX/MYOC/HOXA11/DLX5/RUNX2/COCH/RANBP3L/TFAP2A/KIT/GHRL/SFRP4/PITX2/RGN/TRPV4/RYR1/MMP13/CYP26B1/CCDC154/SHOX2/COL27A1/POC1A/TNFSF11/COL2A1/VIT/COL7A1/TWIST1/CHAD	27
BP	GO:0051101	regulation of DNA binding	18/1287	124/18670	0.00209432	0.0329341	0.0268814	NEK2/IFNG/LHX2/ISL1/HJURP/HMGA2/CDCA5/SOX11/CDT1/MYOCD/WNT3A/EGF/MDFI/GATA3/LIF/TWIST1/HEY1/MMP9	18
BP	GO:1902107	positive regulation of leukocyte differentiation	20/1287	144/18670	0.00210175	0.0329556	0.026899	ADAM8/IL20/IFNG/ZBTB16/IL23A/CD80/FOXP3/RAG1/TNFSF9/TNF/TNFSF11/HLX/LILRB4/IL2RA/GATA3/CD86/LIF/RUNX3/DUSP10/TREM2	20
BP	GO:0002685	regulation of leukocyte migration	25/1287	196/18670	0.0021385	0.0333398	0.0272126	XCL1/ADAM8/CCL8/MADCAM1/PGF/CCL7/S100A7/CXCL8/IL23A/ZP3/TRPV4/CCL20/PDGFD/THY1/CCL25/TNF/ITGA2B/CD300A/CXCL10/CCL3/PLA2G7/TNFRSF18/CCL24/TREM2/FPR2	25
BP	GO:0010389	regulation of G2/M transition of mitotic cell cycle	25/1287	196/18670	0.0021385	0.0333398	0.0272126	NEK2/CDC6/CENPF/TPX2/PLK1/PLK4/CDC25C/CDC7/BLM/CEP72/HMGA2/DTL/BRCA1/AURKA/HMMR/DBF4B/HUS1B/CDK1/CLSPN/CDC25A/KIF14/TICRR/ORC1/AURKB/CCNB1	25
BP	GO:0042692	muscle cell differentiation	42/1287	385/18670	0.00214796	0.0333916	0.0272549	MYOM2/TNNT1/FGF10/TMOD1/SORBS2/CXCL9/DNER/CAPN9/SYPL2/MYO18B/ADAM12/BHLHA15/KIT/NEB/PI16/MAPK12/CACNA2D2/SYNE1/EREG/PGM5/RBPMS2/RYR1/CASQ2/LDB3/DKK1/CDK1/CYP26B1/MYOCD/WNT3A/SHOX2/CXCL10/ANK2/ITGA8/CDH2/OLFM2/MEGF10/GPER1/HEY1/SIX1/GATA4/CCNB1/NOX4	42
BP	GO:0008344	adult locomotory behavior	13/1287	77/18670	0.00218846	0.0338496	0.0276287	TMOD1/NTF4/ATP1A2/ZIC1/GRIN2D/SPTBN4/SLITRK6/HOXD10/EN1/DMBX1/HOXD9/KCNJ10/DMRT3	13
BP	GO:0048333	mesodermal cell differentiation	8/1287	35/18670	0.00219609	0.0338496	0.0276287	HOXA11/FOXC2/HMGA2/TRIM15/DKK1/WNT3A/INHBA/ITGA8	8
BP	GO:1905332	positive regulation of morphogenesis of an epithelium	8/1287	35/18670	0.00219609	0.0338496	0.0276287	LHX1/WNT2/ITGAX/HOXB7/AR/GATA3/LIF/SIX1	8
BP	GO:0009994	oocyte differentiation	10/1287	51/18670	0.00222102	0.03408	0.0278168	BRCA2/TDRD5/ZP3/TRIP13/FOXL2/AURKA/EREG/YBX2/DMC1/CCNB1	10
BP	GO:0070507	regulation of microtubule cytoskeleton organization	24/1287	186/18670	0.00222395	0.03408	0.0278168	NEK2/SKA1/CHEK1/TPX2/PLK1/CCNF/PSRC1/MAP6/STMN2/PLK4/KIF11/MAPK15/TRPV4/BRCA1/AURKA/FAM107A/CKAP2/WNT3A/SKA3/POC1A/PRKAA2/KIF18A/STIL/MAPT	24
BP	GO:0010001	glial cell differentiation	27/1287	218/18670	0.00223609	0.03408	0.0278168	PLP1/FGF10/MYOC/IFNG/DNER/GPR17/CSPG5/ASPA/RELN/DLX1/LAMC3/SOX11/DLX2/NCMAP/TRPC4/CDK1/TNF/ROR1/KLF15/CDH2/LIF/KCNJ10/DUSP10/TP73/TREM2/FPR2/MAPT	27
BP	GO:0032886	regulation of microtubule-based process	27/1287	218/18670	0.00223609	0.03408	0.0278168	NEK2/SKA1/CHEK1/TCTEX1D2/TPX2/PLK1/CCNF/PSRC1/MAP6/STMN2/PLK4/KIF11/MAPK15/TRPV4/BRCA1/AURKA/FAM107A/CKAP2/WNT3A/CNIH2/SKA3/POC1A/HAP1/PRKAA2/KIF18A/STIL/MAPT	27
BP	GO:0030217	T cell differentiation	29/1287	240/18670	0.00228518	0.0347309	0.028348	ADAM8/IFNG/LAG3/FANCA/RUNX2/CTLA4/ZBTB16/IL23A/KIT/CD80/RORC/FOXP3/FANCD2/RSAD2/LEPR/CYP26B1/RAG1/TNFSF9/HLX/NKX2-3/TNFRSF18/LILRB4/IL2RA/PRR7/GATA3/BCL11B/CD86/RUNX3/DUSP10	29
BP	GO:0032755	positive regulation of interleukin-6 production	15/1287	96/18670	0.00230767	0.0349751	0.0285474	ISL1/TRPV4/IL36G/EREG/IL37/PAEP/IL36B/TNF/CLEC7A/IL36RN/TLR8/CARD9/TWIST1/ADCYAP1/ADORA2B	15
BP	GO:0048245	eosinophil chemotaxis	6/1287	21/18670	0.00233987	0.0353645	0.0288652	CCL8/CCL7/CCL23/CCL3/CCL26/CCL24	6
BP	GO:0009074	aromatic amino acid family catabolic process	7/1287	28/18670	0.00238465	0.0357207	0.0291559	TDO2/KYNU/IL4I1/IDO1/HDC/AMDHD1/CARNS1	7
BP	GO:0035116	embryonic hindlimb morphogenesis	7/1287	28/18670	0.00238465	0.0357207	0.0291559	WNT7A/TP63/RSPO2/ZBTB16/WNT3/AFF3/TWIST1	7
BP	GO:0042730	fibrinolysis	7/1287	28/18670	0.00238465	0.0357207	0.0291559	FGB/FAP/FGA/APOH/FGG/F12/PLAU	7
BP	GO:0033260	nuclear DNA replication	11/1287	60/18670	0.00239626	0.0357207	0.0291559	BRCA2/CDC45/CHEK2/DNA2/POLE2/CDC7/DBF4B/CDT1/RAD51/MCM2/GINS1	11
BP	GO:0043486	histone exchange	11/1287	60/18670	0.00239626	0.0357207	0.0291559	CENPA/CENPH/CENPK/CHD5/HJURP/PIWIL1/CENPW/CENPI/SYCP3/OIP5/CENPM	11
BP	GO:0048477	oogenesis	14/1287	87/18670	0.00240451	0.0357457	0.0291764	BRCA2/PTX3/TDRD5/HORMAD1/ASPM/ZP3/TRIP13/FOXL2/AURKA/EREG/YBX2/AMH/DMC1/CCNB1	14
BP	GO:0044774	mitotic DNA integrity checkpoint	16/1287	106/18670	0.00241463	0.0357984	0.0292194	TOP2A/CDC6/CHEK2/EME1/GTSE1/CDC25C/BLM/HMGA2/AURKA/E2F7/HUS1B/CDK1/CLSPN/TICRR/ORC1/CCNB1	16
BP	GO:0090092	regulation of transmembrane receptor protein serine/threonine kinase signaling pathway	29/1287	241/18670	0.0024314	0.0357999	0.0292206	FGF10/BMP8A/FOXD1/TTK/HTRA4/SOST/BAMBI/BMPER/SFRP4/DLX1/SOX11/GREM2/PRDM16/RBPMS2/CILP/CHRDL1/FBN2/DKK1/MYOCD/FOLR1/INHBE/TGFB2/INHBA/GDF7/PBLD/ITGA8/CIDEA/ONECUT2/GATA4	29
BP	GO:0034767	positive regulation of ion transmembrane transport	21/1287	156/18670	0.00243447	0.0357999	0.0292206	XCL1/WNK4/KCNJ11/LRRC26/CXCL9/IFNG/GALR2/RELN/FXYD1/RGN/P2RY6/THY1/CXCL11/RYR2/CXCL10/ANK2/HAP1/KCNE2/GPER1/TREM2/NPSR1	21
BP	GO:1905952	regulation of lipid localization	21/1287	156/18670	0.00243447	0.0357999	0.0292206	ATP8A1/APOC1/PLIN5/ACACB/PCSK9/MSR1/SPP1/GHRL/ATP8A2/APOA4/MEST/APOA1/TNF/TNFSF11/AGTR1/LIPG/CIDEA/EGF/APOC3/ABCA12/OXT	21
BP	GO:0007204	positive regulation of cytosolic calcium ion concentration	36/1287	319/18670	0.00244281	0.0358256	0.0292416	XCL1/CXCL9/ATP1A2/SAA1/GPR17/GALR2/RIC3/PLA2G1B/HTR2C/PROK2/GRIN2D/GHRL/TRPV4/CNR1/PTGER3/P2RY6/RYR1/CASQ2/THY1/CXCL11/RYR2/CCKBR/CXCL10/ANK2/HAP1/LPAR3/CCL3/AGTR1/CCR8/EPO/GPER1/OXT/ADCYAP1/CIB2/NPSR1/FPR2	36
BP	GO:0051250	negative regulation of lymphocyte activation	20/1287	146/18670	0.00247935	0.0362639	0.0295993	XCL1/PGLYRP4/PLA2G2F/LAG3/IL20RB/CTLA4/HAVCR2/MNDA/CD80/SOX11/IDO1/FOXP3/CD300A/INHBA/HLX/TIGIT/CD274/IL2RA/CD86/RUNX3	20
BP	GO:0002683	negative regulation of immune system process	46/1287	435/18670	0.00252772	0.0368722	0.0300958	XCL1/PGLYRP4/SERPINB4/PLA2G2F/GPR17/LAG3/IL20RB/CTLA4/FCRL3/KIR2DL4/ZBTB16/CD300LF/HAVCR2/ALOX15/MNDA/NLRP6/CD68/CD80/SOX11/IDO1/IL13RA2/CNR1/FOXP3/APOA1/THY1/CCL25/TGFB2/TNF/CD300A/IL1RL1/INHBA/MIXL1/FCRLB/CCL3/HLX/LILRB4/TIGIT/CD274/IL2RA/CD86/GPER1/MMP12/ADCYAP1/RUNX3/DUSP10/MICB	46
BP	GO:0072132	mesenchyme morphogenesis	10/1287	52/18670	0.00258313	0.0375253	0.0306289	ISL1/FOXC2/GATA5/WNT11/WNT3A/TGFB2/ROBO2/TWIST1/HEY1/TMEM100	10
BP	GO:0003128	heart field specification	5/1287	15/18670	0.00258629	0.0375253	0.0306289	ISL1/GATA5/DKK1/WNT3A/ROBO2	5
BP	GO:0050866	negative regulation of cell activation	25/1287	199/18670	0.00263136	0.0380777	0.0310798	XCL1/PGLYRP4/PLA2G2F/LAG3/IL20RB/CTLA4/CD300LF/HAVCR2/MNDA/CD80/SOX11/IDO1/IL13RA2/CNR1/FOXP3/CD300A/INHBA/HLX/FGG/TIGIT/CD274/IL2RA/CD86/GPER1/RUNX3	25
BP	GO:0046394	carboxylic acid biosynthetic process	39/1287	355/18670	0.0026787	0.0386004	0.0315064	PLP1/GAD1/FGF19/CSPG5/PLA2G1B/ASPA/APOC1/AKR1C4/BAAT/NAGS/ELOVL3/ACACB/ACSM1/KYNU/CYP2C9/ALOX15/LDHC/PTGES/CYP1A1/TRIB3/APOA4/FOLH1/RGN/ACSM3/GPT/BRCA1/IDO1/PDK4/PRKAA2/LIPG/ASAH2/BCAN/CARNS1/CYP2C8/EGF/APOC3/ELOVL2/HPGD/SDS	39
BP	GO:0043523	regulation of neuron apoptotic process	26/1287	210/18670	0.00268167	0.0386004	0.0315064	ADAM8/CNTFR/NTF4/FAIM2/FZD9/XRCC2/GABRB3/ISL1/PCSK9/TFAP2A/MYBL2/DLX1/GRIK5/KCNB1/SNCB/TERT/PAK3/TGFB2/TNF/EN1/CCL3/GABRB2/KIF14/EN2/GATA3/SIX1	26
BP	GO:0016266	O-glycan processing	11/1287	61/18670	0.002745	0.0394078	0.0321654	GCNT4/B3GNT4/B3GNT6/MUC12/MUCL1/MUC5AC/A4GNT/MUC16/MUC3A/MUC6/GALNT15	11
BP	GO:0016053	organic acid biosynthetic process	39/1287	356/18670	0.0028141	0.0402934	0.0328883	PLP1/GAD1/FGF19/CSPG5/PLA2G1B/ASPA/APOC1/AKR1C4/BAAT/NAGS/ELOVL3/ACACB/ACSM1/KYNU/CYP2C9/ALOX15/LDHC/PTGES/CYP1A1/TRIB3/APOA4/FOLH1/RGN/ACSM3/GPT/BRCA1/IDO1/PDK4/PRKAA2/LIPG/ASAH2/BCAN/CARNS1/CYP2C8/EGF/APOC3/ELOVL2/HPGD/SDS	39
BP	GO:0031341	regulation of cell killing	15/1287	98/18670	0.00283434	0.0404767	0.0330379	XCL1/PGLYRP4/IFNG/SERPINB4/CD1B/LAG3/KIR2DL4/HAVCR2/IL23A/ULBP2/CLEC7A/CXCL6/RAET1L/ULBP1/MICB	15
BP	GO:0006275	regulation of DNA replication	16/1287	108/18670	0.0029296	0.0415102	0.0338815	FGF10/BRCA2/CDC6/CHEK2/DNA2/CDC7/BLM/DSCC1/EREG/DBF4B/E2F7/CDT1/GLI1/CDK1/ESCO2/TICRR	16
BP	GO:0051225	spindle assembly	16/1287	108/18670	0.0029296	0.0415102	0.0338815	NEK2/TPX2/CHEK2/PLK1/ASPM/CDC20/KIF4A/MYBL2/KIF11/MAPK15/CENPW/AURKA/KIF23/KIFC1/BIRC5/AURKB	16
BP	GO:0071156	regulation of cell cycle arrest	16/1287	108/18670	0.0029296	0.0415102	0.0338815	FGF10/FOXE3/CHEK2/GTSE1/FZD9/CDC25C/HMGA2/BRCA1/FOXM1/AURKA/FAP/E2F7/CDK1/GPER1/CCNB1/TP73	16
BP	GO:0010575	positive regulation of vascular endothelial growth factor production	7/1287	29/18670	0.00295907	0.0417106	0.0340451	NOX1/ISL1/BRCA1/IL1A/CCBE1/GATA4/ADORA2B	7
BP	GO:0060914	heart formation	7/1287	29/18670	0.00295907	0.0417106	0.0340451	ISL1/GATA5/DKK1/FOLR1/WNT3A/ROBO2/SIX1	7
BP	GO:0060538	skeletal muscle organ development	22/1287	169/18670	0.00297271	0.0417946	0.0341136	MYOM2/STRA6/CNTFR/DMRTA2/DNER/FOXL2/HOXD10/SOX11/RYR1/DKK1/CYP26B1/MYOCD/WNT3A/CHRNA1/SHOX2/HLX/HOXD9/MEGF10/TWIST1/SIX1/MSC/VAX1	22
BP	GO:0007131	reciprocal meiotic recombination	10/1287	53/18670	0.002991	0.0418356	0.034147	RAD54L/TOP2A/BRIP1/EME1/SYCE3/TRIP13/CNTD1/RAD51/MND1/DMC1	10
BP	GO:0045840	positive regulation of mitotic nuclear division	10/1287	53/18670	0.002991	0.0418356	0.034147	DLGAP5/ESPL1/UBE2C/CDCA5/AURKA/EREG/CDT1/NUSAP1/IL1A/EGF	10
BP	GO:0019932	second-messenger-mediated signaling	46/1287	439/18670	0.00301562	0.0420718	0.0343398	CXCL9/UCN2/ATP1A2/GALR2/VIP/MAFA/HTR2C/CXCL8/PTGDR2/PTHLH/TNNI3/BHLHA15/GRIN2D/CALML3/PPP1R9A/RGN/CCL20/PTGER3/P2RY6/CASQ2/GPR3/SELE/GUCA2B/CXCL11/RYR2/APLP1/TNF/CDH13/CXCL10/ANK2/HAP1/TNFSF11/CCL3/AGTR1/SCTR/HOMER2/CCR8/GPER1/NMUR1/ADCYAP1/TMEM100/ADORA2B/CHGA/TREM2/FPR2/MAPT	46
BP	GO:0042359	vitamin D metabolic process	6/1287	22/18670	0.00303193	0.0421911	0.0344372	GC/IFNG/CYP1A1/CYP24A1/CYP27B1/TNF	6
BP	GO:0051346	negative regulation of hydrolase activity	48/1287	463/18670	0.00306477	0.0424792	0.0346723	PKMYT1/ITIH5/PTX3/CST6/SERPINB4/WFDC12/APOC1/PLIN5/BIRC7/PTPRN2/ANXA8L1/PPP1R14C/CST4/ANXA8/SERPINB5/TNNI3/HMSD/CSTL1/SPOCD1/PI16/RGN/PPP1R1A/COL4A3/ANGPTL3/SERPINA5/PTTG1/APOA1/CST2/LEPR/CARD17/LAMP3/RAG1/TFPI2/IFIT1/TGFB2/TNF/FZD10/MCM2/APOC3/PPP1R36/CST1/COL7A1/BIRC5/SERPINB7/SERPINA4/MAGEA3/ADCYAP1/MMP9	48
BP	GO:0034612	response to tumor necrosis factor	35/1287	312/18670	0.00306824	0.0424792	0.0346723	XCL1/KCNJ11/CARD14/CCL8/SLC2A4/UBD/CCL7/CHI3L1/CXCL8/TRAIP/TNFRSF11B/ADAMTS12/BRCA1/CCL20/CCL23/APOA1/SELE/CCL25/CD70/TNFSF9/TNF/TNFSF11/TNFRSF25/CCL3/AFF3/TNFRSF4/AIM2/TNFRSF18/CCL26/GATA3/CCL14/GPER1/CCL17/CCL24/TNFRSF9	35
BP	GO:0071466	cellular response to xenobiotic stimulus	23/1287	180/18670	0.00307651	0.0424856	0.0346776	AKR7A3/CHEK2/BAAT/ACSM1/CYP2C9/CYP1A1/RORC/GSTA2/GSTM1/GSTM5/RYR1/CASQ2/CYP26B1/RYR2/APOBEC3A/GSTA3/SULT1B1/DNMT3B/FMO1/CYP2C8/GHR/UGT2B15/CYP26A1	23
BP	GO:0044786	cell cycle DNA replication	12/1287	71/18670	0.00315863	0.043396	0.0354207	BRCA2/CDC45/CHEK2/DNA2/POLE2/CDC7/DBF4B/E2F7/CDT1/RAD51/MCM2/GINS1	12
BP	GO:0071827	plasma lipoprotein particle organization	9/1287	45/18670	0.00316201	0.043396	0.0354207	APOC1/APOA4/ALB/APOA1/GPIHBP1/AGTR1/LIPG/PLA2G7/APOC3	9
BP	GO:0071542	dopaminergic neuron differentiation	8/1287	37/18670	0.00318696	0.043396	0.0354207	DMRTA2/RSPO2/WNT2/LMX1B/DKK1/WNT3A/EN1/WNT3	8
BP	GO:1905314	semi-lunar valve development	8/1287	37/18670	0.00318696	0.043396	0.0354207	STRA6/GATA5/TGFB2/ROBO2/GATA3/TWIST1/HEY1/GATA4	8
BP	GO:2000403	positive regulation of lymphocyte migration	8/1287	37/18670	0.00318696	0.043396	0.0354207	XCL1/ADAM8/MADCAM1/CCL7/S100A7/CCL20/CXCL10/CCL3	8
BP	GO:0071772	response to BMP	22/1287	170/18670	0.00319827	0.043396	0.0354207	BMP8A/FOXD1/SOST/DLX5/RUNX2/BMPER/SFRP4/GATA5/ADAMTS12/DLX1/SOX11/GREM2/RBPMS2/CHRDL1/AMH/DKK1/RYR2/GDF7/COL2A1/GATA3/TMEM100/GATA4	22
BP	GO:0071773	cellular response to BMP stimulus	22/1287	170/18670	0.00319827	0.043396	0.0354207	BMP8A/FOXD1/SOST/DLX5/RUNX2/BMPER/SFRP4/GATA5/ADAMTS12/DLX1/SOX11/GREM2/RBPMS2/CHRDL1/AMH/DKK1/RYR2/GDF7/COL2A1/GATA3/TMEM100/GATA4	22
BP	GO:0032392	DNA geometric change	17/1287	119/18670	0.00325569	0.0440653	0.0359669	RAD54L/TOP2A/BRIP1/POLQ/CDC45/DNA2/CHD5/BLM/RECQL4/DSCC1/RAD51/PIF1/GINS2/MCM2/ERCC6L/GINS4/GINS1	17
BP	GO:0048863	stem cell differentiation	30/1287	257/18670	0.00327286	0.0441877	0.0360669	NTF4/WNT7A/TP63/GSC/GBX2/SEMA5B/FGF19/ALX1/RUNX2/ISL1/FOXC2/KIT/SEMA3E/LMO1/HMGA2/PITX2/SOX11/MYOCD/FOLR1/WNT3A/TGFB2/WNT3/POU6F2/GATA3/LIF/TWIST1/SIX3/OSM/GATA4/TP73	30
BP	GO:0098656	anion transmembrane transport	33/1287	291/18670	0.00334656	0.0450501	0.0367708	GABRA3/STRA6/ATP1A2/SLC4A11/CLIC6/CLCA2/SLC9A2/SLC5A12/GABRQ/ACACB/SLC16A7/GABRB3/SLC16A10/AQP9/CLDN4/GABRE/SLC13A5/SLC9A4/FXYD1/GABRR1/SLC26A9/SLC26A7/FOLR1/SLC6A7/PRKAA2/GABRB2/SLC4A4/SLC6A14/SLC1A2/SLC7A9/GABRD/ADAMTS8/KCNJ10	33
BP	GO:0042756	drinking behavior	4/1287	10/18670	0.00336986	0.0450501	0.0367708	EN1/MMP17/APLN/OXT	4
BP	GO:0051231	spindle elongation	4/1287	10/18670	0.00336986	0.0450501	0.0367708	KIF4A/KIF23/PRC1/AURKB	4
BP	GO:1902101	positive regulation of metaphase/anaphase transition of cell cycle	4/1287	10/18670	0.00336986	0.0450501	0.0367708	DLGAP5/ESPL1/MAPK15/CDT1	4
BP	GO:0016331	morphogenesis of embryonic epithelium	20/1287	150/18670	0.00340719	0.0454375	0.037087	FGF10/CTHRC1/TP63/TBX18/ALX1/LHX2/WNT2/TFAP2A/SOX11/SALL4/FOLR1/TGFB2/FZD2/GDF7/AR/GATA3/WNT7B/TWIST1/SIX1/STIL	20
BP	GO:0010524	positive regulation of calcium ion transport into cytosol	10/1287	54/18670	0.0034486	0.0457655	0.0373547	XCL1/CXCL9/PLA2G1B/P2RY6/THY1/CXCL11/CXCL10/HAP1/GPER1/NPSR1	10
BP	GO:0035825	homologous recombination	10/1287	54/18670	0.0034486	0.0457655	0.0373547	RAD54L/TOP2A/BRIP1/EME1/SYCE3/TRIP13/CNTD1/RAD51/MND1/DMC1	10
BP	GO:0032508	DNA duplex unwinding	16/1287	110/18670	0.0035322	0.0465054	0.0379587	TOP2A/BRIP1/POLQ/CDC45/DNA2/CHD5/BLM/RECQL4/DSCC1/RAD51/PIF1/GINS2/MCM2/ERCC6L/GINS4/GINS1	16
BP	GO:0002643	regulation of tolerance induction	5/1287	16/18670	0.0035504	0.0465054	0.0379587	HAVCR2/IDO1/FOXP3/CD274/IL2RA	5
BP	GO:0002830	positive regulation of type 2 immune response	5/1287	16/18670	0.0035504	0.0465054	0.0379587	XCL1/IDO1/RSAD2/GATA3/CD86	5
BP	GO:0051447	negative regulation of meiotic cell cycle	5/1287	16/18670	0.0035504	0.0465054	0.0379587	TTK/HORMAD1/TRIP13/FBXO43/LIF	5
BP	GO:0060850	regulation of transcription involved in cell fate commitment	5/1287	16/18670	0.0035504	0.0465054	0.0379587	EVX1/CHD5/RORC/DLX1/DLX2	5
BP	GO:0002698	negative regulation of immune effector process	17/1287	120/18670	0.00355565	0.0465054	0.0379587	XCL1/PGLYRP4/SERPINB4/IL20RB/FCRL3/KIR2DL4/HAVCR2/IL13RA2/FOXP3/APOA1/TGFB2/TNF/CD300A/HLX/IL2RA/DUSP10/MICB	17
BP	GO:0007219	Notch signaling pathway	24/1287	193/18670	0.00361378	0.0470419	0.0383965	FGF10/SORBS2/KCNA5/DLGAP5/GRIP2/TP63/DLL3/MAGEA1/DNER/FOXC2/KIT/GATA5/DLX1/DLX2/TGFB2/MESP2/BEND6/GAS2/ROBO2/EGF/NR0B2/IL2RA/HEY1/TMEM100	24
BP	GO:0021772	olfactory bulb development	7/1287	30/18670	0.0036336	0.0470419	0.0383965	LHX2/DLX5/EFNA2/DLX2/FEZF1/ROBO2/KIF14	7
BP	GO:0042759	long-chain fatty acid biosynthetic process	7/1287	30/18670	0.0036336	0.0470419	0.0383965	PLP1/CYP2C9/ALOX15/CYP1A1/ASAH2/CYP2C8/HPGD	7
BP	GO:1902751	positive regulation of cell cycle G2/M phase transition	7/1287	30/18670	0.0036336	0.0470419	0.0383965	CDC25C/CDC7/DTL/DBF4B/CDK1/CDC25A/CCNB1	7
BP	GO:0060537	muscle tissue development	43/1287	408/18670	0.00363989	0.0470419	0.0383965	MYOM2/SORBS2/STRA6/DMRTA2/CENPF/DNER/MYO18B/ISL1/WNT2/TNNI3/FOXC2/NEB/GATA5/PI16/COL11A1/FOXL2/HOXD10/SOX11/PGM5/RYR1/GLI1/DKK1/CDK1/CYP26B1/MYOCD/WNT3A/RYR2/TGFB2/CHRNA1/SHOX2/HLX/ITGA8/HOXD9/MEGF10/KCNK2/TWIST1/SIX1/GATA4/MSC/CCNB1/TP73/NOX4/VAX1	43
BP	GO:0034764	positive regulation of transmembrane transport	25/1287	204/18670	0.00366642	0.0471608	0.0384936	XCL1/WNK4/KCNJ11/LRRC26/CXCL9/IFNG/FGF19/GALR2/RELN/FXYD1/RGN/P2RY6/TERT/THY1/CXCL11/RYR2/CXCL10/ANK2/HAP1/KLF15/SLC1A2/KCNE2/GPER1/TREM2/NPSR1	25
BP	GO:0035265	organ growth	25/1287	204/18670	0.00366642	0.0471608	0.0384936	FGF10/SORBS2/RSPO2/ACACB/COCH/WNT2/FOXC2/PI16/CACNA2D2/MMP13/LEPR/GLI1/CDK1/TGFB2/COL27A1/POC1A/HLX/AR/VIT/PSAPL1/COL7A1/KCNK2/GATA4/CCNB1/TP73	25
BP	GO:0022602	ovulation cycle process	9/1287	46/18670	0.00369536	0.0474208	0.0387058	PTX3/PTPRN/ZP3/EREG/AMH/TGFB2/INHBA/GAS2/ROBO2	9
BP	GO:0007050	cell cycle arrest	28/1287	237/18670	0.00371193	0.0475214	0.0387879	RPRM/FGF10/IFNG/FOXE3/CHEK2/DDIAS/GTSE1/FZD9/CXCL8/PRR11/CDC25C/HMGA2/MAPK12/BRCA1/FOXM1/AURKA/FAP/E2F7/CDKN3/CDK1/TGFB2/INHBA/PRKAA2/MTBP/GAS2/GPER1/CCNB1/TP73	28
BP	GO:1904951	positive regulation of establishment of protein localization	47/1287	456/18670	0.00375939	0.0480161	0.0391917	CLEC5A/ADAM8/TP63/IFNG/FGB/SAA1/PLA2G1B/PRR5L/GTSE1/HAVCR2/ISL1/ZIC1/GHRL/TRPV4/KCNB1/ECT2/PAEP/CHIA/FGA/FFAR2/HCAR2/PMAIP1/TGFB2/TNF/IL1RL1/IL1A/ORM2/CCL3/TNFRSF4/RFX6/AIM2/ANXA13/FGG/NR0B2/CD274/VSNL1/GATA3/TLR8/PANX2/MYRIP/GPER1/TWIST1/OSM/MMP12/ACHE/TP73/TREM2	47
BP	GO:0016572	histone phosphorylation	8/1287	38/18670	0.00379728	0.0483864	0.039494	CHEK1/HMGA2/AURKA/CDK1/PRKAA2/TWIST1/AURKB/CCNB1	8
BP	GO:0032611	interleukin-1 beta production	15/1287	101/18670	0.00380689	0.0483955	0.0395014	GBP5/IFNG/ISL1/MNDA/GHRL/CMA1/APOA1/CARD17/CLEC7A/ORM2/CCL3/AIM2/TLR8/SUCNR1/TREM2	15
BP	GO:0032642	regulation of chemokine production	13/1287	82/18670	0.00386453	0.0484676	0.0395603	IFNG/HAVCR2/TRPV4/CHIA/FFAR2/TNF/CLEC7A/IL1RL1/CXCL6/TWIST1/ADCYAP1/ADORA2B/TREM2	13
BP	GO:0051279	regulation of release of sequestered calcium ion into cytosol	13/1287	82/18670	0.00386453	0.0484676	0.0395603	XCL1/CXCL9/ATP1A2/P2RY6/CASQ2/THY1/CXCL11/RYR2/CXCL10/ANK2/HAP1/GPER1/NPSR1	13
BP	GO:1905954	positive regulation of lipid localization	13/1287	82/18670	0.00386453	0.0484676	0.0395603	ATP8A1/PLIN5/ACACB/MSR1/SPP1/GHRL/ATP8A2/APOA1/TNFSF11/LIPG/CIDEA/ABCA12/OXT	13
BP	GO:0010954	positive regulation of protein processing	6/1287	23/18670	0.00386601	0.0484676	0.0395603	ADAM8/HPN/NKD2/CLEC3B/CCBE1/F12	6
BP	GO:0032753	positive regulation of interleukin-4 production	6/1287	23/18670	0.00386601	0.0484676	0.0395603	IL20RB/HAVCR2/ZP3/FOXP3/GATA3/CD86	6
BP	GO:0051004	regulation of lipoprotein lipase activity	6/1287	23/18670	0.00386601	0.0484676	0.0395603	APOC1/APOA4/ANGPTL3/GPIHBP1/APOH/APOC3	6
BP	GO:0001704	formation of primary germ layer	17/1287	121/18670	0.00387805	0.0485068	0.0395922	HOXA11/LHX1/FOXC2/ATOH8/HMGA2/COL11A1/WNT11/TRIM15/DKK1/WNT3A/MESP2/INHBA/MIXL1/WNT3/ITGA8/COL7A1/MMP9	17
BP	GO:0002833	positive regulation of response to biotic stimulus	29/1287	249/18670	0.00391645	0.0488747	0.0398925	GBP5/ADAM8/LAG3/MUC12/MUCL1/KIR2DL4/COCH/MUC5AC/HAVCR2/MNDA/PGC/ZBP1/TRIM15/EREG/PAK3/FFAR2/MUC16/ULBP2/MUC3A/RAET1L/AIM2/CD274/MUC6/TLR8/CARD9/ULBP1/MMP12/MICB/FPR2	29
BP	GO:0051048	negative regulation of secretion	28/1287	238/18670	0.00393816	0.0490332	0.0400219	WNK4/KCNJ11/BMP8A/GHRL/PPP1R9A/IL11/IL13RA2/CNR1/PTGER3/KCNB1/FOXP3/RSAD2/APOA1/TFF2/CARD17/TNF/CD300A/INHBA/TNFRSF4/IL36RN/CIDEA/EGF/VSNL1/TLR8/LIF/OXT/OSM/CHGA	28
BP	GO:0001541	ovarian follicle development	10/1287	55/18670	0.00396005	0.0491932	0.0401525	PTX3/ZP3/KIT/FOXL2/EREG/AMH/INHBA/GAS2/DMC1/ADCYAP1	10
BP	GO:0000187	activation of MAPK activity	20/1287	152/18670	0.00397011	0.0492059	0.0401628	FGF10/SAA1/PLA2G1B/BIRC7/DUSP9/PROK2/KIT/GHRL/PAK3/CDK1/TNF/TNFSF11/LPAR3/IQGAP3/EGF/WNT7B/GHR/CHRNA7/ADORA2B/TP73	20
BP	GO:0060350	endochondral bone morphogenesis	12/1287	73/18670	0.00399691	0.0494254	0.040342	HOXA11/DLX5/RUNX2/COCH/TRPV4/MMP13/SHOX2/COL27A1/POC1A/COL2A1/VIT/COL7A1	12
CC	GO:0062023	collagen-containing extracellular matrix	66/1359	406/19717	5.42819e-11	2.86066e-08	2.38269e-08	LAMA1/FGF10/CTHRC1/ADAMTS20/ITIH5/MYOC/ABI3BP/NTN3/FGB/S100A7/SOST/EGFL6/CTSG/COCH/ANXA8/WNT2/ZP3/LRRC15/LOXL2/COL11A1/APOA4/PODNL1/LAMC3/COL4A3/COL5A3/SERPINA5/COL24A1/CMA1/CILP/APOA1/ACAN/FBN2/FGA/TINAG/INHBE/APLP1/TGFB2/CLEC3B/COL27A1/DPT/APOH/CDH13/ORM2/COL10A1/COL11A2/MFAP2/RELL2/NCAM1/GPC2/CDH2/FGG/APOC3/COL2A1/ADAMDEC1/VIT/COL7A1/F12/SBSPON/TNXB/ADAMTS8/OGN/ACHE/MMP9/HMCN2/MMRN1/PRSS1	66
CC	GO:0000793	condensed chromosome	44/1359	223/19717	1.86791e-10	4.92193e-08	4.09956e-08	NCAPG/CENPE/NEK2/BRCA2/TOP2A/SKA1/CENPA/CHEK1/CENPF/NDC80/CENPH/SPC24/PLK1/HORMAD1/CENPK/MKI67/MAD2L1/BLM/HJURP/SYCE3/KIF2C/CDCA5/CENPW/BRCA1/AURKA/FANCD2/SMC1B/CDT1/RAD51/KNTC1/NCAPH/HUS1B/SKA3/NUF2/BUB1/SPC25/SYCP3/CENPM/ERCC6L/BIRC5/DMC1/AURKB/CCNB1/BUB1B	44
CC	GO:0000775	chromosome, centromeric region	39/1359	193/19717	9.72185e-10	1.47783e-07	1.23091e-07	NCAPG/CENPE/NEK2/TTK/SKA1/CENPA/CENPF/NDC80/CENPH/SPC24/PLK1/CENPK/MAD2L1/HJURP/KIF2C/CDCA5/DSCC1/CENPW/AURKA/SMC1B/CDT1/KNTC1/ESCO2/CDCA8/SKA3/NUF2/BUB1/SPC25/CENPI/SYCP3/MTBP/KIF18A/OIP5/CENPM/ERCC6L/BIRC5/AURKB/CCNB1/BUB1B	39
CC	GO:0031225	anchored component of membrane	36/1359	170/19717	1.12169e-09	1.47783e-07	1.23091e-07	TREH/NTM/CA4/GP2/CNTFR/GFRA1/LY6K/LYPD1/CD177/RAB3B/PSCA/RAB3C/LY6H/EFNA2/VNN3/LYPD8/RTN4R/GPIHBP1/THY1/FOLR3/FOLR1/ULBP2/CDH13/NEGR1/RTN4RL2/ALPI/MMP17/RAET1L/NCAM1/RGS7BP/GPC2/BCAN/PRSS21/ULBP1/ALPP/ACHE	36
CC	GO:1902495	transmembrane transporter complex	53/1359	324/19717	3.43899e-09	3.62469e-07	3.01907e-07	GABRA3/KCNJ11/LRRC26/CHRNA5/KCNA5/ATP1A2/FXYD4/CLIC6/KCNJ14/GABRQ/GABRB3/CLDN4/GABRE/STX1A/KCNS1/CNGB1/ATP12A/KCNC3/GRIN2D/SCN3A/FXYD1/SCNN1B/KCNS3/SHISA6/GABRR1/GRIK5/CACNA2D2/KCNB1/SCNN1G/KCNG1/RYR1/TRPC4/CASQ2/KCND2/KCNMA1/KCNJ16/ATP4B/KCNF1/RYR2/CHRNA1/CNIH2/NLGN1/GABRB2/GRIN3B/SCN7A/CNTNAP2/KCNE2/OLFM2/KCNG3/KCNK2/GABRD/CHRNA7/SHISA8	53
CC	GO:0000779	condensed chromosome, centromeric region	28/1359	118/19717	5.53816e-09	4.86435e-07	4.0516e-07	NCAPG/CENPE/NEK2/SKA1/CENPA/CENPF/NDC80/CENPH/SPC24/PLK1/CENPK/MAD2L1/HJURP/KIF2C/CENPW/AURKA/CDT1/KNTC1/SKA3/NUF2/BUB1/SPC25/CENPM/ERCC6L/BIRC5/AURKB/CCNB1/BUB1B	28
CC	GO:1990351	transporter complex	53/1359	332/19717	8.17896e-09	5.45801e-07	4.54607e-07	GABRA3/KCNJ11/LRRC26/CHRNA5/KCNA5/ATP1A2/FXYD4/CLIC6/KCNJ14/GABRQ/GABRB3/CLDN4/GABRE/STX1A/KCNS1/CNGB1/ATP12A/KCNC3/GRIN2D/SCN3A/FXYD1/SCNN1B/KCNS3/SHISA6/GABRR1/GRIK5/CACNA2D2/KCNB1/SCNN1G/KCNG1/RYR1/TRPC4/CASQ2/KCND2/KCNMA1/KCNJ16/ATP4B/KCNF1/RYR2/CHRNA1/CNIH2/NLGN1/GABRB2/GRIN3B/SCN7A/CNTNAP2/KCNE2/OLFM2/KCNG3/KCNK2/GABRD/CHRNA7/SHISA8	53
CC	GO:0000776	kinetochore	30/1359	135/19717	8.28541e-09	5.45801e-07	4.54607e-07	CENPE/NEK2/TTK/SKA1/CENPA/CENPF/NDC80/CENPH/SPC24/PLK1/CENPK/MAD2L1/HJURP/KIF2C/CENPW/CDT1/KNTC1/SKA3/NUF2/BUB1/SPC25/CENPI/MTBP/KIF18A/CENPM/ERCC6L/BIRC5/AURKB/CCNB1/BUB1B	30
CC	GO:0000777	condensed chromosome kinetochore	25/1359	105/19717	3.34758e-08	1.96019e-06	1.63268e-06	CENPE/NEK2/SKA1/CENPA/CENPF/NDC80/CENPH/SPC24/PLK1/CENPK/MAD2L1/HJURP/KIF2C/CENPW/CDT1/KNTC1/SKA3/NUF2/BUB1/SPC25/CENPM/ERCC6L/BIRC5/CCNB1/BUB1B	25
CC	GO:0034702	ion channel complex	48/1359	301/19717	4.25513e-08	2.24245e-06	1.86778e-06	GABRA3/KCNJ11/LRRC26/CHRNA5/KCNA5/CLIC6/KCNJ14/GABRQ/GABRB3/CLDN4/GABRE/STX1A/KCNS1/CNGB1/KCNC3/GRIN2D/SCN3A/SCNN1B/KCNS3/SHISA6/GABRR1/GRIK5/CACNA2D2/KCNB1/SCNN1G/KCNG1/RYR1/TRPC4/CASQ2/KCND2/KCNMA1/KCNJ16/KCNF1/RYR2/CHRNA1/CNIH2/NLGN1/GABRB2/GRIN3B/SCN7A/CNTNAP2/KCNE2/OLFM2/KCNG3/KCNK2/GABRD/CHRNA7/SHISA8	48
CC	GO:0098687	chromosomal region	52/1359	347/19717	9.49209e-08	4.54757e-06	3.78775e-06	NCAPG/CENPE/NEK2/BRCA2/TTK/SKA1/CENPA/CHEK1/CENPF/CHEK2/NDC80/CENPH/DNA2/SPC24/PLK1/CENPK/MAD2L1/BLM/HJURP/KIF2C/RECQL4/CDCA5/DSCC1/CENPW/AURKA/SMC1B/CDT1/RAD51/KNTC1/PIF1/TERT/CDK1/ESCO2/CDCA8/SKA3/NUF2/BUB1/SPC25/CENPI/SYCP3/MTBP/MCM2/KIF18A/OIP5/CENPM/ERCC6L/BIRC5/ORC1/DMC1/AURKB/CCNB1/BUB1B	52
CC	GO:0000794	condensed nuclear chromosome	23/1359	99/19717	1.89737e-07	8.3326e-06	6.94037e-06	NEK2/BRCA2/CENPA/CHEK1/NDC80/PLK1/HORMAD1/CENPK/BLM/SYCE3/BRCA1/AURKA/SMC1B/RAD51/NCAPH/HUS1B/NUF2/BUB1/SYCP3/DMC1/AURKB/CCNB1/BUB1B	23
CC	GO:0005876	spindle microtubule	17/1359	59/19717	2.79807e-07	1.13429e-05	9.44774e-06	CENPE/SKA1/PLK1/PSRC1/KIF4A/CAPN6/KIF11/AURKA/KNTC1/NUSAP1/CDK1/SKA3/KIF18B/KIF18A/PRC1/BIRC5/AURKB	17
CC	GO:0032589	neuron projection membrane	16/1359	57/19717	9.23435e-07	3.24649e-05	2.70406e-05	GABRA3/KCNJ11/LAMP5/UNC5A/GABRE/KCNC3/SHISA6/KCNB1/THY1/ROBO2/CNTNAP2/SLC1A2/ITGA8/GPER1/SHISA8/MAPT	16
CC	GO:0009897	external side of plasma membrane	54/1359	393/19717	9.24049e-07	3.24649e-05	2.70406e-05	CA4/CNTFR/CXCL9/IL12RB2/SLC2A4/GFRA1/FGB/CD1B/PRLR/LAG3/ICOS/CTSV/AQP4/FCGR3A/CTLA4/PCSK9/WNT2/KIT/CD80/SCNN1B/IL13RA2/SERPINA5/SCNN1G/RTN4R/LEPR/GPIHBP1/FGA/THY1/FOLR3/FOLR1/ULBP2/TNF/NLGN1/ITGA2B/CDH13/CXCL10/IL1RL1/RTN4RL2/LIFR/TNFRSF4/RAET1L/NCAM1/FGG/CD274/CCR8/SCUBE1/IL2RA/TLR8/GHR/CD86/ULBP1/SSC4D/MICB/TNFRSF9	54
CC	GO:0000940	condensed chromosome outer kinetochore	8/1359	14/19717	1.02979e-06	3.36637e-05	2.8039e-05	SKA1/CENPF/NDC80/PLK1/SKA3/BUB1/CCNB1/BUB1B	8
CC	GO:0034703	cation channel complex	36/1359	220/19717	1.08592e-06	3.36637e-05	2.8039e-05	KCNJ11/LRRC26/KCNA5/KCNJ14/STX1A/KCNS1/CNGB1/KCNC3/GRIN2D/SCN3A/SCNN1B/KCNS3/SHISA6/GRIK5/CACNA2D2/KCNB1/SCNN1G/KCNG1/RYR1/TRPC4/CASQ2/KCND2/KCNMA1/KCNJ16/KCNF1/RYR2/CNIH2/NLGN1/GRIN3B/SCN7A/CNTNAP2/KCNE2/OLFM2/KCNG3/KCNK2/SHISA8	36
CC	GO:0000778	condensed nuclear chromosome kinetochore	8/1359	15/19717	2.07288e-06	6.06893e-05	5.05492e-05	CENPA/NDC80/PLK1/CENPK/NUF2/BUB1/CCNB1/BUB1B	8
CC	GO:0000780	condensed nuclear chromosome, centromeric region	10/1359	26/19717	4.47694e-06	0.000124176	0.000103428	CENPA/NDC80/PLK1/CENPK/AURKA/NUF2/BUB1/AURKB/CCNB1/BUB1B	10
CC	GO:0005819	spindle	46/1359	347/19717	1.49529e-05	0.00039401	0.000328177	CENPE/NEK2/DLGAP5/TTK/SKA1/TCTEX1D2/CDC6/CENPF/TPX2/WDR62/CEP19/PLK1/PSRC1/ASPM/CDC20/KIF4A/MAD2L1/ESPL1/CAPN6/CDC7/KIF11/MAPK15/AURKA/ECT2/KNTC1/KIF23/NUSAP1/CDK1/CKAP2/CDCA8/CKAP2L/KIFC1/SKA3/POC1A/KIF20A/SHCBP1/KIF18B/KIF14/KIF18A/KIF15/PRC1/BIRC5/AUNIP/AURKB/CCNB1/BUB1B	46
CC	GO:0034705	potassium channel complex	19/1359	96/19717	2.55288e-05	0.00064065	0.000533609	KCNJ11/LRRC26/KCNA5/KCNJ14/STX1A/KCNS1/KCNC3/KCNS3/GRIK5/KCNB1/KCNG1/KCND2/KCNMA1/KCNJ16/KCNF1/CNTNAP2/KCNE2/KCNG3/KCNK2	19
CC	GO:0008076	voltage-gated potassium channel complex	17/1359	87/19717	7.92705e-05	0.00189889	0.00158162	LRRC26/KCNA5/KCNJ14/STX1A/KCNS1/KCNC3/KCNS3/KCNB1/KCNG1/KCND2/KCNMA1/KCNJ16/KCNF1/CNTNAP2/KCNE2/KCNG3/KCNK2	17
CC	GO:0005788	endoplasmic reticulum lumen	40/1359	309/19717	8.93422e-05	0.0020471	0.00170507	WNT7A/SCG3/STC2/PTPRN2/P4HA3/PCSK9/IL23A/SPP1/GHRL/ARSI/COL11A1/APOA4/DMP1/COL4A3/PDGFD/COL5A3/ALB/COL24A1/CASQ2/APOA1/CHRDL1/SRL/FGA/WNT3A/EVA1A/PDIA2/COL27A1/IGFBP1/WNT3/COL10A1/COL11A2/CHGB/ADAMTSL1/FMO1/CDH2/FGG/COL2A1/COL7A1/WNT7B/COL22A1	40
CC	GO:0000800	lateral element	6/1359	13/19717	0.000119319	0.00262004	0.00218228	BRCA2/BLM/BRCA1/SMC1B/RAD51/SYCP3	6
CC	GO:0034358	plasma lipoprotein particle	10/1359	37/19717	0.000146066	0.00296065	0.00246597	SAA1/SAA2/APOC1/MSR1/APOA4/SAA4/APOA1/APOH/PLA2G7/APOC3	10
CC	GO:1990777	lipoprotein particle	10/1359	37/19717	0.000146066	0.00296065	0.00246597	SAA1/SAA2/APOC1/MSR1/APOA4/SAA4/APOA1/APOH/PLA2G7/APOC3	10
CC	GO:0098644	complex of collagen trimers	7/1359	19/19717	0.000175381	0.00330093	0.0027494	COL11A1/COL4A3/COL5A3/COL27A1/COL11A2/COL2A1/COL7A1	7
CC	GO:1902711	GABA-A receptor complex	7/1359	19/19717	0.000175381	0.00330093	0.0027494	GABRA3/GABRQ/GABRB3/GABRE/GABRR1/GABRB2/GABRD	7
CC	GO:0030673	axolemma	6/1359	14/19717	0.000196635	0.00357333	0.00297629	KCNJ11/THY1/ROBO2/CNTNAP2/SLC1A2/MAPT	6
CC	GO:0032994	protein-lipid complex	10/1359	39/19717	0.00023494	0.00412711	0.00343754	SAA1/SAA2/APOC1/MSR1/APOA4/SAA4/APOA1/APOH/PLA2G7/APOC3	10
CC	GO:0034364	high-density lipoprotein particle	8/1359	26/19717	0.000253804	0.00418016	0.00348172	SAA1/SAA2/APOC1/APOA4/SAA4/APOA1/APOH/APOC3	8
CC	GO:1902710	GABA receptor complex	7/1359	20/19717	0.000253823	0.00418016	0.00348172	GABRA3/GABRQ/GABRB3/GABRE/GABRR1/GABRB2/GABRD	7
CC	GO:0005581	collagen trimer	16/1359	87/19717	0.000265763	0.00424415	0.00353503	CTHRC1/C1QTNF7/C1QTNF6/MSR1/COL11A1/C1QL4/COL4A3/COL5A3/COL24A1/COL27A1/COL10A1/COL11A2/COL2A1/CCBE1/COL7A1/COL22A1	16
CC	GO:0032590	dendrite membrane	10/1359	40/19717	0.000294091	0.0045113	0.00375754	GABRA3/LAMP5/GABRE/KCNC3/SHISA6/KCNB1/THY1/ITGA8/GPER1/SHISA8	10
CC	GO:0005871	kinesin complex	12/1359	55/19717	0.000299612	0.0045113	0.00375754	CENPE/KIF4A/KIF2C/KIF11/KLC3/KIF23/KIFC1/KIF20A/KIF18B/KIF14/KIF18A/KIF15	12
CC	GO:0051233	spindle midzone	9/1359	34/19717	0.000370932	0.00543003	0.00452277	CENPE/CDC6/PLK1/AURKA/CDCA8/KIF18B/KIF14/KIF18A/AURKB	9
CC	GO:0001533	cornified envelope	13/1359	65/19717	0.000421555	0.00600431	0.0050011	DSC3/CST6/DSG3/LCE1F/LCE1C/SPRR2D/TCHH/DSC1/SPRR4/PRR9/SPRR2G/LCE3D/SPRR2B	13
CC	GO:0072686	mitotic spindle	18/1359	109/19717	0.000452563	0.00627633	0.00522766	CENPE/SKA1/TPX2/ASPM/MAD2L1/ESPL1/CDC7/KIF11/AURKA/ECT2/KIF23/NUSAP1/CDK1/CKAP2L/KIFC1/KIF18B/KIF18A/AURKB	18
CC	GO:0005583	fibrillar collagen trimer	5/1359	11/19717	0.000501927	0.00661289	0.00550799	COL11A1/COL5A3/COL27A1/COL11A2/COL2A1	5
CC	GO:0098643	banded collagen fibril	5/1359	11/19717	0.000501927	0.00661289	0.00550799	COL11A1/COL5A3/COL27A1/COL11A2/COL2A1	5
CC	GO:0005796	Golgi lumen	17/1359	102/19717	0.000577658	0.00742502	0.00618443	MMP11/WNT7A/CSPG5/MUC12/MUCL1/MUC5AC/DEFB4A/ACAN/WNT3A/MUC16/WNT3/MUC3A/GPC2/BCAN/MUC6/WNT7B/OGN	17
CC	GO:0046658	anchored component of plasma membrane	12/1359	59/19717	0.000592164	0.00743025	0.00618878	TREH/CA4/RTN4R/GPIHBP1/THY1/FOLR3/FOLR1/ULBP2/RTN4RL2/RGS7BP/GPC2/ULBP1	12
CC	GO:0000922	spindle pole	23/1359	164/19717	0.000891331	0.010924	0.00909878	NEK2/DLGAP5/TCTEX1D2/CDC6/CENPF/TPX2/WDR62/CEP19/PLK1/PSRC1/ASPM/CDC20/MAD2L1/KIF11/AURKA/KNTC1/CKAP2/CKAP2L/POC1A/PRC1/AUNIP/AURKB/CCNB1	23
CC	GO:0016323	basolateral plasma membrane	28/1359	217/19717	0.00100773	0.0120698	0.0100532	MLC1/SLC4A11/CLCA2/SLCO1B3/AQP4/CLDN7/SLC16A10/AQP9/CLDN4/ATP12A/SLC9A4/ATP6V1B1/P2RY6/TRPC4/SLC26A7/VSIG1/LEPR/GPIHBP1/KCNJ16/NKD2/FOLR1/ANK2/SLC4A4/SLC2A9/CDH2/HPGD/KCNJ10/SLCO4C1	28
CC	GO:0032591	dendritic spine membrane	5/1359	13/19717	0.00124445	0.0142571	0.011875	KCNC3/SHISA6/ITGA8/GPER1/SHISA8	5
CC	GO:0042627	chylomicron	5/1359	13/19717	0.00124445	0.0142571	0.011875	APOC1/APOA4/APOA1/APOH/APOC3	5
CC	GO:0031362	anchored component of external side of plasma membrane	6/1359	19/19717	0.0013174	0.0143075	0.0119169	CA4/RTN4R/GPIHBP1/THY1/FOLR3/FOLR1	6
CC	GO:0000795	synaptonemal complex	9/1359	40/19717	0.0013303	0.0143075	0.0119169	BRCA2/PLK1/HORMAD1/BLM/SYCE3/BRCA1/SMC1B/RAD51/SYCP3	9
CC	GO:0099086	synaptonemal structure	9/1359	40/19717	0.0013303	0.0143075	0.0119169	BRCA2/PLK1/HORMAD1/BLM/SYCE3/BRCA1/SMC1B/RAD51/SYCP3	9
CC	GO:0005875	microtubule associated complex	21/1359	152/19717	0.00176453	0.0185981	0.0154907	CENPE/TCTEX1D2/DNAH2/KIF4A/KIF2C/KIF11/KLC3/AURKA/KIF23/LRP8/CDCA8/KIFC1/KIF20A/KIF18B/ACTL8/KIF14/CCDC114/KIF18A/KIF15/BIRC5/AURKB	21
CC	GO:0070820	tertiary granule	22/1359	164/19717	0.00203723	0.0210514	0.017534	CLEC5A/ADAM8/PTX3/CLEC12A/PTPRN2/CD177/GPR84/TNFAIP6/OSCAR/MCEMP1/ITGAX/DSC1/FOLR3/CXCL1/CHIT1/CD300A/QPCT/PPBP/PLAU/OLR1/MMP9/FPR2	22
CC	GO:0045171	intercellular bridge	11/1359	59/19717	0.00208419	0.0211225	0.0175933	TPX2/KIF4A/CDC7/FOXL2/PKNOX2/GSTM1/GSTM5/KIF23/CDCA8/CEP55/KIF20A	11
CC	GO:0090533	cation-transporting ATPase complex	5/1359	15/19717	0.00258554	0.0257091	0.0214135	ATP1A2/FXYD4/ATP12A/FXYD1/ATP4B	5
CC	GO:0097060	synaptic membrane	45/1359	432/19717	0.00372323	0.036336	0.0302648	GABRA3/CHRNA5/GRIP2/SYT7/FAIM2/SLC6A2/CSPG5/GABRQ/GABRB3/GABRE/STX1A/KCNC3/GRIN2D/SLITRK3/SHISA6/GABRR1/GRIK5/RIMS3/SYNE1/CNR1/KCNB1/SH2D5/KCND2/KCNMA1/CHRNA1/CNIH2/NLGN1/ANK2/GABRB2/GRIN3B/HOMER2/CADM3/RGS7BP/SLC1A2/ITGA8/CDH2/OLFM2/PRR7/CNKSR2/GABRD/GPER1/DLGAP3/CHRNA7/LRFN1/SHISA8	45
CC	GO:0031233	intrinsic component of external side of plasma membrane	6/1359	24/19717	0.0048572	0.0465408	0.0387646	CA4/RTN4R/GPIHBP1/THY1/FOLR3/FOLR1	6
MF	GO:0048018	receptor ligand activity	98/1273	482/17696	1.91241e-21	1.72117e-18	1.48765e-18	XCL1/FGF10/BMP8A/FGF11/IL20/NTF4/WNT7A/CXCL9/UCN2/IFNG/FAM3B/CCL8/IL24/STC2/RLN2/SAA1/UTS2/TTR/SAA2/SEMA5B/FGF19/PGF/CCL7/GAST/CSPG5/VIP/CXCL8/PTHLH/SST/WNT2/IL23A/TG/NPY/ZP3/TNFRSF11B/SEMA3E/PF4V1/SPP1/DEFB4A/IL17C/GHRL/ARTN/IL36G/IL11/CCL20/ANGPTL3/PDGFD/EREG/CCL23/GREM2/IL37/SAA4/APOA1/AMH/DKK1/CXCL11/CXCL1/CCL25/WNT3A/FNDC5/CD70/IL36B/INHBE/TGFB2/TNFSF9/TNF/CXCL3/CXCL10/CGB7/INHBA/IL19/IL1A/C…	98
MF	GO:0030546	signaling receptor activator activity	98/1273	487/17696	4.17324e-21	1.87796e-18	1.62317e-18	XCL1/FGF10/BMP8A/FGF11/IL20/NTF4/WNT7A/CXCL9/UCN2/IFNG/FAM3B/CCL8/IL24/STC2/RLN2/SAA1/UTS2/TTR/SAA2/SEMA5B/FGF19/PGF/CCL7/GAST/CSPG5/VIP/CXCL8/PTHLH/SST/WNT2/IL23A/TG/NPY/ZP3/TNFRSF11B/SEMA3E/PF4V1/SPP1/DEFB4A/IL17C/GHRL/ARTN/IL36G/IL11/CCL20/ANGPTL3/PDGFD/EREG/CCL23/GREM2/IL37/SAA4/APOA1/AMH/DKK1/CXCL11/CXCL1/CCL25/WNT3A/FNDC5/CD70/IL36B/INHBE/TGFB2/TNFSF9/TNF/CXCL3/CXCL10/CGB7/INHBA/IL19/IL1A/C…	98
MF	GO:0005125	cytokine activity	53/1273	220/17696	2.61489e-15	7.84466e-13	6.78035e-13	XCL1/BMP8A/IL20/WNT7A/CXCL9/IFNG/FAM3B/CCL8/IL24/CCL7/CXCL8/WNT2/IL23A/TNFRSF11B/PF4V1/SPP1/IL17C/IL36G/IL11/CCL20/CCL23/GREM2/IL37/CXCL11/CXCL1/CCL25/CD70/IL36B/INHBE/TGFB2/TNFSF9/TNF/CXCL3/CXCL10/INHBA/IL19/IL1A/C17orf99/TNFSF11/CXCL6/GDF7/CCL3/CXCL5/PPBP/IL36RN/CSF2/CCL26/CCL14/EPO/LIF/CCL17/OSM/CCL24	53
MF	GO:0008009	chemokine activity	21/1273	49/17696	4.68466e-12	1.05405e-09	9.11044e-10	XCL1/CXCL9/CCL8/CCL7/CXCL8/PF4V1/CCL20/CCL23/CXCL11/CXCL1/CCL25/CXCL3/CXCL10/CXCL6/CCL3/CXCL5/PPBP/CCL26/CCL14/CCL17/CCL24	21
MF	GO:0042379	chemokine receptor binding	23/1273	66/17696	7.29711e-11	1.31348e-08	1.13528e-08	XCL1/CXCL9/CCL8/CCL7/CXCL8/PF4V1/DEFB4A/CCL20/CCL23/TFF2/CXCL11/CXCL1/CCL25/CXCL3/CXCL10/CXCL6/CCL3/CXCL5/PPBP/CCL26/CCL14/CCL17/CCL24	23
MF	GO:0005126	cytokine receptor binding	52/1273	286/17696	4.45209e-10	6.67813e-08	5.77209e-08	XCL1/BMP8A/IL20/CNTFR/CXCL9/IFNG/CCL8/PGF/CCL7/CXCL8/CD300LF/BAMBI/IL23A/PF4V1/DEFB4A/IL36G/IL11/CCL20/CCL23/IL37/AMH/TFF2/CXCL11/CXCL1/CCL25/CD70/IL36B/INHBE/TGFB2/TNFSF9/TNF/CXCL3/CXCL10/INHBA/IL1A/TNFSF11/CXCL6/GDF7/CCL3/CXCL5/LIFR/PPBP/IL36RN/CSF2/CCL26/GATA3/CCL14/EPO/LIF/CCL17/OSM/CCL24	52
MF	GO:0001664	G protein-coupled receptor binding	48/1273	280/17696	1.49612e-08	1.92358e-06	1.66261e-06	XCL1/CTHRC1/MYOC/WNT7A/GNAO1/CXCL9/UCN2/CLIC6/CCL8/SAA1/CCL7/RSPO2/CXCL8/WNT2/PROK2/BAMBI/NPY/PACRG/PF4V1/DEFB4A/GHRL/WNT11/CCL20/CCL23/TFF2/CXCL11/CXCL1/CCL25/WNT3A/APLP1/CCKBR/CXCL3/CXCL10/WNT3/CXCL6/CCL3/AGTR1/CXCL5/HOMER2/APLN/PPBP/CCL26/CCL14/WNT7B/CCL17/OXT/ADCYAP1/CCL24	48
MF	GO:0005201	extracellular matrix structural constituent	33/1273	163/17696	4.84116e-08	5.4463e-06	4.70739e-06	LAMA1/CTHRC1/ABI3BP/FGB/CHI3L1/MUC5AC/ZP3/COL11A1/COL4A3/COL5A3/COL24A1/CILP/ACAN/FBN2/FGA/FBN3/TFPI2/COL27A1/DPT/COL10A1/COL11A2/MFAP2/MUC3A/FGG/COL2A1/COL7A1/MUC6/SBSPON/TNXB/OGN/COL22A1/HMCN2/MMRN1	33
MF	GO:0015079	potassium ion transmembrane transporter activity	31/1273	159/17696	2.96691e-07	2.96691e-05	2.56438e-05	KCNJ11/LRRC26/KCNA5/HPN/ATP1A2/FXYD4/KCNJ14/SLC9A2/KCNK9/KCNJ13/KCNS1/ATP12A/KCNC3/ATP4A/SLC9A4/KCNS3/KCNH3/GRIK5/KCNK3/KCNB1/KCNG1/KCND2/KCNMA1/KCNJ16/ATP4B/KCNF1/KCNK13/KCNE2/KCNG3/KCNK2/KCNJ10	31
MF	GO:0005249	voltage-gated potassium channel activity	21/1273	87/17696	6.45696e-07	5.81127e-05	5.02284e-05	KCNJ11/LRRC26/KCNA5/KCNJ14/KCNK9/KCNJ13/KCNS1/KCNC3/KCNS3/KCNH3/KCNK3/KCNB1/KCNG1/KCND2/KCNMA1/KCNJ16/KCNF1/KCNE2/KCNG3/KCNK2/KCNJ10	21
MF	GO:0022836	gated channel activity	50/1273	343/17696	1.34318e-06	0.000109897	9.49869e-05	GABRA3/KCNJ11/LRRC26/CHRNA5/KCNA5/HPN/CLIC6/KCNJ14/CLCA2/NOX1/GABRQ/KCNK9/GABRB3/KCNJ13/GABRE/KCNS1/CNGB1/KCNC3/GRIN2D/SCN3A/SCNN1B/KCNS3/KCNH3/GABRR1/GRIK5/KCNK3/TRPV4/CACNA2D2/CNR1/KCNB1/SCNN1G/KCNG1/RYR1/KCND2/KCNMA1/KCNJ16/KCNF1/RYR2/CHRNA1/KCNK13/GABRB2/GRIN3B/SCN7A/KCNE2/KCNG3/KCNK2/GABRD/CHRNA7/KCNJ10/ANO5	50
MF	GO:0015267	channel activity	63/1273	474/17696	1.58144e-06	0.000117618	0.00010166	GABRA3/KCNJ11/LRRC26/CHRNA5/KCNA5/HPN/FXYD4/SLC4A11/CLIC6/KCNJ14/CLCA2/NOX1/AQP4/GABRQ/GJB7/KCNK9/GABRB3/AQP9/CLDN4/KCNJ13/GABRE/KCNS1/CNGB1/KCNC3/GRIN2D/SCN3A/FXYD1/SCNN1B/KCNS3/KCNH3/GABRR1/GRIK5/KCNK3/TRPV4/SLC26A9/CACNA2D2/CNR1/KCNB1/SCNN1G/KCNG1/RYR1/TRPC4/KCND2/SLC26A7/KCNMA1/KCNJ16/GJA3/KCNF1/RYR2/GJB4/CHRNA1/KCNK13/GABRB2/GRIN3B/SCN7A/KCNE2/KCNG3/PANX2/KCNK2/GABRD/CHRNA7/KCNJ10/ANO5	63
MF	GO:0022803	passive transmembrane transporter activity	63/1273	475/17696	1.69893e-06	0.000117618	0.00010166	GABRA3/KCNJ11/LRRC26/CHRNA5/KCNA5/HPN/FXYD4/SLC4A11/CLIC6/KCNJ14/CLCA2/NOX1/AQP4/GABRQ/GJB7/KCNK9/GABRB3/AQP9/CLDN4/KCNJ13/GABRE/KCNS1/CNGB1/KCNC3/GRIN2D/SCN3A/FXYD1/SCNN1B/KCNS3/KCNH3/GABRR1/GRIK5/KCNK3/TRPV4/SLC26A9/CACNA2D2/CNR1/KCNB1/SCNN1G/KCNG1/RYR1/TRPC4/KCND2/SLC26A7/KCNMA1/KCNJ16/GJA3/KCNF1/RYR2/GJB4/CHRNA1/KCNK13/GABRB2/GRIN3B/SCN7A/KCNE2/KCNG3/PANX2/KCNK2/GABRD/CHRNA7/KCNJ10/ANO5	63
MF	GO:0005267	potassium channel activity	25/1273	123/17696	1.84468e-06	0.000118587	0.000102498	KCNJ11/LRRC26/KCNA5/HPN/FXYD4/KCNJ14/KCNK9/KCNJ13/KCNS1/KCNC3/KCNS3/KCNH3/GRIK5/KCNK3/KCNB1/KCNG1/KCND2/KCNMA1/KCNJ16/KCNF1/KCNK13/KCNE2/KCNG3/KCNK2/KCNJ10	25
MF	GO:0015077	monovalent inorganic cation transmembrane transporter activity	54/1273	388/17696	2.19177e-06	0.000131506	0.000113665	KCNJ11/SLC18A2/LRRC26/KCNA5/HPN/ATP1A2/FXYD4/SLC4A11/KCNJ14/SLC6A2/SLC9A2/SLC5A12/KCNK9/KCNJ13/SLC28A3/KCNS1/ATP12A/KCNC3/ATP4A/SCN3A/SLC13A5/SLC9A4/SCNN1B/KCNS3/KCNH3/GRIK5/KCNK3/ATP6V1B1/KCNB1/SCNN1G/KCNG1/ATP6V0D2/KCND2/KCNMA1/MFSD2A/KCNJ16/ATP4B/SLC2A6/KCNF1/SLC15A1/SLC6A7/SLC5A5/KCNK13/SLC4A4/SCN7A/SLC6A14/SLC2A9/SLC1A2/KCNE2/KCNG3/KCNK2/SLC28A2/KCNJ10/SLC2A12	54
MF	GO:0046873	metal ion transmembrane transporter activity	59/1273	439/17696	2.36432e-06	0.000132993	0.000114949	KCNJ11/SLC18A2/LRRC26/KCNA5/HPN/ATP1A2/FXYD4/SLC4A11/KCNJ14/SLC6A2/SLC9A2/SLC5A12/KCNK9/KCNJ13/SLC28A3/KCNS1/ATP12A/KCNC3/GRIN2D/ATP4A/SCN3A/SLC13A5/SLC9A4/SCNN1B/KCNS3/KCNH3/GRIK5/KCNK3/TRPV4/CACNA2D2/CNR1/KCNB1/SCNN1G/KCNG1/RYR1/TRPC4/KCND2/KCNMA1/MFSD2A/KCNJ16/ATP4B/KCNF1/RYR2/SLC6A7/SLC5A5/KCNK13/SLC4A4/GRIN3B/CLDN16/SCN7A/SLC6A14/SLC1A2/KCNE2/KCNG3/KCNK2/SLC28A2/CHRNA7/NIPAL4/KCNJ10	59
MF	GO:0005539	glycosaminoglycan binding	37/1273	229/17696	2.84799e-06	0.000150776	0.00013032	FGF10/PGLYRP4/CCL8/ABI3BP/SAA1/PGF/CCL7/RSPO2/SOST/CTSG/PF4V1/TNFAIP6/COL11A1/HAPLN3/ANGPTL3/CCL23/GREM2/COL5A3/SERPINA5/HMMR/RTN4R/ACAN/CXCL11/APLP1/CLEC3B/LYVE1/APOH/CXCL10/CXCL6/LIPG/BCAN/CEL/EPYC/VIT/TNXB/ADAMTS8/TREM2	37
MF	GO:0004222	metalloendopeptidase activity	22/1273	103/17696	3.2068e-06	0.00016034	0.000138586	PHEX/ECE2/MMP11/ADAM8/ADAMTS20/TRABD2A/ADAM12/ADAMTS12/ADAMTS14/MMP3/FAP/MMP13/MMP10/MMP17/ADAM33/ECEL1/ADAMDEC1/ADAMTS8/MMP12/MMP9/MMP1/MME	22
MF	GO:0005179	hormone activity	24/1273	122/17696	5.35856e-06	0.000253826	0.000219389	UCN2/STC2/RLN2/UTS2/TTR/GAST/VIP/PTHLH/SST/TG/NPY/GHRL/AMH/CCL25/FNDC5/INHBE/CGB7/INHBA/KL/CHGB/APLN/EPO/OXT/ADCYAP1	24
MF	GO:0005216	ion channel activity	56/1273	435/17696	1.53997e-05	0.000639114	0.000552404	GABRA3/KCNJ11/LRRC26/CHRNA5/KCNA5/HPN/FXYD4/SLC4A11/CLIC6/KCNJ14/CLCA2/GABRQ/KCNK9/GABRB3/CLDN4/KCNJ13/GABRE/KCNS1/CNGB1/KCNC3/GRIN2D/SCN3A/FXYD1/SCNN1B/KCNS3/KCNH3/GABRR1/GRIK5/KCNK3/TRPV4/SLC26A9/CACNA2D2/CNR1/KCNB1/SCNN1G/KCNG1/RYR1/TRPC4/KCND2/SLC26A7/KCNMA1/KCNJ16/KCNF1/RYR2/CHRNA1/KCNK13/GABRB2/GRIN3B/SCN7A/KCNE2/KCNG3/KCNK2/GABRD/CHRNA7/KCNJ10/ANO5	56
MF	GO:0015276	ligand-gated ion channel activity	25/1273	138/17696	1.56228e-05	0.000639114	0.000552404	GABRA3/KCNJ11/CHRNA5/KCNJ14/CLCA2/GABRQ/GABRB3/KCNJ13/GABRE/CNGB1/GRIN2D/SCNN1B/GABRR1/GRIK5/SCNN1G/RYR1/KCNJ16/RYR2/CHRNA1/GABRB2/GRIN3B/KCNE2/GABRD/CHRNA7/KCNJ10	25
MF	GO:0022834	ligand-gated channel activity	25/1273	138/17696	1.56228e-05	0.000639114	0.000552404	GABRA3/KCNJ11/CHRNA5/KCNJ14/CLCA2/GABRQ/GABRB3/KCNJ13/GABRE/CNGB1/GRIN2D/SCNN1B/GABRR1/GRIK5/SCNN1G/RYR1/KCNJ16/RYR2/CHRNA1/GABRB2/GRIN3B/KCNE2/GABRD/CHRNA7/KCNJ10	25
MF	GO:0022843	voltage-gated cation channel activity	25/1273	142/17696	2.59061e-05	0.00101372	0.000876184	KCNJ11/LRRC26/KCNA5/KCNJ14/KCNK9/KCNJ13/KCNS1/KCNC3/GRIN2D/KCNS3/KCNH3/KCNK3/CACNA2D2/CNR1/KCNB1/KCNG1/RYR1/KCND2/KCNMA1/KCNJ16/KCNF1/KCNE2/KCNG3/KCNK2/KCNJ10	25
MF	GO:0042562	hormone binding	20/1273	102/17696	3.3426e-05	0.00124067	0.00107234	CHRNA5/UCN2/ATP1A2/MTNR1A/PRLR/TTR/GALR2/PTH2R/LEPR/CCKBR/CHRNA1/CDH13/CCKAR/INHBA/AR/SCTR/GHR/GPER1/CHRNA7/ACHE	20
MF	GO:0048020	CCR chemokine receptor binding	12/1273	43/17696	3.4463e-05	0.00124067	0.00107234	XCL1/CCL8/CCL7/DEFB4A/CCL20/CCL23/CCL25/CCL3/CCL26/CCL14/CCL17/CCL24	12
MF	GO:0008201	heparin binding	27/1273	169/17696	7.35635e-05	0.00234734	0.00202887	FGF10/CCL8/ABI3BP/SAA1/PGF/CCL7/RSPO2/SOST/CTSG/PF4V1/COL11A1/ANGPTL3/CCL23/GREM2/COL5A3/SERPINA5/RTN4R/CXCL11/APLP1/CLEC3B/APOH/CXCL10/CXCL6/LIPG/CEL/TNXB/ADAMTS8	27
MF	GO:0005244	voltage-gated ion channel activity	30/1273	197/17696	7.50194e-05	0.00234734	0.00202887	KCNJ11/LRRC26/KCNA5/CLIC6/KCNJ14/NOX1/KCNK9/KCNJ13/KCNS1/KCNC3/GRIN2D/SCN3A/KCNS3/KCNH3/KCNK3/CACNA2D2/CNR1/KCNB1/KCNG1/RYR1/KCND2/KCNMA1/KCNJ16/KCNF1/KCNK13/SCN7A/KCNE2/KCNG3/KCNK2/KCNJ10	30
MF	GO:0022832	voltage-gated channel activity	30/1273	197/17696	7.50194e-05	0.00234734	0.00202887	KCNJ11/LRRC26/KCNA5/CLIC6/KCNJ14/NOX1/KCNK9/KCNJ13/KCNS1/KCNC3/GRIN2D/SCN3A/KCNS3/KCNH3/KCNK3/CACNA2D2/CNR1/KCNB1/KCNG1/RYR1/KCND2/KCNMA1/KCNJ16/KCNF1/KCNK13/SCN7A/KCNE2/KCNG3/KCNK2/KCNJ10	30
MF	GO:0001228	DNA-binding transcription activator activity, RNA polymerase II-specific	54/1273	439/17696	7.56365e-05	0.00234734	0.00202887	HOXC13/FOXD1/HOXA1/TP63/TBX18/ZNF750/TBX10/GBX2/ALX1/LHX2/MAFA/DLX5/RUNX2/NKX2-8/ISL1/ZIC1/BHLHA15/FOXC2/TFAP2A/OTX1/MYBL2/HMGA2/FOXL2/ETV4/HOXD10/SOX11/DLX2/HOXA10/HOXB7/MYOCD/EGR4/HOXD8/NKX6-3/NHLH1/HOXC11/MIXL1/ESRRG/AR/KLF15/RFX6/HOXD4/TCF15/TBX4/GATA3/ONECUT2/HOXC10/HOXD13/BCL11B/TLX1/SIX3/SIX1/GATA4/TBX15/TP73	54
MF	GO:0001216	DNA-binding transcription activator activity	54/1273	440/17696	8.03508e-05	0.00241052	0.00208348	HOXC13/FOXD1/HOXA1/TP63/TBX18/ZNF750/TBX10/GBX2/ALX1/LHX2/MAFA/DLX5/RUNX2/NKX2-8/ISL1/ZIC1/BHLHA15/FOXC2/TFAP2A/OTX1/MYBL2/HMGA2/FOXL2/ETV4/HOXD10/SOX11/DLX2/HOXA10/HOXB7/MYOCD/EGR4/HOXD8/NKX6-3/NHLH1/HOXC11/MIXL1/ESRRG/AR/KLF15/RFX6/HOXD4/TCF15/TBX4/GATA3/ONECUT2/HOXC10/HOXD13/BCL11B/TLX1/SIX3/SIX1/GATA4/TBX15/TP73	54
MF	GO:0016917	GABA receptor activity	8/1273	22/17696	9.00475e-05	0.00261428	0.0022596	GABRA3/GABRQ/GABRB3/GABRE/GABRR1/GPR156/GABRB2/GABRD	8
MF	GO:0004175	endopeptidase activity	52/1273	427/17696	0.000131718	0.00370457	0.00320196	PHEX/ECE2/MMP11/ADAM8/ADAMTS20/TRABD2A/HPN/CAPN12/KLK4/CELA3B/CAPN9/HTRA4/CTSV/CTSG/ADAM12/PCSK9/ESPL1/CAPN6/PGC/MASP1/ADAMTS12/ADAMTS14/MMP3/CAPNS2/FAP/CAPN13/CMA1/CASP14/MMP13/TMPRSS13/CASP5/TINAG/TMPRSS11D/PRSS33/MMP10/MMP17/PGA4/ADAM33/ECEL1/PRSS21/ADAMDEC1/PGA3/F12/PLAU/ADAMTS8/CELA3A/MMP12/MMP9/MMP1/PGA5/MME/PRSS1	52
MF	GO:0015081	sodium ion transmembrane transporter activity	24/1273	150/17696	0.000176636	0.00481734	0.00416376	SLC18A2/ATP1A2/SLC4A11/SLC6A2/SLC9A2/SLC5A12/SLC28A3/ATP12A/ATP4A/SCN3A/SLC13A5/SLC9A4/SCNN1B/GRIK5/SCNN1G/MFSD2A/ATP4B/SLC6A7/SLC5A5/SLC4A4/SCN7A/SLC6A14/SLC1A2/SLC28A2	24
MF	GO:0004890	GABA-A receptor activity	7/1273	19/17696	0.00022873	0.00605461	0.00523316	GABRA3/GABRQ/GABRB3/GABRE/GABRR1/GABRB2/GABRD	7
MF	GO:1901681	sulfur compound binding	34/1273	250/17696	0.000249202	0.00640804	0.00553865	FGF10/CCL8/ABI3BP/SAA1/PGF/CCL7/RSPO2/SOST/ACACB/CTSG/PTGES/PF4V1/COL11A1/ANGPTL3/GSTM1/CCL23/GREM2/COL5A3/SERPINA5/RTN4R/CXCL11/RYR2/ACBD7/APLP1/CLEC3B/APOH/CXCL10/CXCL6/LIPG/CEL/GNMT/TNXB/ADAMTS8/HPSE2	34
MF	GO:0008083	growth factor activity	25/1273	163/17696	0.000257617	0.00644044	0.00556665	FGF10/BMP8A/FGF11/NTF4/FGF19/PGF/CSPG5/ARTN/IL11/ANGPTL3/PDGFD/EREG/AMH/DKK1/CXCL1/INHBE/TGFB2/INHBA/GDF7/PPBP/EGF/CSF2/LIF/OSM/OGN	25
MF	GO:0031406	carboxylic acid binding	28/1273	193/17696	0.000294612	0.00716624	0.00619398	GAD1/SIGLEC11/CYP27C1/TDO2/PLA2G1B/APOC1/NAGS/ACACB/P4HA3/ST8SIA2/TNFAIP6/HAPLN3/SERPINA5/HMMR/ALB/RTN4R/GLDC/ACAN/SELE/CYP26B1/FOLR3/FOLR1/LYVE1/GRIN3B/BCAN/GNMT/PRR7/CYP26A1	28
MF	GO:0043138	3'-5' DNA helicase activity	7/1273	20/17696	0.000330141	0.00764615	0.00660878	CDC45/BLM/RECQL4/GINS2/MCM2/GINS4/GINS1	7
MF	GO:0005109	frizzled binding	10/1273	39/17696	0.000331333	0.00764615	0.00660878	CTHRC1/MYOC/WNT7A/RSPO2/WNT2/BAMBI/WNT11/WNT3A/WNT3/WNT7B	10
MF	GO:0005261	cation channel activity	42/1273	337/17696	0.00034645	0.00779513	0.00673754	KCNJ11/LRRC26/CHRNA5/KCNA5/HPN/FXYD4/SLC4A11/KCNJ14/KCNK9/KCNJ13/KCNS1/CNGB1/KCNC3/GRIN2D/SCN3A/SCNN1B/KCNS3/KCNH3/GRIK5/KCNK3/TRPV4/CACNA2D2/CNR1/KCNB1/SCNN1G/KCNG1/RYR1/TRPC4/KCND2/KCNMA1/KCNJ16/KCNF1/RYR2/CHRNA1/KCNK13/GRIN3B/SCN7A/KCNE2/KCNG3/KCNK2/CHRNA7/KCNJ10	42
MF	GO:0043177	organic acid binding	29/1273	205/17696	0.000357152	0.00783992	0.00677626	GAD1/SIGLEC11/CYP27C1/TDO2/PLA2G1B/APOC1/NAGS/ACACB/P4HA3/ST8SIA2/TNFAIP6/HAPLN3/SERPINA5/HMMR/ALB/RTN4R/GLDC/ACAN/SELE/CYP26B1/FOLR3/FOLR1/RYR2/LYVE1/GRIN3B/BCAN/GNMT/PRR7/CYP26A1	29
MF	GO:0008094	DNA-dependent ATPase activity	19/1273	113/17696	0.000426598	0.00914139	0.00790115	RAD54L/TOP2A/BRIP1/POLQ/CDC45/DNA2/XRCC2/CHD5/BLM/RECQL4/DSCC1/RAD51/PIF1/GINS2/MCM2/ERCC6L/GINS4/GINS1/DMC1	19
MF	GO:0008237	metallopeptidase activity	26/1273	181/17696	0.000555859	0.0116342	0.0100558	PHEX/ECE2/MMP11/ADAM8/ADAMTS20/TRABD2A/CLCA2/ADAM12/CPXM1/ADAMTS12/FOLH1/ADAMTS14/MMP3/FAP/MMP13/MMP10/CPA2/MMP17/ADAM33/ECEL1/ADAMDEC1/ADAMTS8/MMP12/MMP9/MMP1/MME	26
MF	GO:0003678	DNA helicase activity	15/1273	81/17696	0.00059127	0.0120942	0.0104533	BRIP1/POLQ/CDC45/DNA2/CHD5/BLM/RECQL4/DSCC1/RAD51/PIF1/GINS2/MCM2/ERCC6L/GINS4/GINS1	15
MF	GO:0045236	CXCR chemokine receptor binding	5/1273	11/17696	0.000611646	0.0122329	0.0105733	CXCL9/CXCL8/TFF2/CXCL11/CXCL10	5
MF	GO:0005254	chloride channel activity	14/1273	75/17696	0.000819702	0.0158586	0.013707	GABRA3/CLIC6/CLCA2/GABRQ/GABRB3/CLDN4/GABRE/FXYD1/GABRR1/SLC26A9/SLC26A7/GABRB2/GABRD/ANO5	14
MF	GO:0022853	active ion transmembrane transporter activity	31/1273	236/17696	0.000828171	0.0158586	0.013707	SLC18A2/ATP1A2/SLC4A11/ATP8A1/SLC6A2/SLC9A2/SLCO1B3/SLC5A12/SLC16A7/SLC28A3/ATP12A/ATP4A/SLC13A5/SLC9A4/SLC26A9/ATP6V0D2/SLC26A7/SLCO1A2/MFSD2A/ATP4B/SLC2A6/SLC15A1/SLC6A7/SLC5A5/SLC4A4/SLC6A14/SLC2A9/SLC1A2/SLC28A2/SLC2A12/SLCO4C1	31
MF	GO:0035173	histone kinase activity	6/1273	17/17696	0.000849198	0.0159225	0.0137622	CHEK1/AURKA/CDK1/PRKAA2/AURKB/CCNB1	6
MF	GO:0017147	Wnt-protein binding	9/1273	37/17696	0.000989893	0.0181817	0.015715	WIF1/CTHRC1/TRABD2A/FZD9/SFRP4/ROR1/FZD10/FZD2/EGF	9
MF	GO:0008509	anion transmembrane transporter activity	40/1273	336/17696	0.00116329	0.0203428	0.0175828	GABRA3/SLC18A2/SLC4A11/CLIC6/CLCA2/SLC6A2/SLC52A1/SLC9A2/SLCO1B3/SLC5A12/SLC16A13/GABRQ/AKR1C4/SLC16A7/GABRB3/SLC16A10/AQP9/CLDN4/GABRE/SLC13A5/SLC9A4/FXYD1/GABRR1/SLC26A9/SLC26A7/SLCO1A2/MFSD2A/SLC2A6/SLC6A7/SLC5A5/GABRB2/SLC4A4/SLC6A14/SLC2A9/SLC1A2/SLC7A9/GABRD/ADAMTS8/ANO5/SLCO4C1	40
MF	GO:0022824	transmitter-gated ion channel activity	12/1273	61/17696	0.00117536	0.0203428	0.0175828	GABRA3/CHRNA5/GABRB3/GABRE/GRIN2D/GABRR1/GRIK5/CHRNA1/GABRB2/GRIN3B/GABRD/CHRNA7	12
MF	GO:0022835	transmitter-gated channel activity	12/1273	61/17696	0.00117536	0.0203428	0.0175828	GABRA3/CHRNA5/GABRB3/GABRE/GRIN2D/GABRR1/GRIK5/CHRNA1/GABRB2/GRIN3B/GABRD/CHRNA7	12
MF	GO:0016725	oxidoreductase activity, acting on CH or CH2 groups	5/1273	13/17696	0.00150869	0.0256192	0.0221434	XDH/RRM2/CYP2C9/AOX1/CYP2C8	5
MF	GO:1904315	transmitter-gated ion channel activity involved in regulation of postsynaptic membrane potential	10/1273	47/17696	0.00159537	0.0265896	0.0229821	GABRA3/CHRNA5/GABRB3/GABRE/GABRR1/GRIK5/CHRNA1/GABRB2/GABRD/CHRNA7	10
MF	GO:0005251	delayed rectifier potassium channel activity	8/1273	33/17696	0.00192248	0.030355	0.0262367	KCNA5/KCNS1/KCNC3/KCNS3/KCNB1/KCNG1/KCNE2/KCNG3	8
MF	GO:0071813	lipoprotein particle binding	8/1273	33/17696	0.00192248	0.030355	0.0262367	PCSK9/MSR1/APOA1/GPIHBP1/LRP8/CDH13/TREM2/MAPT	8
MF	GO:0071814	protein-lipid complex binding	8/1273	33/17696	0.00192248	0.030355	0.0262367	PCSK9/MSR1/APOA1/GPIHBP1/LRP8/CDH13/TREM2/MAPT	8
MF	GO:0015108	chloride transmembrane transporter activity	16/1273	100/17696	0.00201082	0.0312024	0.0269691	GABRA3/SLC18A2/CLIC6/CLCA2/SLC6A2/GABRQ/GABRB3/CLDN4/GABRE/FXYD1/GABRR1/SLC26A9/SLC26A7/GABRB2/GABRD/ANO5	16
MF	GO:0030020	extracellular matrix structural constituent conferring tensile strength	9/1273	41/17696	0.00214996	0.0325552	0.0281383	COL11A1/COL4A3/COL5A3/COL24A1/COL27A1/COL10A1/COL11A2/COL2A1/COL7A1	9
MF	GO:0005242	inward rectifier potassium channel activity	6/1273	20/17696	0.00220652	0.0325552	0.0281383	KCNJ11/KCNJ14/KCNJ13/KCNJ16/KCNE2/KCNJ10	6
MF	GO:0017116	single-stranded DNA helicase activity	6/1273	20/17696	0.00220652	0.0325552	0.0281383	POLQ/DNA2/DSCC1/RAD51/PIF1/MCM2	6
MF	GO:0022804	active transmembrane transporter activity	40/1273	349/17696	0.00235223	0.0341453	0.0295127	SLC18A2/ATP1A2/SLC47A2/SLC4A11/ATP8A1/SLC6A2/SLC9A2/SLCO1B3/SLC5A12/SLC16A13/SLC16A7/SLC16A10/SLC28A3/ATP12A/ATP4A/SLC13A5/SLC9A4/SLC26A9/ABCA6/ABCA9/ABCA8/ATP6V0D2/SLC26A7/SLCO1A2/MFSD2A/ATP4B/SLC2A6/SLC15A1/SLC6A7/SLC5A5/SLC4A4/SLC47A1/SLC6A14/SLC2A9/SLC1A2/ABCA13/ABCA12/SLC28A2/SLC2A12/SLCO4C1	40
MF	GO:0005230	extracellular ligand-gated ion channel activity	13/1273	75/17696	0.00249487	0.035641	0.0308055	GABRA3/CHRNA5/GABRQ/GABRB3/GABRE/GRIN2D/GABRR1/GRIK5/CHRNA1/GABRB2/GRIN3B/GABRD/CHRNA7	13
MF	GO:0099529	neurotransmitter receptor activity involved in regulation of postsynaptic membrane potential	10/1273	50/17696	0.00260096	0.036576	0.0316136	GABRA3/CHRNA5/GABRB3/GABRE/GABRR1/GRIK5/CHRNA1/GABRB2/GABRD/CHRNA7	10
MF	GO:0015294	solute:cation symporter activity	16/1273	103/17696	0.00274044	0.0379446	0.0327966	SLC18A2/SLC6A2/SLC5A12/SLC28A3/SLC13A5/MFSD2A/SLC2A6/SLC15A1/SLC6A7/SLC5A5/SLC4A4/SLC6A14/SLC2A9/SLC1A2/SLC28A2/SLC2A12	16
MF	GO:0140097	catalytic activity, acting on DNA	27/1273	213/17696	0.00289832	0.0384585	0.0332407	RAD54L/TOP2A/BRIP1/POLQ/CDC45/EME1/PGBD5/DNA2/POLE2/CHD5/NEIL3/BLM/HMGA2/EXO1/RECQL4/DSCC1/RAD51/PIF1/TERT/RAG1/GINS2/MCM2/DNMT3B/ERCC6L/GINS4/GINS1/DMC1	27
MF	GO:0005540	hyaluronic acid binding	6/1273	21/17696	0.00290327	0.0384585	0.0332407	TNFAIP6/HAPLN3/HMMR/ACAN/LYVE1/BCAN	6
MF	GO:0015103	inorganic anion transmembrane transporter activity	20/1273	142/17696	0.00290575	0.0384585	0.0332407	GABRA3/SLC18A2/SLC4A11/CLIC6/CLCA2/SLC6A2/GABRQ/GABRB3/CLDN4/GABRE/FXYD1/GABRR1/SLC26A9/SLC26A7/SLC5A5/GABRB2/SLC4A4/GABRD/ADAMTS8/ANO5	20
MF	GO:0099094	ligand-gated cation channel activity	16/1273	105/17696	0.00333931	0.0435562	0.0376468	KCNJ11/CHRNA5/KCNJ14/KCNJ13/CNGB1/GRIN2D/SCNN1B/GRIK5/SCNN1G/RYR1/KCNJ16/RYR2/CHRNA1/KCNE2/CHRNA7/KCNJ10	16
MF	GO:0015291	secondary active transmembrane transporter activity	29/1273	237/17696	0.00349829	0.0449781	0.0388758	SLC18A2/SLC47A2/SLC4A11/SLC6A2/SLC9A2/SLCO1B3/SLC5A12/SLC16A13/SLC16A7/SLC16A10/SLC28A3/SLC13A5/SLC9A4/SLC26A9/SLC26A7/SLCO1A2/MFSD2A/SLC2A6/SLC15A1/SLC6A7/SLC5A5/SLC4A4/SLC47A1/SLC6A14/SLC2A9/SLC1A2/SLC28A2/SLC2A12/SLCO4C1	29
MF	GO:1901618	organic hydroxy compound transmembrane transporter activity	9/1273	44/17696	0.00358269	0.0454143	0.0392529	SLC18A2/STRA6/SLC6A2/SLCO1B3/SLC5A12/AKR1C4/SLC16A7/AQP9/SLCO1A2	9

## Sheet: table S4 KEGG
Table S4 Pathways enriched in KEGG associated with esophageal cancer
ID	Description	GeneRatio	BgRatio	pvalue	p.adjust	qvalue	geneID	Count
hsa04060	Cytokine-cytokine receptor interaction	65/612	295/8076	1.05079e-15	3.17337e-13	2.90902e-13	6375/353500/50604/1271/4283/3595/3458/84957/6355/11009/5618/6354/53833/50615/3576/51561/4982/5197/27189/56300/3589/6364/3598/6368/27178/268/3953/6373/2919/6370/970/27177/83729/7042/8744/7124/2921/3627/9173/3624/29949/3552/8600/6372/151449/8718/6348/6374/3977/7293/8784/5473/26525/1437/10344/1237/3559/6358/2056/2690/3976/6361/5008/6369/3604	65
hsa04061	Viral protein interaction with cytokine and cytokine receptor	29/612	100/8076	1.22787e-10	1.85409e-08	1.69963e-08	6375/50604/4283/6355/11009/6354/53833/3576/5197/6364/6368/27178/6373/2919/6370/7124/2921/3627/29949/6372/6348/6374/5473/10344/1237/3559/6358/6361/6369	29
hsa04657	IL-17 signaling pathway	24/612	94/8076	7.63871e-08	7.68963e-06	7.04905e-06	5596/3458/6354/6278/3576/4586/1673/27189/6300/225689/6364/4314/4322/2919/7124/2921/3627/338324/6372/6374/1437/6361/4318/4312	24
hsa04080	Neuroactive ligand-receptor interaction	53/612	341/8076	2.87956e-07	2.17407e-05	1.99296e-05	2556/1138/9248/3352/90226/6019/4543/5618/10911/8811/55879/7432/3358/1511/2562/2564/6750/4852/2906/51738/64106/5746/53637/2569/2901/2831/1268/5733/165829/5031/3953/887/1134/886/23566/2561/185/6344/116444/6751/8862/84634/2563/2690/10316/5020/3274/1139/116/9934/136/2358/5644	53
hsa05323	Rheumatoid arthritis	22/612	93/8076	1.10521e-06	6.67545e-05	6.11935e-05	3458/1493/3576/51561/941/525/3589/6364/4314/245972/2919/7042/7124/2921/3552/8600/6372/6348/6374/1437/942/4312	22
hsa04110	Cell cycle	26/612	124/8076	1.43763e-06	7.23608e-05	6.63329e-05	9088/7272/1111/990/8318/11200/5347/991/995/4085/9700/8317/898/27127/9232/9133/983/7042/699/993/4171/23594/8900/4998/891/701	26
hsa04974	Protein digestion and absorption	23/612	103/8076	1.85824e-06	8.01697e-05	7.34912e-05	477/23436/117247/3769/1301/1285/50509/255631/6564/85301/1358/1300/1302/643847/1280/643834/1294/11136/10136/169044/5222/4311/5644	23
hsa03460	Fanconi anemia pathway	12/612	54/8076	0.00057437	0.0205176	0.0188084	116028/675/83990/2175/146956/641/55215/2187/672/2177/5888/29089	12
hsa05033	Nicotine addiction	10/612	40/8076	0.000611452	0.0205176	0.0188084	2556/55879/2562/2564/2906/2569/2561/116444/2563/1139	10
hsa04971	Gastric acid secretion	14/612	76/8076	0.00150085	0.0453255	0.0415497	477/2520/6750/495/810/389015/115111/3773/496/887/9992/3776/3274/3766	14

## Sheet: table S5 DEIGs
Table S5 176 common elements in DGEs and Immort
common elements
ESM1
XCL1
FGF10
BMP8A
PGLYRP4
FGF11
IL20
S100A3
PTX3
CNTFR
NTF4
TMSB15A
CXCL9
UCN2
DEFB126
IL12RB2
TUBB3
IFNG
FAM3B
CCL8
IL24
STC2
RLN2
MTNR1A
SAA1
CD1B
PRLR
GPR17
UTS2
SAA2
SEMA5B
FGF19
PGF
CCL7
NOX1
ICOS
GAST
RNASE2
CSPG5
GALR2
FCGR3A
S100A7
IL20RB
VIP
IL21R
CTSG
CTLA4
KIR2DL4
AQP9
CLDN4
CST4
CXCL8
MUC5AC
PTGDR2
PTHLH
SST
PROK2
IL23A
TG
HSPA6
MSR1
NPY
TNFRSF11B
SEMA3E
PF4V1
SPP1
DEFB4A
IL17C
GHRL
ARTN
GNLY
ANGPTL7
PTH2R
PGC
MASP1
RORC
IL36G
IL11
IDO1
CCL20
ANGPTL3
PDGFD
EREG
IL13RA2
CCL23
GREM2
PTGER3
GKN1
ALB
IL37
RSAD2
CMA1
PAEP
AMH
LEPR
FGA
PAK3
DKK1
CXCL11
CXCL1
CCL25
CHIT1
CD70
IL36B
INHBE
ULBP2
TGFB2
TNFSF9
PDIA2
TNF
APOBEC3A
APOH
CXCL3
CXCL10
NR3C2
IL1RL1
CGB7
INHBA
IL19
IL1A
ORM2
TNFSF11
S100A7A
CXCL6
GDF7
TNFRSF25
CCL3
KL
ESRRG
AGTR1
CHGB
AR
ANGPTL1
CXCL5
SCTR
ROBO2
LIFR
TNFRSF4
SSTR1
RAET1L
APLN
TNFRSF18
PPBP
IL36RN
EGF
CSF2
NR0B2
CCL26
CCR8
IL2RA
CCL14
TLR8
BIRC5
EPO
GHR
S100A2
PLAU
CD86
LIF
GPER1
CCL17
ULBP1
OXT
OSM
OGN
MMP12
OLR1
MMP9
MICB
IFI30
CCL24
CHGA
FPR2
MAPT
TNFRSF9
NOX4

## Sheet: table S6 unvariate Cox
Table S6 The univariate Cox regression analysis in immune genes
id	HR	HR.95L	HR.95H	pvalue
ESM1	1.24279	1.01229	1.52577	0.0378365
S100A3	0.723863	0.537509	0.974824	0.0333487
STC2	1.28095	1.02727	1.59727	0.027885
HSPA6	1.2206	1.04019	1.4323	0.0145701
CCL25	1.12698	1.01692	1.24895	0.0226106
APLN	1.25724	1.01613	1.55555	0.0350924
GPER1	0.568208	0.340643	0.947795	0.0303606
OSM	1.79401	1.23616	2.60361	0.00210035

## Sheet: table S7 LASSO Cox
Table S7 The Lasso regression analysis in immune genes
Gene	Coef
S100A3	-0.305669
STC2	0.183611
HSPA6	0.140019
CCL25	0.100417
GPER1	-0.266534
OSM	0.379932

## Sheet: table S8 multivariate Cox
Table S8 The multivariate Cox regression analysis in immune genes
id	coef	HR	HR.95L	HR.95H	pvalue
S100A3	-0.400121	0.670239	0.490991	0.914926	0.011738
STC2	0.245508	1.27827	1.00469	1.62634	0.0457079
HSPA6	0.177342	1.19404	1.01972	1.39816	0.0276344
CCL25	0.127331	1.13579	1.01599	1.26972	0.0251584
GPER1	-0.348803	0.705532	0.455894	1.09187	0.117466
OSM	0.442139	1.55603	1.05085	2.30407	0.0272716
